# Supplementary material for: Crystal structures of three mercury(II) complexes [HgCl2 L] where L is a bidentate chiral imine ligand
Source: Acta Crystallogr E Crystallogr Commun. 2015 Nov 7;71(Pt 12):1462–6. doi: 10.1107/S2056989015020368 (PMC4719814; doi:10.1107/S2056989015020368)
Supplement: Supplementary file 1 [file e-71-01462-sup1.cif]

##############################################################################
#                                                                            #
# This CIF contains the data in a paper accepted for publication in          #
# Acta Crystallographica Section E. It conforms to the requirements of       #
# Notes for Authors for Acta Crystallographica Section E, and has been       #
# peer reviewed under the auspices of the IUCr Commission on Journals.       #
#                                                                            #
# Full details of the Crystallographic Information File format               #
# are given in the paper "The Crystallographic Information File (CIF):       #
# a New Standard Archive File for Crystallography" by S. R. Hall, F. H.      #
# Allen and I. D. Brown [Acta Cryst. (1991), A47, 655-685].                  #
#                                                                            #
# The current version of the core CIF dictionary is obtainable from          #
# ftp://ftp.iucr.org/pub/cif_core.dic.                                       #
#                                                                            #
# Software is freely available for graphical display of the structure(s)     #
# in this CIF. For information consult the CIF software page                 #
# http://www.iucr.org/resources/cif/software.                                #
#                                                                            #
# This file may be used for bona fide research purposes within the           #
# scientific community so long as proper attribution is given to the journal # 
# article from which it was obtained.                                        #
#                                                                            #
##############################################################################
data_I
_database_code_depnum_ccdc_archive 'CCDC 1433631'
_audit_creation_method     'SHELXL-2014/7'
_database_code_CSD     ?
_chemical_name_systematic
;\
(<i>S</i>)-(+)-Dichlorido[1-phenyl-<i>N</i>-(pyridin-2-\
ylmethylidene)ethylamine-\k^2^<i>N</i>,<i>N</i>']mercury(II)
;
_chemical_name_common     ?
_chemical_formula_moiety     'C14 H14 Cl2 Hg N2'
_chemical_formula_sum     'C14 H14 Cl2 Hg N2'
_chemical_formula_iupac     '[Hg Cl2 (C14 H14 N2)]'
_chemical_formula_weight     481.76
_chemical_melting_point     412
_shelx_space_group_comment     ?
_space_group_crystal_system     monoclinic
_space_group_name_H-M_alt     'P 21'
_space_group_name_Hall     'P 2yb'
loop_
    _space_group_symop_operation_xyz
    'x, y, z'
    '-x, y+1/2, -z'
_cell_length_a     7.5335(12)
_cell_length_b     43.246(6)
_cell_length_c     9.3069(11)
_cell_angle_alpha     90
_cell_angle_beta     90.486(15)
_cell_angle_gamma     90
_cell_volume     3032.0(7)
_cell_formula_units_Z     8
_cell_measurement_reflns_used     80
_cell_measurement_theta_min     4.65
_cell_measurement_theta_max     12.43
_cell_measurement_temperature     298.0(10)
_exptl_crystal_description     Plate
_exptl_crystal_colour     colourless
_exptl_crystal_size_max     0.50
_exptl_crystal_size_mid     0.18
_exptl_crystal_size_min     0.08
_exptl_crystal_density_diffrn     2.111
_exptl_crystal_density_meas     ?
_exptl_crystal_density_method     ?
_exptl_crystal_F_000     1808
_exptl_absorpt_coefficient_mu     10.492
_exptl_absorpt_correction_type     psi-scan
_exptl_absorpt_process_details
;
(XSCANS; Fait, 1996)
;
_shelx_estimated_absorpt_T_min     ?
_shelx_estimated_absorpt_T_max     ?
_exptl_absorpt_correction_T_min     0.205
_exptl_absorpt_correction_T_max     0.431
_diffrn_ambient_temperature     298.0(10)
_diffrn_radiation_type     MoK\a
_diffrn_radiation_wavelength     0.71073
_diffrn_radiation_monochromator     graphite
_diffrn_measurement_device_type     'Bruker P4'
_diffrn_measurement_method     '\w scans'
_diffrn_detector_area_resol_mean     ?
_diffrn_reflns_number     11312
_diffrn_reflns_av_R_equivalents     0.0487
_diffrn_reflns_theta_min     2.188
_diffrn_reflns_theta_max     24.998
_diffrn_reflns_theta_full     24.998
_diffrn_measured_fraction_theta_max     0.999
_diffrn_measured_fraction_theta_full     0.999
_diffrn_reflns_limit_h_min     -8
_diffrn_reflns_limit_h_max     8
_diffrn_reflns_limit_k_min     -51
_diffrn_reflns_limit_k_max     39
_diffrn_reflns_limit_l_min     -11
_diffrn_reflns_limit_l_max     11
_diffrn_standards_number     3
_diffrn_standards_interval_count     97
_diffrn_standards_interval_time     ?
_diffrn_standards_decay_%     1.5
loop_
    _diffrn_standard_refln_index_h
    _diffrn_standard_refln_index_k
    _diffrn_standard_refln_index_l
    -1 7 1
    -1 -7 -1
    0 -12 0
_refine_special_details     ?
_reflns_number_total     5884
_reflns_number_gt     4961
_reflns_threshold_expression     'I > 2\s(I)'
_refine_ls_structure_factor_coef     Fsqd
_refine_ls_matrix_type     full
_refine_ls_R_factor_all     0.0536
_refine_ls_R_factor_gt     0.0416
_refine_ls_wR_factor_gt     0.0933
_refine_ls_wR_factor_ref     0.1008
_refine_ls_goodness_of_fit_ref     1.055
_refine_ls_restrained_S_all     1.055
_refine_ls_number_reflns     5884
_refine_ls_number_parameters     689
_refine_ls_number_restraints     1
_refine_ls_number_constraints     0
_refine_ls_hydrogen_treatment     constr
_refine_ls_weighting_scheme     calc
_refine_ls_weighting_details
                      'w=1/[\s^2^(Fo^2^)+(0.0612P)^2^] where P=(Fo^2^+2Fc^2^)/3'
_atom_sites_solution_hydrogens     geom
_atom_sites_solution_primary     direct
_atom_sites_solution_secondary     difmap
_refine_ls_shift/su_max     0.002
_refine_ls_shift/su_mean     0.000
_refine_diff_density_max     0.994
_refine_diff_density_min     -2.168
_refine_ls_extinction_method     none
_refine_ls_extinction_coef     .
_refine_ls_abs_structure_details
;
Classical Flack method preferred over Parsons because s.u. lower;
497 Friedel pairs measured.
;
_refine_ls_abs_structure_Flack     -0.011(10)
loop_
    _atom_type_symbol
    _atom_type_description
    _atom_type_scat_dispersion_real
    _atom_type_scat_dispersion_imag
    _atom_type_scat_source
    'C' 'C' 0.0033 0.0016
                         'International Tables Vol C Tables 4.2.6.8 and 6.1.1.4'
    'H' 'H' 0.0000 0.0000
                         'International Tables Vol C Tables 4.2.6.8 and 6.1.1.4'
    'N' 'N' 0.0061 0.0033
                         'International Tables Vol C Tables 4.2.6.8 and 6.1.1.4'
    'Cl' 'Cl' 0.1484 0.1585
                         'International Tables Vol C Tables 4.2.6.8 and 6.1.1.4'
    'Hg' 'Hg' -2.3894 9.2266
                         'International Tables Vol C Tables 4.2.6.8 and 6.1.1.4'
_computing_data_collection
;
XSCANS (Fait, 1996)
;
_computing_cell_refinement
;
XSCANS (Fait, 1996)
;
_computing_data_reduction
;
XSCANS (Fait, 1996)
;
_computing_structure_solution
;
SHELXS2014/7 (Sheldrick, 2008)
;
_computing_structure_refinement
;
SHELXL2014/7 (Sheldrick, 2015)
;
_computing_molecular_graphics
;
Mercury (Macrae <i>et al.</i>,  2008)
;
_computing_publication_material
;
SHELXL2014/7 (Sheldrick, 2015)
;
loop_
    _atom_site_type_symbol
    _atom_site_label
    _atom_site_fract_x
    _atom_site_fract_y
    _atom_site_fract_z
    _atom_site_U_iso_or_equiv
    _atom_site_adp_type
    _atom_site_calc_flag
    _atom_site_occupancy
    _atom_site_disorder_assembly
    _atom_site_disorder_group
    Hg Hg1 -0.13474(9) 0.52723(2) 0.04097(7) 0.0519(2) Uani d 1 . .
    Cl Cl1 -0.2879(7) 0.54184(12) -0.1805(5) 0.0573(12) Uani d 1 . .
    Cl Cl2 -0.2514(8) 0.53847(12) 0.2722(5) 0.0697(15) Uani d 1 . .
    N N1 0.0433(19) 0.4915(3) -0.0830(13) 0.042(3) Uani d 1 . .
    C C2 -0.025(3) 0.4680(4) -0.1581(17) 0.050(4) Uani d 1 . .
    H H2A -0.1451 0.4633 -0.1485 0.060 Uiso calc 1 . .
    C C3 0.078(3) 0.4506(4) -0.2499(18) 0.049(4) Uani d 1 . .
    H H3A 0.0277 0.4346 -0.3031 0.059 Uiso calc 1 . .
    C C4 0.251(3) 0.4572(4) -0.2613(18) 0.052(5) Uani d 1 . .
    H H4A 0.3237 0.4454 -0.3198 0.062 Uiso calc 1 . .
    C C5 0.318(2) 0.4818(4) -0.1844(17) 0.044(4) Uani d 1 . .
    H H5A 0.4384 0.4867 -0.1904 0.052 Uiso calc 1 . .
    C C6 0.209(2) 0.4993(4) -0.0988(16) 0.041(4) Uani d 1 . .
    C C7 0.273(2) 0.5258(4) -0.0201(18) 0.051(4) Uani d 1 . .
    H H7A 0.3935 0.5301 -0.0191 0.061 Uiso calc 1 . .
    N N8 0.1696(18) 0.5433(3) 0.0470(12) 0.038(3) Uani d 1 . .
    C C9 0.241(3) 0.5717(4) 0.126(2) 0.055(5) Uani d 1 . .
    H H9A 0.2722 0.5659 0.2245 0.066 Uiso calc 1 . .
    C C10 0.403(3) 0.5860(5) 0.056(3) 0.084(7) Uani d 1 . .
    H H10A 0.4432 0.6033 0.1126 0.126 Uiso calc 1 . .
    H H10B 0.3731 0.5929 -0.0389 0.126 Uiso calc 1 . .
    H H10C 0.4964 0.5709 0.0513 0.126 Uiso calc 1 . .
    C C11 0.096(2) 0.5955(4) 0.1296(18) 0.044(4) Uani d 1 . .
    C C12 0.047(3) 0.6080(5) 0.264(2) 0.070(6) Uani d 1 . .
    H H12A 0.0975 0.6000 0.3474 0.084 Uiso calc 1 . .
    C C13 -0.073(4) 0.6317(5) 0.274(3) 0.094(9) Uani d 1 . .
    H H13A -0.0998 0.6404 0.3625 0.113 Uiso calc 1 . .
    C C14 -0.154(3) 0.6426(5) 0.150(4) 0.097(10) Uani d 1 . .
    H H14A -0.2390 0.6581 0.1547 0.116 Uiso calc 1 . .
    C C15 -0.109(4) 0.6305(5) 0.020(3) 0.100(10) Uani d 1 . .
    H H15A -0.1620 0.6383 -0.0631 0.120 Uiso calc 1 . .
    C C16 0.015(3) 0.6067(5) 0.008(2) 0.069(6) Uani d 1 . .
    H H16A 0.0432 0.5986 -0.0812 0.083 Uiso calc 1 . .
    Hg Hg2 0.00753(9) 0.27508(2) 0.10580(7) 0.0529(2) Uani d 1 . .
    Cl Cl3 0.1318(8) 0.28498(13) 0.3397(6) 0.0773(17) Uani d 1 . .
    Cl Cl4 0.1643(7) 0.29633(14) -0.0993(6) 0.0682(14) Uani d 1 . .
    N N21 -0.1699(18) 0.2386(3) -0.0054(14) 0.041(3) Uani d 1 . .
    C C22 -0.112(3) 0.2127(4) -0.070(2) 0.055(5) Uani d 1 . .
    H H22A 0.0060 0.2068 -0.0571 0.066 Uiso calc 1 . .
    C C23 -0.220(3) 0.1946(4) -0.155(2) 0.062(5) Uani d 1 . .
    H H23A -0.1759 0.1765 -0.1943 0.075 Uiso calc 1 . .
    C C24 -0.391(3) 0.2028(4) -0.182(2) 0.060(5) Uani d 1 . .
    H H24A -0.4638 0.1914 -0.2442 0.072 Uiso calc 1 . .
    C C25 -0.453(2) 0.2298(4) -0.1107(16) 0.044(4) Uani d 1 . .
    H H25A -0.5705 0.2361 -0.1222 0.053 Uiso calc 1 . .
    C C26 -0.340(2) 0.2464(3) -0.0251(17) 0.040(4) Uani d 1 . .
    C C27 -0.402(2) 0.2748(4) 0.0464(17) 0.043(4) Uani d 1 . .
    H H27A -0.5233 0.2791 0.0490 0.052 Uiso calc 1 . .
    N N28 -0.2969(18) 0.2928(3) 0.1024(13) 0.036(3) Uani d 1 . .
    C C29 -0.376(3) 0.3222(4) 0.1642(19) 0.054(5) Uani d 1 . .
    H H29A -0.5021 0.3187 0.1834 0.065 Uiso calc 1 . .
    C C30 -0.283(3) 0.3298(4) 0.3019(18) 0.064(6) Uani d 1 . .
    H H30A -0.2727 0.3114 0.3592 0.095 Uiso calc 1 . .
    H H30B -0.3507 0.3450 0.3533 0.095 Uiso calc 1 . .
    H H30C -0.1674 0.3378 0.2821 0.095 Uiso calc 1 . .
    C C31 -0.359(3) 0.3477(3) 0.0512(18) 0.048(4) Uani d 1 . .
    C C32 -0.192(3) 0.3576(4) 0.012(2) 0.063(5) Uani d 1 . .
    H H32A -0.0910 0.3490 0.0530 0.075 Uiso calc 1 . .
    C C33 -0.180(4) 0.3810(5) -0.094(2) 0.082(7) Uani d 1 . .
    H H33A -0.0689 0.3878 -0.1239 0.098 Uiso calc 1 . .
    C C34 -0.328(4) 0.3936(5) -0.151(2) 0.070(6) Uani d 1 . .
    H H34A -0.3192 0.4092 -0.2192 0.084 Uiso calc 1 . .
    C C35 -0.491(4) 0.3838(5) -0.109(2) 0.087(8) Uani d 1 . .
    H H35A -0.5919 0.3930 -0.1479 0.105 Uiso calc 1 . .
    C C36 -0.507(3) 0.3607(4) -0.012(2) 0.061(5) Uani d 1 . .
    H H36A -0.6193 0.3535 0.0121 0.073 Uiso calc 1 . .
    Hg Hg3 0.50699(9) 0.47731(2) 0.33042(7) 0.0527(2) Uani d 1 . .
    Cl Cl5 0.6382(8) 0.46702(14) 0.1035(5) 0.0777(17) Uani d 1 . .
    Cl Cl6 0.6675(7) 0.45758(13) 0.5410(5) 0.0650(13) Uani d 1 . .
    N N41 0.3328(19) 0.5139(3) 0.4461(14) 0.041(3) Uani d 1 . .
    C C42 0.397(3) 0.5383(4) 0.5172(19) 0.054(5) Uani d 1 . .
    H H42A 0.5170 0.5431 0.5069 0.065 Uiso calc 1 . .
    C C43 0.296(3) 0.5566(4) 0.605(2) 0.057(5) Uani d 1 . .
    H H43A 0.3446 0.5734 0.6544 0.068 Uiso calc 1 . .
    C C44 0.122(3) 0.5492(4) 0.618(2) 0.056(5) Uani d 1 . .
    H H44A 0.0490 0.5608 0.6772 0.068 Uiso calc 1 . .
    C C45 0.054(2) 0.5248(4) 0.5436(17) 0.050(4) Uani d 1 . .
    H H45A -0.0658 0.5200 0.5503 0.060 Uiso calc 1 . .
    C C46 0.1616(19) 0.5076(3) 0.4601(14) 0.032(3) Uani d 1 . .
    C C47 0.109(3) 0.4794(4) 0.382(2) 0.057(5) Uani d 1 . .
    H H47A -0.0130 0.4766 0.3700 0.068 Uiso calc 1 . .
    N N48 0.2003(18) 0.4594(3) 0.3300(15) 0.042(3) Uani d 1 . .
    C C49 0.126(2) 0.4316(4) 0.2696(16) 0.042(4) Uani d 1 . .
    H H49A -0.0006 0.4353 0.2516 0.051 Uiso calc 1 . .
    C C50 0.212(3) 0.4232(5) 0.1270(19) 0.068(6) Uani d 1 . .
    H H50A 0.1664 0.4364 0.0526 0.102 Uiso calc 1 . .
    H H50B 0.1855 0.4021 0.1039 0.102 Uiso calc 1 . .
    H H50C 0.3383 0.4258 0.1349 0.102 Uiso calc 1 . .
    C C51 0.143(2) 0.4065(4) 0.3805(17) 0.045(4) Uani d 1 . .
    C C52 0.306(3) 0.3955(5) 0.427(2) 0.071(6) Uani d 1 . .
    H H52A 0.4092 0.4036 0.3874 0.085 Uiso calc 1 . .
    C C53 0.319(4) 0.3732(5) 0.530(2) 0.080(7) Uani d 1 . .
    H H53A 0.4301 0.3661 0.5590 0.096 Uiso calc 1 . .
    C C54 0.172(5) 0.3614(5) 0.589(2) 0.098(10) Uani d 1 . .
    H H54A 0.1818 0.3463 0.6593 0.117 Uiso calc 1 . .
    C C55 0.011(4) 0.3715(6) 0.546(2) 0.084(7) Uani d 1 . .
    H H55A -0.0908 0.3634 0.5880 0.101 Uiso calc 1 . .
    C C56 -0.005(3) 0.3938(4) 0.441(2) 0.057(5) Uani d 1 . .
    H H56A -0.1171 0.4002 0.4111 0.069 Uiso calc 1 . .
    Hg Hg4 0.65551(9) 0.72714(2) 0.59963(7) 0.05081(19) Uani d 1 . .
    Cl Cl7 0.8089(7) 0.70943(12) 0.3893(5) 0.0607(12) Uani d 1 . .
    Cl Cl8 0.7367(7) 0.71712(11) 0.8472(5) 0.0608(12) Uani d 1 . .
    N N61 0.4716(19) 0.7631(3) 0.4763(14) 0.042(3) Uani d 1 . .
    C C62 0.528(3) 0.7869(4) 0.4014(18) 0.050(5) Uani d 1 . .
    H H62A 0.6472 0.7925 0.4090 0.060 Uiso calc 1 . .
    C C63 0.418(3) 0.8041(4) 0.312(2) 0.057(5) Uani d 1 . .
    H H63A 0.4616 0.8207 0.2594 0.068 Uiso calc 1 . .
    C C64 0.247(3) 0.7960(4) 0.3020(16) 0.054(5) Uani d 1 . .
    H H64A 0.1691 0.8071 0.2431 0.065 Uiso calc 1 . .
    C C65 0.186(3) 0.7712(4) 0.3806(18) 0.051(4) Uani d 1 . .
    H H65A 0.0671 0.7657 0.3770 0.061 Uiso calc 1 . .
    C C66 0.300(2) 0.7547(3) 0.4626(15) 0.037(4) Uani d 1 . .
    C C67 0.241(2) 0.7276(4) 0.5469(17) 0.044(4) Uani d 1 . .
    H H67A 0.1209 0.7225 0.5495 0.053 Uiso calc 1 . .
    N N68 0.3517(17) 0.7116(4) 0.6147(15) 0.047(4) Uani d 1 . .
    C C69 0.304(2) 0.6831(4) 0.693(2) 0.058(5) Uani d 1 . .
    H H69A 0.3358 0.6862 0.7942 0.069 Uiso calc 1 . .
    C C70 0.111(3) 0.6737(5) 0.687(3) 0.091(8) Uani d 1 . .
    H H70A 0.0380 0.6911 0.7120 0.136 Uiso calc 1 . .
    H H70B 0.0908 0.6572 0.7545 0.136 Uiso calc 1 . .
    H H70C 0.0809 0.6668 0.5922 0.136 Uiso calc 1 . .
    C C71 0.416(3) 0.6568(4) 0.638(2) 0.053(5) Uani d 1 . .
    C C72 0.539(3) 0.6417(4) 0.731(2) 0.061(5) Uani d 1 . .
    H H72A 0.5509 0.6478 0.8260 0.073 Uiso calc 1 . .
    C C73 0.637(4) 0.6187(5) 0.678(3) 0.085(8) Uani d 1 . .
    H H73A 0.7127 0.6080 0.7398 0.102 Uiso calc 1 . .
    C C74 0.629(4) 0.6104(5) 0.538(3) 0.089(8) Uani d 1 . .
    H H74A 0.7058 0.5952 0.5044 0.106 Uiso calc 1 . .
    C C75 0.514(4) 0.6235(6) 0.449(3) 0.087(8) Uani d 1 . .
    H H75A 0.5041 0.6165 0.3552 0.105 Uiso calc 1 . .
    C C76 0.408(3) 0.6482(5) 0.497(2) 0.074(6) Uani d 1 . .
    H H76A 0.3323 0.6584 0.4336 0.089 Uiso calc 1 . .
loop_
    _atom_site_aniso_label
    _atom_site_aniso_U_11
    _atom_site_aniso_U_22
    _atom_site_aniso_U_33
    _atom_site_aniso_U_12
    _atom_site_aniso_U_13
    _atom_site_aniso_U_23
    Hg1 0.0462(4) 0.0696(4) 0.0401(3) 0.0122(4) 0.0074(3) -0.0021(3)
    Cl1 0.051(3) 0.072(3) 0.049(2) 0.014(2) -0.001(2) 0.006(2)
    Cl2 0.080(4) 0.081(3) 0.049(3) -0.017(3) 0.026(3) -0.013(2)
    N1 0.042(9) 0.058(8) 0.026(6) 0.022(7) 0.001(6) 0.007(6)
    C2 0.044(11) 0.060(12) 0.046(10) -0.003(9) 0.008(8) -0.006(8)
    C3 0.052(13) 0.048(9) 0.047(9) 0.005(9) 0.002(8) -0.006(7)
    C4 0.064(14) 0.043(9) 0.048(10) 0.028(9) 0.019(9) -0.014(8)
    C5 0.032(9) 0.050(10) 0.049(9) 0.004(8) 0.012(7) -0.001(8)
    C6 0.040(11) 0.047(9) 0.037(8) 0.010(8) 0.016(7) 0.000(7)
    C7 0.052(11) 0.042(9) 0.058(10) 0.003(9) 0.015(9) 0.012(9)
    N8 0.044(8) 0.044(7) 0.025(6) 0.012(6) -0.010(6) -0.017(5)
    C9 0.068(14) 0.030(8) 0.066(12) 0.006(8) -0.001(10) -0.017(8)
    C10 0.050(14) 0.085(15) 0.12(2) 0.008(12) 0.003(14) -0.033(14)
    C11 0.029(9) 0.055(10) 0.048(10) -0.002(8) 0.007(8) -0.009(8)
    C12 0.075(16) 0.066(12) 0.069(13) -0.001(11) 0.017(12) -0.012(10)
    C13 0.11(2) 0.050(13) 0.12(2) -0.031(14) 0.034(19) -0.037(14)
    C14 0.055(16) 0.063(15) 0.17(3) -0.021(12) 0.042(18) -0.060(19)
    C15 0.13(2) 0.055(12) 0.12(2) 0.021(14) -0.071(19) -0.015(13)
    C16 0.074(15) 0.075(13) 0.058(12) 0.032(12) -0.021(11) -0.009(10)
    Hg2 0.0438(4) 0.0721(5) 0.0427(4) -0.0078(4) -0.0053(3) 0.0016(3)
    Cl3 0.087(4) 0.091(4) 0.053(3) 0.023(3) -0.032(3) -0.015(2)
    Cl4 0.046(3) 0.100(4) 0.059(3) -0.006(3) -0.001(2) 0.028(3)
    N21 0.028(8) 0.053(8) 0.042(8) 0.002(6) -0.006(6) 0.002(6)
    C22 0.040(11) 0.062(11) 0.062(11) 0.011(9) -0.014(9) -0.006(9)
    C23 0.068(15) 0.054(11) 0.066(12) 0.016(10) 0.007(11) -0.013(9)
    C24 0.041(12) 0.075(12) 0.064(12) -0.004(10) -0.029(10) -0.025(10)
    C25 0.033(9) 0.054(10) 0.045(9) 0.004(8) -0.010(7) 0.000(8)
    C26 0.027(9) 0.043(8) 0.051(9) -0.004(7) 0.001(8) -0.001(7)
    C27 0.031(9) 0.045(8) 0.055(9) -0.002(8) 0.007(8) 0.008(8)
    N28 0.036(8) 0.043(7) 0.030(6) 0.006(6) 0.001(6) 0.008(5)
    C29 0.051(12) 0.052(10) 0.059(11) 0.013(9) 0.025(9) 0.002(8)
    C30 0.098(17) 0.055(10) 0.038(9) 0.033(11) 0.013(10) 0.003(8)
    C31 0.066(13) 0.034(8) 0.044(9) 0.004(8) 0.006(9) -0.005(7)
    C32 0.055(13) 0.067(12) 0.066(12) -0.002(10) -0.013(11) 0.023(10)
    C33 0.11(2) 0.061(13) 0.076(15) -0.036(14) 0.003(15) 0.011(11)
    C34 0.11(2) 0.058(12) 0.039(10) 0.006(13) 0.001(12) 0.013(9)
    C35 0.13(2) 0.070(14) 0.064(14) 0.034(15) -0.011(15) 0.009(11)
    C36 0.071(14) 0.052(10) 0.058(11) 0.013(10) -0.016(10) -0.010(9)
    Hg3 0.0446(4) 0.0722(4) 0.0413(3) 0.0082(4) 0.0055(3) 0.0004(3)
    Cl5 0.085(4) 0.094(4) 0.054(3) -0.022(3) 0.027(3) -0.018(3)
    Cl6 0.047(3) 0.094(3) 0.054(3) 0.008(3) -0.003(2) 0.022(3)
    N41 0.050(10) 0.039(7) 0.035(7) -0.002(6) 0.006(6) 0.001(6)
    C42 0.039(11) 0.075(12) 0.048(10) -0.002(9) 0.005(9) 0.003(9)
    C43 0.058(14) 0.064(11) 0.050(10) -0.010(10) 0.023(9) -0.011(9)
    C44 0.063(14) 0.049(10) 0.058(11) 0.027(10) 0.018(10) 0.010(9)
    C45 0.038(10) 0.063(11) 0.049(9) 0.018(9) 0.011(8) -0.004(9)
    C46 0.019(8) 0.050(9) 0.028(7) -0.001(7) 0.002(6) 0.009(6)
    C47 0.053(12) 0.042(9) 0.074(12) -0.002(9) -0.031(10) 0.020(9)
    N48 0.033(8) 0.036(7) 0.056(8) 0.005(6) -0.004(7) 0.005(6)
    C49 0.031(9) 0.058(10) 0.037(8) 0.001(7) -0.014(7) 0.007(7)
    C50 0.087(16) 0.072(12) 0.045(10) -0.016(12) -0.013(10) -0.005(9)
    C51 0.046(11) 0.050(9) 0.039(9) -0.012(8) -0.002(8) -0.009(7)
    C52 0.071(15) 0.068(12) 0.073(14) 0.014(11) -0.007(12) 0.013(11)
    C53 0.10(2) 0.068(14) 0.071(14) 0.018(13) -0.010(14) 0.022(11)
    C54 0.20(4) 0.042(11) 0.051(12) -0.004(17) -0.005(18) 0.011(9)
    C55 0.11(2) 0.084(16) 0.061(14) -0.024(15) 0.033(14) -0.002(12)
    C56 0.063(13) 0.042(9) 0.066(12) -0.024(9) 0.004(10) 0.000(9)
    Hg4 0.0400(4) 0.0726(4) 0.0397(3) 0.0087(4) -0.0042(3) -0.0015(3)
    Cl7 0.051(3) 0.077(3) 0.054(3) 0.008(2) 0.005(2) -0.014(2)
    Cl8 0.059(3) 0.082(3) 0.041(2) 0.002(2) -0.009(2) 0.001(2)
    N61 0.054(9) 0.031(6) 0.042(7) 0.010(6) -0.010(7) -0.007(6)
    C62 0.047(11) 0.059(11) 0.044(10) -0.007(9) -0.021(9) 0.011(8)
    C63 0.062(14) 0.060(11) 0.048(10) -0.012(10) 0.001(10) 0.003(8)
    C64 0.075(15) 0.065(11) 0.023(8) 0.016(11) -0.004(9) -0.011(7)
    C65 0.051(11) 0.051(10) 0.050(10) 0.015(9) 0.002(8) -0.005(8)
    C66 0.044(10) 0.041(8) 0.025(7) -0.014(7) -0.004(7) -0.015(6)
    C67 0.030(9) 0.041(8) 0.060(10) -0.002(8) 0.004(8) 0.002(8)
    N68 0.011(7) 0.081(10) 0.049(8) 0.003(7) 0.005(6) -0.009(7)
    C69 0.037(11) 0.076(12) 0.060(11) 0.009(9) 0.009(9) 0.019(10)
    C70 0.076(17) 0.075(14) 0.12(2) 0.014(12) 0.034(15) 0.045(14)
    C71 0.051(12) 0.055(10) 0.053(11) -0.013(9) 0.017(9) 0.006(8)
    C72 0.053(12) 0.066(12) 0.062(11) 0.018(10) -0.031(10) 0.010(9)
    C73 0.12(2) 0.049(11) 0.088(17) 0.027(13) -0.035(16) -0.001(11)
    C74 0.09(2) 0.061(14) 0.11(2) -0.007(13) 0.033(17) -0.014(14)
    C75 0.11(2) 0.089(17) 0.065(14) -0.044(16) 0.010(15) -0.020(13)
    C76 0.101(19) 0.077(14) 0.044(11) -0.013(13) 0.008(12) 0.021(10)
_geom_special_details     ?
loop_
    _geom_bond_atom_site_label_1
    _geom_bond_atom_site_label_2
    _geom_bond_site_symmetry_2
    _geom_bond_distance
    _geom_bond_publ_flag
    Hg1 N1 . 2.356(13) ?
    Hg1 Cl2 . 2.382(5) ?
    Hg1 N8 . 2.396(14) ?
    Hg1 Cl1 . 2.437(4) ?
    N1 C6 . 1.30(2) ?
    N1 C2 . 1.33(2) ?
    C2 C3 . 1.38(2) ?
    C2 H2A . 0.9300 ?
    C3 C4 . 1.34(3) ?
    C3 H3A . 0.9300 ?
    C4 C5 . 1.38(2) ?
    C4 H4A . 0.9300 ?
    C5 C6 . 1.37(2) ?
    C5 H5A . 0.9300 ?
    C6 C7 . 1.44(2) ?
    C7 N8 . 1.25(2) ?
    C7 H7A . 0.9300 ?
    N8 C9 . 1.53(2) ?
    C9 C11 . 1.50(2) ?
    C9 C10 . 1.52(3) ?
    C9 H9A . 0.9800 ?
    C10 H10A . 0.9600 ?
    C10 H10B . 0.9600 ?
    C10 H10C . 0.9600 ?
    C11 C16 . 1.37(3) ?
    C11 C12 . 1.41(3) ?
    C12 C13 . 1.37(3) ?
    C12 H12A . 0.9300 ?
    C13 C14 . 1.38(4) ?
    C13 H13A . 0.9300 ?
    C14 C15 . 1.36(4) ?
    C14 H14A . 0.9300 ?
    C15 C16 . 1.39(3) ?
    C15 H15A . 0.9300 ?
    C16 H16A . 0.9300 ?
    Hg2 N21 . 2.307(13) ?
    Hg2 Cl3 . 2.401(5) ?
    Hg2 N28 . 2.417(13) ?
    Hg2 Cl4 . 2.433(5) ?
    N21 C26 . 1.34(2) ?
    N21 C22 . 1.35(2) ?
    C22 C23 . 1.38(3) ?
    C22 H22A . 0.9300 ?
    C23 C24 . 1.36(3) ?
    C23 H23A . 0.9300 ?
    C24 C25 . 1.43(2) ?
    C24 H24A . 0.9300 ?
    C25 C26 . 1.37(2) ?
    C25 H25A . 0.9300 ?
    C26 C27 . 1.47(2) ?
    C27 N28 . 1.225(19) ?
    C27 H27A . 0.9300 ?
    N28 C29 . 1.52(2) ?
    C29 C30 . 1.49(3) ?
    C29 C31 . 1.53(2) ?
    C29 H29A . 0.9800 ?
    C30 H30A . 0.9600 ?
    C30 H30B . 0.9600 ?
    C30 H30C . 0.9600 ?
    C31 C36 . 1.38(3) ?
    C31 C32 . 1.38(3) ?
    C32 C33 . 1.42(3) ?
    C32 H32A . 0.9300 ?
    C33 C34 . 1.35(3) ?
    C33 H33A . 0.9300 ?
    C34 C35 . 1.35(3) ?
    C34 H34A . 0.9300 ?
    C35 C36 . 1.36(3) ?
    C35 H35A . 0.9300 ?
    C36 H36A . 0.9300 ?
    Hg3 N41 . 2.327(13) ?
    Hg3 Cl5 . 2.381(5) ?
    Hg3 N48 . 2.437(14) ?
    Hg3 Cl6 . 2.448(5) ?
    N41 C46 . 1.327(19) ?
    N41 C42 . 1.33(2) ?
    C42 C43 . 1.38(3) ?
    C42 H42A . 0.9300 ?
    C43 C44 . 1.35(3) ?
    C43 H43A . 0.9300 ?
    C44 C45 . 1.36(3) ?
    C44 H44A . 0.9300 ?
    C45 C46 . 1.35(2) ?
    C45 H45A . 0.9300 ?
    C46 C47 . 1.47(2) ?
    C47 N48 . 1.21(2) ?
    C47 H47A . 0.9300 ?
    N48 C49 . 1.44(2) ?
    C49 C51 . 1.50(2) ?
    C49 C50 . 1.53(2) ?
    C49 H49A . 0.9800 ?
    C50 H50A . 0.9600 ?
    C50 H50B . 0.9600 ?
    C50 H50C . 0.9600 ?
    C51 C56 . 1.37(2) ?
    C51 C52 . 1.38(3) ?
    C52 C53 . 1.36(3) ?
    C52 H52A . 0.9300 ?
    C53 C54 . 1.34(4) ?
    C53 H53A . 0.9300 ?
    C54 C55 . 1.35(4) ?
    C54 H54A . 0.9300 ?
    C55 C56 . 1.38(3) ?
    C55 H55A . 0.9300 ?
    C56 H56A . 0.9300 ?
    Hg4 N61 . 2.373(12) ?
    Hg4 N68 . 2.390(13) ?
    Hg4 Cl7 . 2.406(5) ?
    Hg4 Cl8 . 2.418(4) ?
    N61 C62 . 1.32(2) ?
    N61 C66 . 1.35(2) ?
    C62 C63 . 1.39(3) ?
    C62 H62A . 0.9300 ?
    C63 C64 . 1.34(3) ?
    C63 H63A . 0.9300 ?
    C64 C65 . 1.38(3) ?
    C64 H64A . 0.9300 ?
    C65 C66 . 1.35(2) ?
    C65 H65A . 0.9300 ?
    C66 C67 . 1.48(2) ?
    C67 N68 . 1.25(2) ?
    C67 H67A . 0.9300 ?
    N68 C69 . 1.48(2) ?
    C69 C70 . 1.51(3) ?
    C69 C71 . 1.51(3) ?
    C69 H69A . 0.9800 ?
    C70 H70A . 0.9600 ?
    C70 H70B . 0.9600 ?
    C70 H70C . 0.9600 ?
    C71 C76 . 1.36(3) ?
    C71 C72 . 1.42(3) ?
    C72 C73 . 1.34(3) ?
    C72 H72A . 0.9300 ?
    C73 C74 . 1.35(4) ?
    C73 H73A . 0.9300 ?
    C74 C75 . 1.32(4) ?
    C74 H74A . 0.9300 ?
    C75 C76 . 1.41(3) ?
    C75 H75A . 0.9300 ?
    C76 H76A . 0.9300 ?
loop_
    _geom_angle_atom_site_label_1
    _geom_angle_atom_site_label_2
    _geom_angle_atom_site_label_3
    _geom_angle_site_symmetry_1
    _geom_angle_site_symmetry_3
    _geom_angle
    _geom_angle_publ_flag
    N1 Hg1 Cl2 . . 142.4(3) ?
    N1 Hg1 N8 . . 69.7(5) ?
    Cl2 Hg1 N8 . . 106.3(3) ?
    N1 Hg1 Cl1 . . 91.3(3) ?
    Cl2 Hg1 Cl1 . . 122.39(19) ?
    N8 Hg1 Cl1 . . 113.0(3) ?
    C6 N1 C2 . . 120.4(15) ?
    C6 N1 Hg1 . . 115.8(11) ?
    C2 N1 Hg1 . . 122.4(12) ?
    N1 C2 C3 . . 121.3(18) ?
    N1 C2 H2A . . 119.3 ?
    C3 C2 H2A . . 119.3 ?
    C4 C3 C2 . . 119.1(16) ?
    C4 C3 H3A . . 120.5 ?
    C2 C3 H3A . . 120.5 ?
    C3 C4 C5 . . 118.7(15) ?
    C3 C4 H4A . . 120.7 ?
    C5 C4 H4A . . 120.7 ?
    C6 C5 C4 . . 120.3(17) ?
    C6 C5 H5A . . 119.9 ?
    C4 C5 H5A . . 119.9 ?
    N1 C6 C5 . . 120.1(15) ?
    N1 C6 C7 . . 117.5(15) ?
    C5 C6 C7 . . 122.3(16) ?
    N8 C7 C6 . . 122.1(17) ?
    N8 C7 H7A . . 119.0 ?
    C6 C7 H7A . . 119.0 ?
    C7 N8 C9 . . 120.4(15) ?
    C7 N8 Hg1 . . 114.2(11) ?
    C9 N8 Hg1 . . 125.4(11) ?
    C11 C9 C10 . . 108.8(15) ?
    C11 C9 N8 . . 107.8(15) ?
    C10 C9 N8 . . 114.0(15) ?
    C11 C9 H9A . . 108.7 ?
    C10 C9 H9A . . 108.7 ?
    N8 C9 H9A . . 108.7 ?
    C9 C10 H10A . . 109.5 ?
    C9 C10 H10B . . 109.5 ?
    H10A C10 H10B . . 109.5 ?
    C9 C10 H10C . . 109.5 ?
    H10A C10 H10C . . 109.5 ?
    H10B C10 H10C . . 109.5 ?
    C16 C11 C12 . . 118.5(18) ?
    C16 C11 C9 . . 122.8(16) ?
    C12 C11 C9 . . 118.6(17) ?
    C13 C12 C11 . . 122(2) ?
    C13 C12 H12A . . 119.2 ?
    C11 C12 H12A . . 119.2 ?
    C12 C13 C14 . . 119(2) ?
    C12 C13 H13A . . 120.6 ?
    C14 C13 H13A . . 120.6 ?
    C15 C14 C13 . . 120(3) ?
    C15 C14 H14A . . 120.0 ?
    C13 C14 H14A . . 120.0 ?
    C14 C15 C16 . . 122(2) ?
    C14 C15 H15A . . 119.2 ?
    C16 C15 H15A . . 119.2 ?
    C11 C16 C15 . . 119(2) ?
    C11 C16 H16A . . 120.3 ?
    C15 C16 H16A . . 120.3 ?
    N21 Hg2 Cl3 . . 138.5(4) ?
    N21 Hg2 N28 . . 70.4(5) ?
    Cl3 Hg2 N28 . . 108.5(3) ?
    N21 Hg2 Cl4 . . 100.9(4) ?
    Cl3 Hg2 Cl4 . . 117.1(2) ?
    N28 Hg2 Cl4 . . 109.7(3) ?
    C26 N21 C22 . . 117.6(14) ?
    C26 N21 Hg2 . . 116.1(10) ?
    C22 N21 Hg2 . . 125.5(12) ?
    N21 C22 C23 . . 122.4(18) ?
    N21 C22 H22A . . 118.8 ?
    C23 C22 H22A . . 118.8 ?
    C24 C23 C22 . . 121.3(18) ?
    C24 C23 H23A . . 119.4 ?
    C22 C23 H23A . . 119.4 ?
    C23 C24 C25 . . 116.0(15) ?
    C23 C24 H24A . . 122.0 ?
    C25 C24 H24A . . 122.0 ?
    C26 C25 C24 . . 120.0(15) ?
    C26 C25 H25A . . 120.0 ?
    C24 C25 H25A . . 120.0 ?
    N21 C26 C25 . . 122.7(15) ?
    N21 C26 C27 . . 117.2(14) ?
    C25 C26 C27 . . 120.1(15) ?
    N28 C27 C26 . . 120.8(15) ?
    N28 C27 H27A . . 119.6 ?
    C26 C27 H27A . . 119.6 ?
    C27 N28 C29 . . 115.9(15) ?
    C27 N28 Hg2 . . 114.6(11) ?
    C29 N28 Hg2 . . 129.4(11) ?
    C30 C29 N28 . . 109.1(14) ?
    C30 C29 C31 . . 113.1(16) ?
    N28 C29 C31 . . 108.0(13) ?
    C30 C29 H29A . . 108.9 ?
    N28 C29 H29A . . 108.9 ?
    C31 C29 H29A . . 108.9 ?
    C29 C30 H30A . . 109.5 ?
    C29 C30 H30B . . 109.5 ?
    H30A C30 H30B . . 109.5 ?
    C29 C30 H30C . . 109.5 ?
    H30A C30 H30C . . 109.5 ?
    H30B C30 H30C . . 109.5 ?
    C36 C31 C32 . . 119.7(17) ?
    C36 C31 C29 . . 121.0(18) ?
    C32 C31 C29 . . 119.3(17) ?
    C31 C32 C33 . . 118(2) ?
    C31 C32 H32A . . 120.8 ?
    C33 C32 H32A . . 120.8 ?
    C34 C33 C32 . . 120(2) ?
    C34 C33 H33A . . 120.0 ?
    C32 C33 H33A . . 120.0 ?
    C33 C34 C35 . . 121(2) ?
    C33 C34 H34A . . 119.7 ?
    C35 C34 H34A . . 119.7 ?
    C34 C35 C36 . . 121(2) ?
    C34 C35 H35A . . 119.7 ?
    C36 C35 H35A . . 119.7 ?
    C35 C36 C31 . . 121(2) ?
    C35 C36 H36A . . 119.7 ?
    C31 C36 H36A . . 119.7 ?
    N41 Hg3 Cl5 . . 141.0(4) ?
    N41 Hg3 N48 . . 71.3(5) ?
    Cl5 Hg3 N48 . . 109.9(4) ?
    N41 Hg3 Cl6 . . 98.2(4) ?
    Cl5 Hg3 Cl6 . . 116.0(2) ?
    N48 Hg3 Cl6 . . 110.6(3) ?
    C46 N41 C42 . . 117.9(15) ?
    C46 N41 Hg3 . . 117.1(10) ?
    C42 N41 Hg3 . . 124.2(13) ?
    N41 C42 C43 . . 123.2(18) ?
    N41 C42 H42A . . 118.4 ?
    C43 C42 H42A . . 118.4 ?
    C44 C43 C42 . . 117.2(18) ?
    C44 C43 H43A . . 121.4 ?
    C42 C43 H43A . . 121.4 ?
    C43 C44 C45 . . 120.0(17) ?
    C43 C44 H44A . . 120.0 ?
    C45 C44 H44A . . 120.0 ?
    C46 C45 C44 . . 119.8(17) ?
    C46 C45 H45A . . 120.1 ?
    C44 C45 H45A . . 120.1 ?
    N41 C46 C45 . . 121.9(15) ?
    N41 C46 C47 . . 112.5(15) ?
    C45 C46 C47 . . 125.5(16) ?
    N48 C47 C46 . . 129.4(17) ?
    N48 C47 H47A . . 115.3 ?
    C46 C47 H47A . . 115.3 ?
    C47 N48 C49 . . 122.1(15) ?
    C47 N48 Hg3 . . 108.5(12) ?
    C49 N48 Hg3 . . 129.2(11) ?
    N48 C49 C51 . . 107.8(12) ?
    N48 C49 C50 . . 111.9(14) ?
    C51 C49 C50 . . 113.0(15) ?
    N48 C49 H49A . . 108.0 ?
    C51 C49 H49A . . 108.0 ?
    C50 C49 H49A . . 108.0 ?
    C49 C50 H50A . . 109.5 ?
    C49 C50 H50B . . 109.5 ?
    H50A C50 H50B . . 109.5 ?
    C49 C50 H50C . . 109.5 ?
    H50A C50 H50C . . 109.5 ?
    H50B C50 H50C . . 109.5 ?
    C56 C51 C52 . . 117.2(17) ?
    C56 C51 C49 . . 120.7(16) ?
    C52 C51 C49 . . 122.1(17) ?
    C53 C52 C51 . . 121(2) ?
    C53 C52 H52A . . 119.3 ?
    C51 C52 H52A . . 119.3 ?
    C54 C53 C52 . . 120(2) ?
    C54 C53 H53A . . 119.9 ?
    C52 C53 H53A . . 119.9 ?
    C53 C54 C55 . . 120(2) ?
    C53 C54 H54A . . 119.9 ?
    C55 C54 H54A . . 119.9 ?
    C54 C55 C56 . . 120(2) ?
    C54 C55 H55A . . 119.8 ?
    C56 C55 H55A . . 119.8 ?
    C51 C56 C55 . . 121(2) ?
    C51 C56 H56A . . 119.7 ?
    C55 C56 H56A . . 119.7 ?
    N61 Hg4 N68 . . 69.9(5) ?
    N61 Hg4 Cl7 . . 95.6(4) ?
    N68 Hg4 Cl7 . . 115.1(4) ?
    N61 Hg4 Cl8 . . 136.1(3) ?
    N68 Hg4 Cl8 . . 97.4(4) ?
    Cl7 Hg4 Cl8 . . 126.78(17) ?
    C62 N61 C66 . . 118.4(14) ?
    C62 N61 Hg4 . . 125.3(12) ?
    C66 N61 Hg4 . . 115.1(10) ?
    N61 C62 C63 . . 122.7(18) ?
    N61 C62 H62A . . 118.7 ?
    C63 C62 H62A . . 118.7 ?
    C64 C63 C62 . . 118.4(18) ?
    C64 C63 H63A . . 120.8 ?
    C62 C63 H63A . . 120.8 ?
    C63 C64 C65 . . 119.2(18) ?
    C63 C64 H64A . . 120.4 ?
    C65 C64 H64A . . 120.4 ?
    C66 C65 C64 . . 120.1(18) ?
    C66 C65 H65A . . 119.9 ?
    C64 C65 H65A . . 119.9 ?
    N61 C66 C65 . . 121.1(15) ?
    N61 C66 C67 . . 117.3(14) ?
    C65 C66 C67 . . 121.5(16) ?
    N68 C67 C66 . . 120.0(15) ?
    N68 C67 H67A . . 120.0 ?
    C66 C67 H67A . . 120.0 ?
    C67 N68 C69 . . 123.0(14) ?
    C67 N68 Hg4 . . 116.8(12) ?
    C69 N68 Hg4 . . 120.0(11) ?
    N68 C69 C70 . . 116.5(15) ?
    N68 C69 C71 . . 108.7(14) ?
    C70 C69 C71 . . 109.2(18) ?
    N68 C69 H69A . . 107.4 ?
    C70 C69 H69A . . 107.4 ?
    C71 C69 H69A . . 107.4 ?
    C69 C70 H70A . . 109.5 ?
    C69 C70 H70B . . 109.5 ?
    H70A C70 H70B . . 109.5 ?
    C69 C70 H70C . . 109.5 ?
    H70A C70 H70C . . 109.5 ?
    H70B C70 H70C . . 109.5 ?
    C76 C71 C72 . . 119(2) ?
    C76 C71 C69 . . 120.7(19) ?
    C72 C71 C69 . . 120.1(17) ?
    C73 C72 C71 . . 118.6(19) ?
    C73 C72 H72A . . 120.7 ?
    C71 C72 H72A . . 120.7 ?
    C72 C73 C74 . . 122(2) ?
    C72 C73 H73A . . 118.9 ?
    C74 C73 H73A . . 118.9 ?
    C75 C74 C73 . . 121(2) ?
    C75 C74 H74A . . 119.6 ?
    C73 C74 H74A . . 119.6 ?
    C74 C75 C76 . . 120(2) ?
    C74 C75 H75A . . 120.0 ?
    C76 C75 H75A . . 120.0 ?
    C71 C76 C75 . . 119(2) ?
    C71 C76 H76A . . 120.4 ?
    C75 C76 H76A . . 120.4 ?
loop_
    _geom_torsion_atom_site_label_1
    _geom_torsion_atom_site_label_2
    _geom_torsion_atom_site_label_3
    _geom_torsion_atom_site_label_4
    _geom_torsion_site_symmetry_1
    _geom_torsion_site_symmetry_2
    _geom_torsion_site_symmetry_3
    _geom_torsion_site_symmetry_4
    _geom_torsion
    _geom_torsion_publ_flag
    C6 N1 C2 C3 . . . . 3(2) ?
    Hg1 N1 C2 C3 . . . . 168.5(12) ?
    N1 C2 C3 C4 . . . . 1(3) ?
    C2 C3 C4 C5 . . . . -2(3) ?
    C3 C4 C5 C6 . . . . 0(3) ?
    C2 N1 C6 C5 . . . . -5(2) ?
    Hg1 N1 C6 C5 . . . . -172.1(12) ?
    C2 N1 C6 C7 . . . . 176.9(14) ?
    Hg1 N1 C6 C7 . . . . 10.0(18) ?
    C4 C5 C6 N1 . . . . 4(2) ?
    C4 C5 C6 C7 . . . . -178.0(15) ?
    N1 C6 C7 N8 . . . . -9(2) ?
    C5 C6 C7 N8 . . . . 173.3(15) ?
    C6 C7 N8 C9 . . . . -178.2(15) ?
    C6 C7 N8 Hg1 . . . . 2.7(19) ?
    C7 N8 C9 C11 . . . . 151.8(15) ?
    Hg1 N8 C9 C11 . . . . -29.2(19) ?
    C7 N8 C9 C10 . . . . 31(2) ?
    Hg1 N8 C9 C10 . . . . -150.1(14) ?
    C10 C9 C11 C16 . . . . 66(2) ?
    N8 C9 C11 C16 . . . . -58(2) ?
    C10 C9 C11 C12 . . . . -110(2) ?
    N8 C9 C11 C12 . . . . 126.0(18) ?
    C16 C11 C12 C13 . . . . -2(3) ?
    C9 C11 C12 C13 . . . . 174.0(19) ?
    C11 C12 C13 C14 . . . . 3(4) ?
    C12 C13 C14 C15 . . . . -2(4) ?
    C13 C14 C15 C16 . . . . 1(4) ?
    C12 C11 C16 C15 . . . . 1(3) ?
    C9 C11 C16 C15 . . . . -174.9(19) ?
    C14 C15 C16 C11 . . . . -1(4) ?
    C26 N21 C22 C23 . . . . 0(3) ?
    Hg2 N21 C22 C23 . . . . -168.8(16) ?
    N21 C22 C23 C24 . . . . 3(3) ?
    C22 C23 C24 C25 . . . . -4(3) ?
    C23 C24 C25 C26 . . . . 2(3) ?
    C22 N21 C26 C25 . . . . -2(2) ?
    Hg2 N21 C26 C25 . . . . 168.2(13) ?
    C22 N21 C26 C27 . . . . 180.0(15) ?
    Hg2 N21 C26 C27 . . . . -9.8(18) ?
    C24 C25 C26 N21 . . . . 1(3) ?
    C24 C25 C26 C27 . . . . 178.5(16) ?
    N21 C26 C27 N28 . . . . 11(2) ?
    C25 C26 C27 N28 . . . . -167.2(15) ?
    C26 C27 N28 C29 . . . . 176.2(14) ?
    C26 C27 N28 Hg2 . . . . -5.9(18) ?
    C27 N28 C29 C30 . . . . 140.9(16) ?
    Hg2 N28 C29 C30 . . . . -36.7(19) ?
    C27 N28 C29 C31 . . . . -95.9(18) ?
    Hg2 N28 C29 C31 . . . . 86.6(17) ?
    C30 C29 C31 C36 . . . . -124.6(18) ?
    N28 C29 C31 C36 . . . . 114.6(17) ?
    C30 C29 C31 C32 . . . . 56(2) ?
    N28 C29 C31 C32 . . . . -65(2) ?
    C36 C31 C32 C33 . . . . 0(3) ?
    C29 C31 C32 C33 . . . . 179.6(17) ?
    C31 C32 C33 C34 . . . . 1(3) ?
    C32 C33 C34 C35 . . . . -1(3) ?
    C33 C34 C35 C36 . . . . -1(4) ?
    C34 C35 C36 C31 . . . . 3(3) ?
    C32 C31 C36 C35 . . . . -2(3) ?
    C29 C31 C36 C35 . . . . 178.3(17) ?
    C46 N41 C42 C43 . . . . 1(3) ?
    Hg3 N41 C42 C43 . . . . -168.4(14) ?
    N41 C42 C43 C44 . . . . 0(3) ?
    C42 C43 C44 C45 . . . . -1(3) ?
    C43 C44 C45 C46 . . . . 2(3) ?
    C42 N41 C46 C45 . . . . 0(2) ?
    Hg3 N41 C46 C45 . . . . 169.9(12) ?
    C42 N41 C46 C47 . . . . -177.4(14) ?
    Hg3 N41 C46 C47 . . . . -7.3(16) ?
    C44 C45 C46 N41 . . . . -1(2) ?
    C44 C45 C46 C47 . . . . 175.8(15) ?
    N41 C46 C47 N48 . . . . 14(2) ?
    C45 C46 C47 N48 . . . . -163.0(18) ?
    C46 C47 N48 C49 . . . . 173.3(15) ?
    C46 C47 N48 Hg3 . . . . -12(2) ?
    C47 N48 C49 C51 . . . . -99.1(18) ?
    Hg3 N48 C49 C51 . . . . 87.0(16) ?
    C47 N48 C49 C50 . . . . 136.1(17) ?
    Hg3 N48 C49 C50 . . . . -37.8(18) ?
    N48 C49 C51 C56 . . . . 114.1(16) ?
    C50 C49 C51 C56 . . . . -121.7(17) ?
    N48 C49 C51 C52 . . . . -65(2) ?
    C50 C49 C51 C52 . . . . 59(2) ?
    C56 C51 C52 C53 . . . . -1(3) ?
    C49 C51 C52 C53 . . . . 178.6(19) ?
    C51 C52 C53 C54 . . . . 0(3) ?
    C52 C53 C54 C55 . . . . 0(4) ?
    C53 C54 C55 C56 . . . . 0(4) ?
    C52 C51 C56 C55 . . . . 1(3) ?
    C49 C51 C56 C55 . . . . -177.8(18) ?
    C54 C55 C56 C51 . . . . -1(3) ?
    C66 N61 C62 C63 . . . . 1(2) ?
    Hg4 N61 C62 C63 . . . . 168.6(14) ?
    N61 C62 C63 C64 . . . . 1(3) ?
    C62 C63 C64 C65 . . . . 0(3) ?
    C63 C64 C65 C66 . . . . -2(2) ?
    C62 N61 C66 C65 . . . . -4(2) ?
    Hg4 N61 C66 C65 . . . . -172.1(11) ?
    C62 N61 C66 C67 . . . . 179.4(14) ?
    Hg4 N61 C66 C67 . . . . 11.0(16) ?
    C64 C65 C66 N61 . . . . 4(2) ?
    C64 C65 C66 C67 . . . . -179.2(14) ?
    N61 C66 C67 N68 . . . . -8(2) ?
    C65 C66 C67 N68 . . . . 175.4(15) ?
    C66 C67 N68 C69 . . . . -175.7(15) ?
    C66 C67 N68 Hg4 . . . . 0(2) ?
    C67 N68 C69 C70 . . . . 0(3) ?
    Hg4 N68 C69 C70 . . . . -175.4(15) ?
    C67 N68 C69 C71 . . . . 124.0(18) ?
    Hg4 N68 C69 C71 . . . . -51.6(19) ?
    N68 C69 C71 C76 . . . . -61(2) ?
    C70 C69 C71 C76 . . . . 67(2) ?
    N68 C69 C71 C72 . . . . 116.3(18) ?
    C70 C69 C71 C72 . . . . -116(2) ?
    C76 C71 C72 C73 . . . . -3(3) ?
    C69 C71 C72 C73 . . . . -180(2) ?
    C71 C72 C73 C74 . . . . 3(4) ?
    C72 C73 C74 C75 . . . . -5(4) ?
    C73 C74 C75 C76 . . . . 5(4) ?
    C72 C71 C76 C75 . . . . 3(3) ?
    C69 C71 C76 C75 . . . . -179.9(18) ?
    C74 C75 C76 C71 . . . . -4(3) ?
_shelx_hkl_file
;
  -8   1   1   78.77    5.01
  -8   1   2    3.75    3.50
  -8   1   3   35.01    4.50
  -8   1   4   36.98    5.45
  -8   1   5    8.60    5.85
  -8   0   5   44.19    5.55
  -8   0   4    2.44    3.58
  -8   0   3   -2.66    4.04
  -8   0   2   15.98    3.66
  -8   0   1   12.61    3.78
  -8  -1   1   73.65    5.38
  -8  -1   2    7.45    3.97
  -8  -1   3   45.04    4.88
  -8  -1   4   37.35    5.07
  -8  -1   5   10.66    4.99
  -8  -2   5    5.15    3.84
  -8  -2   4    6.76    3.82
  -8  -2   3   79.42    5.86
  -8  -2   2   39.26    4.67
  -8  -2   1    2.18    3.20
  -8  -3   1   25.43    4.05
  -8  -3   2   37.74    4.61
  -8  -3   3   48.77    4.93
  -8  -3   4    8.82    3.91
  -8  -3   5   38.02    5.36
  -8  -4   4    3.61    3.56
  -8  -4   3   -3.18    3.63
  -8  -4   2   17.06    3.91
  -8  -4   1   47.88    4.32
  -8  -5   1   70.12    4.75
  -8  -5   2    7.88    3.59
  -8  -5   3    9.75    3.94
  -8  -5   4   72.93    5.84
  -8  -6   4   24.81    4.36
  -8  -6   3   44.32    4.91
  -8  -6   2   62.84    5.03
  -8  -6   1   -1.18    3.18
  -8  -7   1    0.91    2.87
  -8  -7   2   45.72    4.80
  -8  -7   3   25.64    4.47
  -8  -7   4    4.63    4.72
  -8  -8   4    6.18    4.14
  -8  -8   3    5.91    3.61
  -8  -8   2    3.85    3.51
  -8  -8   1   63.98    4.40
  -8  -9   1   23.81    3.36
  -8  -9   2   30.25    3.96
  -8  -9   3    9.34    3.80
  -8  -9   4   22.55    5.04
  -8 -10   4   14.37    4.38
  -8 -10   3   34.07    4.50
  -8 -10   2   46.20    4.51
  -8 -10   1    8.90    2.84
  -8 -11   1   21.76    3.65
  -8 -11   2   31.39    4.37
  -8 -11   3   15.91    3.90
  -8 -11   4   23.98    4.55
  -8 -12   4    4.71    3.76
  -8 -12   3    6.86    3.68
  -8 -12   2   11.79    3.59
  -8 -12   1   82.80    4.56
  -8 -13   1    9.37    2.90
  -8 -13   2   27.02    4.06
  -8 -13   3   52.68    5.01
  -8 -13   4    3.93    3.87
  -8 -14   4    9.19    4.61
  -8 -14   3   61.75    5.09
  -8 -14   2   17.46    3.75
  -8 -14   1   15.45    3.35
  -8 -15   1   55.68    4.08
  -8 -15   2    6.33    3.33
  -8 -15   3   19.63    4.17
  -8 -16   3    8.20    4.20
  -8 -16   2   28.33    4.12
  -8 -16   1   48.69    4.14
  -8 -17   1    2.80    2.96
  -8 -17   2   27.58    4.02
  -8 -17   3   58.79    5.13
  -8 -18   3   65.27    5.06
  -8 -18   2   26.22    4.11
  -8 -18   1   10.27    3.26
  -8 -19   1   36.92    4.20
  -8 -19   2    3.73    3.74
  -8 -20   2   23.35    3.95
  -8 -20   1    8.31    3.44
  -8 -21   1   14.91    3.96
  -8 -21   2   11.93    3.81
  -8 -22   1    2.88    3.13
  -8 -23   0    4.68    3.40
  -8 -22   0    7.21    3.29
  -8 -22  -1    0.85    3.37
  -8 -21  -2    8.42    3.62
  -8 -21  -1   12.57    3.62
  -8 -21   0    9.72    3.49
  -8 -20   0  105.32    4.88
  -8 -20  -1   17.68    3.62
  -8 -20  -2    7.40    3.69
  -8 -19  -2    3.90    3.64
  -8 -19  -1   61.44    4.51
  -8 -19   0   10.36    3.30
  -8 -18   0   10.10    3.33
  -8 -18  -1    8.59    3.35
  -8 -18  -2   22.63    4.18
  -8 -18  -3   30.79    4.71
  -8 -17  -3   -0.42    3.92
  -8 -17  -2   19.53    3.98
  -8 -17  -1   12.63    3.50
  -8 -17   0   17.27    3.49
  -8 -16   0   70.83    4.43
  -8 -16  -1   36.07    4.20
  -8 -16  -2   12.37    3.69
  -8 -16  -3   74.33    5.45
  -8 -15  -3   30.21    4.70
  -8 -15  -2    2.38    3.66
  -8 -15  -1   60.87    4.39
  -8 -15   0   13.13    3.24
  -8 -14   0   19.48    3.39
  -8 -14  -1   30.45    3.88
  -8 -14  -2   -0.88    3.37
  -8 -14  -3   47.34    6.03
  -8 -13  -4    5.52    4.68
  -8 -13  -3   -2.33    4.06
  -8 -13  -2   18.98    4.02
  -8 -13  -1    1.25    3.30
  -8 -13   0   25.27    3.57
  -8 -12   0   24.29    3.28
  -8 -12  -1   34.83    3.93
  -8 -12  -2   51.46    4.82
  -8 -12  -3   55.35    4.97
  -8 -12  -4    5.50    4.09
  -8 -11  -4    6.51    4.44
  -8 -11  -3    9.62    4.55
  -8 -11  -2   43.49    4.74
  -8 -11  -1   16.18    3.50
  -8 -11   0   34.29    3.52
  -8 -10   0   10.01    2.92
  -8 -10  -1   51.32    4.06
  -8 -10  -2   15.95    4.09
  -8 -10  -3   31.30    4.69
  -8 -10  -4   44.01    5.49
  -8  -9  -4    5.67    4.37
  -8  -9  -3    4.07    4.66
  -8  -9  -2   22.40    4.67
  -8  -9  -1   16.38    3.61
  -8  -9   0   22.14    3.37
  -8  -8   0   18.54    2.99
  -8  -8  -1   25.15    3.73
  -8  -8  -2   77.60    5.49
  -8  -8  -3   34.62    4.86
  -8  -8  -4   17.03    4.66
  -8  -7  -4   -0.21    4.51
  -8  -7  -3    4.31    4.40
  -8  -7  -2   78.65    5.68
  -8  -7  -1    2.36    3.31
  -8  -7   0   34.20    3.60
  -8  -6   0    4.92    2.77
  -8  -6  -1   22.85    4.45
  -8  -6  -2   28.97    4.54
  -8  -6  -3   14.40    5.04
  -8  -6  -4   40.46    5.45
  -8  -5  -4    7.08    4.53
  -8  -5  -3   17.60    4.70
  -8  -5  -2    8.55    4.56
  -8  -5  -1   67.83    5.07
  -8  -5   0   14.92    2.91
  -8  -4   0   72.15    3.90
  -8  -4  -1   28.82    4.43
  -8  -4  -2   35.38    5.02
  -8  -4  -3   57.06    5.88
  -8  -4  -4   18.68    5.00
  -8  -3  -4   22.16    4.86
  -8  -3  -3    2.35    4.36
  -8  -3  -2   49.19    5.16
  -8  -3  -1   54.46    5.24
  -8  -3   0   22.75    3.15
  -8  -2   0   17.76    3.18
  -8  -2  -1   27.80    4.51
  -8  -2  -2   30.14    4.70
  -8  -2  -3   32.80    5.16
  -8  -2  -4   26.77    5.32
  -8  -1  -4   21.35    5.42
  -8  -1  -3   17.16    5.48
  -8  -1  -2    3.52    4.27
  -8  -1  -1   95.42    6.20
  -8  -1   0    3.08    3.86
  -8   0   0  119.31    4.84
  -8   0  -1   36.33    4.93
  -8   0  -2    6.07    4.10
  -8   0  -3   91.27    6.05
  -8   0  -4   20.05    5.54
  -8   1  -4   19.55    4.90
  -8   1  -3   10.51    5.02
  -8   1  -2    4.45    3.95
  -8   1  -1  109.71    6.04
  -8   1   0    5.43    2.86
  -7 -31   1    6.64    3.65
  -7 -30   2    6.38    3.38
  -7 -30   1   11.60    3.29
  -7 -29   1    9.00    3.17
  -7 -29   2    4.58    3.23
  -7 -29   3   47.86    4.52
  -7 -28   3   20.13    4.02
  -7 -28   2   29.51    3.69
  -7 -28   1   16.66    3.35
  -7 -27   1   10.14    3.25
  -7 -27   2    4.44    3.09
  -7 -27   3    5.36    4.04
  -7 -26   4   13.58    4.12
  -7 -26   3   26.24    4.01
  -7 -26   2   22.15    3.63
  -7 -26   1   32.18    3.72
  -7 -25   1   -0.41    2.93
  -7 -25   2   28.58    3.60
  -7 -25   3   74.91    4.67
  -7 -25   4    1.43    3.82
  -7 -24   4   -2.67    4.06
  -7 -24   3   19.43    3.64
  -7 -24   2   48.29    3.89
  -7 -24   1   79.12    4.15
  -7 -23   1   15.98    3.07
  -7 -23   2   19.25    3.53
  -7 -23   3    1.64    3.14
  -7 -23   4   35.82    4.51
  -7 -22   5   55.88    5.12
  -7 -22   4   18.04    4.15
  -7 -22   3   -1.72    3.33
  -7 -22   2   73.20    4.23
  -7 -22   1   27.33    3.20
  -7 -21   1    7.64    3.11
  -7 -21   2   45.75    3.90
  -7 -21   3   19.52    3.90
  -7 -21   4   19.86    4.10
  -7 -21   5   17.53    4.11
  -7 -20   5    0.98    4.10
  -7 -20   4   16.46    3.82
  -7 -20   3    4.41    3.20
  -7 -20   2   42.47    3.82
  -7 -20   1  180.95    5.19
  -7 -19   1   36.26    3.31
  -7 -19   2   40.14    3.77
  -7 -19   3   18.22    3.70
  -7 -19   4   20.43    4.62
  -7 -19   5   31.20    4.60
  -7 -18   5   87.25    5.93
  -7 -18   4   17.60    4.02
  -7 -18   3   19.49    3.59
  -7 -18   2   84.95    4.50
  -7 -18   1    5.76    2.96
  -7 -17   1   51.47    3.60
  -7 -17   2   19.24    3.29
  -7 -17   3    8.63    3.75
  -7 -17   4   54.21    4.86
  -7 -17   5   15.67    4.46
  -7 -16   6    3.88    4.29
  -7 -16   5    8.43    4.21
  -7 -16   4   18.56    4.13
  -7 -16   3   20.48    3.89
  -7 -16   2   44.44    3.81
  -7 -16   1  167.17    4.92
  -7 -15   1   34.00    3.28
  -7 -15   2   29.11    3.46
  -7 -15   3   54.51    4.45
  -7 -15   4   11.24    3.82
  -7 -15   5   42.80    5.03
  -7 -15   6    3.28    4.50
  -7 -14   6   75.43    5.76
  -7 -14   5   77.09    5.65
  -7 -14   4   35.02    4.22
  -7 -14   3   84.91    4.96
  -7 -14   2   86.70    4.37
  -7 -14   1   23.87    3.06
  -7 -13   1   69.40    3.84
  -7 -13   2    0.65    2.74
  -7 -13   3   87.72    5.16
  -7 -13   4   76.37    5.20
  -7 -13   5    6.53    4.41
  -7 -13   6   18.58    4.47
  -7 -12   6   -4.84    4.56
  -7 -12   5    5.48    3.70
  -7 -12   4    6.99    3.67
  -7 -12   3   77.11    4.72
  -7 -12   2   67.93    4.02
  -7 -12   1   58.15    3.54
  -7 -11   1   36.31    3.14
  -7 -11   2   10.03    3.15
  -7 -11   3   49.08    4.41
  -7 -11   4   63.32    5.09
  -7 -11   5   16.25    4.13
  -7 -11   6    6.91    4.53
  -7 -10   6  137.03    6.85
  -7 -10   5    6.56    4.77
  -7 -10   4   64.20    4.91
  -7 -10   3  113.08    5.46
  -7 -10   2   31.65    3.51
  -7 -10   1   48.64    3.69
  -7  -9   1   22.26    3.00
  -7  -9   2   34.50    3.96
  -7  -9   3  172.32    6.61
  -7  -9   4   35.64    4.86
  -7  -9   5   16.49    4.67
  -7  -9   6    0.74    4.17
  -7  -8   6    3.52    4.31
  -7  -8   5    4.94    4.09
  -7  -8   4    2.39    3.66
  -7  -8   3   76.31    4.96
  -7  -8   2   82.48    4.60
  -7  -8   1   47.41    3.54
  -7  -7   1   46.73    3.75
  -7  -7   2   11.63    4.81
  -7  -7   3   33.59    4.12
  -7  -7   4  118.80    6.23
  -7  -7   5    2.98    3.95
  -7  -7   6   16.80    4.89
  -7  -6   6   95.65    6.42
  -7  -6   5   60.28    5.72
  -7  -6   4   87.83    5.65
  -7  -6   3   61.73    5.08
  -7  -6   2   59.80    4.70
  -7  -6   1   31.38    3.48
  -7  -5   1   41.53    3.87
  -7  -5   2   86.87    5.14
  -7  -5   3   94.67    5.44
  -7  -5   4    0.06    3.95
  -7  -5   5   69.60    5.58
  -7  -5   6   16.03    4.47
  -7  -4   6   -0.13    4.48
  -7  -4   5   -0.61    4.52
  -7  -4   4    9.86    3.94
  -7  -4   3   14.26    4.08
  -7  -4   2   60.67    5.23
  -7  -4   1  267.52    6.90
  -7  -3   1   60.39    4.63
  -7  -3   2   39.34    5.83
  -7  -3   3   -0.83    3.51
  -7  -3   4  121.42    6.62
  -7  -3   5   34.26    5.14
  -7  -3   6   30.86    5.13
  -7  -2   6   24.56    5.10
  -7  -2   5  251.75    8.51
  -7  -2   4   55.92    5.24
  -7  -2   3    7.23    3.82
  -7  -2   2  101.52    5.44
  -7  -2   1   20.05    3.60
  -7  -1   1   54.51    4.92
  -7  -1   2   73.15    5.05
  -7  -1   3   22.67    4.52
  -7  -1   4   53.99    5.20
  -7  -1   5   73.07    5.77
  -7  -1   6   41.72    5.17
  -7   0   6   -2.61    6.08
  -7   0   5    9.84    5.50
  -7   0   4   12.43    4.67
  -7   0   3   -6.94    3.31
  -7   0   2   29.94    4.21
  -7   0   1  317.37    7.89
  -7   1   1   76.97    4.87
  -7   1   2   64.50    4.83
  -7   1   3   20.50    4.36
  -7   1   4   54.88    5.26
  -7   1   5   68.13    5.71
  -7   1   6   30.24    4.96
  -7   1  -6   98.10    6.48
  -7   1  -5   66.55    5.65
  -7   1  -4   -1.04    3.63
  -7   1  -3   25.51    4.09
  -7   1  -2  156.59    6.38
  -7   1  -1    0.03    3.95
  -7   1   0   18.88    2.64
  -7   0   0    4.14    2.25
  -7   0  -1  245.84    7.54
  -7   0  -2   33.02    4.34
  -7   0  -3  106.13    5.78
  -7   0  -4   19.68    4.45
  -7   0  -5   96.37    6.11
  -7   0  -6    6.95    4.56
  -7  -1  -6   74.95    6.20
  -7  -1  -5   49.29    5.39
  -7  -1  -4    1.73    3.73
  -7  -1  -3   22.02    4.35
  -7  -1  -2  162.84    6.48
  -7  -1  -1   -2.97    5.05
  -7  -1   0   21.35    2.75
  -7  -2   0    2.85    2.22
  -7  -2  -1    4.43    3.19
  -7  -2  -2    9.48    3.97
  -7  -2  -3   22.08    4.51
  -7  -2  -4   24.19    4.58
  -7  -2  -5  133.76    6.59
  -7  -2  -6   17.86    4.99
  -7  -3  -6   35.88    5.51
  -7  -3  -5   83.32    6.42
  -7  -3  -4   35.85    4.92
  -7  -3  -3    3.10    3.70
  -7  -3  -2  174.49    6.57
  -7  -3  -1   40.81    4.46
  -7  -3   0   50.13    3.10
  -7  -4   0  183.36    4.80
  -7  -4  -1  176.39    6.12
  -7  -4  -2   12.24    4.10
  -7  -4  -3  115.67    5.83
  -7  -4  -4   79.15    5.50
  -7  -4  -5   56.50    5.94
  -7  -4  -6    5.12    4.51
  -7  -5  -6   70.47    6.09
  -7  -5  -5    3.13    3.77
  -7  -5  -4   44.01    4.76
  -7  -5  -3   51.82    5.02
  -7  -5  -2  108.00    5.36
  -7  -5  -1   78.11    4.41
  -7  -5   0    2.85    2.23
  -7  -6   0    4.08    2.26
  -7  -6  -1    1.77    2.87
  -7  -6  -2    4.98    3.41
  -7  -6  -3   34.64    4.40
  -7  -6  -4   41.19    4.84
  -7  -6  -5   31.04    4.70
  -7  -6  -6   33.70    5.25
  -7  -7  -6    5.39    4.19
  -7  -7  -5   47.03    5.23
  -7  -7  -4   67.89    5.44
  -7  -7  -3   65.03    5.12
  -7  -7  -2   74.94    4.74
  -7  -7  -1  133.58    4.91
  -7  -7   0   28.75    3.12
  -7  -8   0  465.02    6.92
  -7  -8  -1    4.56    2.90
  -7  -8  -2    2.39    3.68
  -7  -8  -3   78.58    5.15
  -7  -8  -4  153.36    6.64
  -7  -8  -5    4.68    4.38
  -7  -8  -6    1.05    4.30
  -7  -9  -6   25.58    6.03
  -7  -9  -5    4.51    6.31
  -7  -9  -4   53.20    5.18
  -7  -9  -3   78.56    4.94
  -7  -9  -2   11.64    3.09
  -7  -9  -1  174.61    5.15
  -7  -9   0   24.47    3.03
  -7 -10   0    4.27    2.23
  -7 -10  -1   16.58    3.16
  -7 -10  -2   13.79    3.22
  -7 -10  -3   50.21    4.58
  -7 -10  -4   58.51    5.25
  -7 -10  -5   10.08    4.41
  -7 -10  -6   29.23    5.22
  -7 -11  -6    9.89    4.86
  -7 -11  -5    8.56    4.68
  -7 -11  -4   39.48    4.86
  -7 -11  -3   99.33    5.32
  -7 -11  -2    5.19    3.55
  -7 -11  -1  169.56    5.01
  -7 -11   0    8.91    2.74
  -7 -12   0  267.24    5.55
  -7 -12  -1   39.28    3.44
  -7 -12  -2    1.62    3.18
  -7 -12  -3   49.48    4.59
  -7 -12  -4  128.23    6.05
  -7 -12  -5    7.79    4.57
  -7 -12  -6    1.83    4.37
  -7 -13  -6  -10.76    3.96
  -7 -13  -5   43.44    5.64
  -7 -13  -4   24.65    4.92
  -7 -13  -3   30.59    5.14
  -7 -13  -2   16.58    3.16
  -7 -13  -1  114.11    4.28
  -7 -13   0   18.75    3.08
  -7 -14   0   -1.38    2.29
  -7 -14  -2   27.86    3.55
  -7 -14  -3   22.76    4.05
  -7 -14  -4   41.89    4.67
  -7 -14  -5   38.57    4.74
  -7 -14  -6   12.82    4.53
  -7 -15  -6   53.43    5.83
  -7 -15  -5    1.57    3.99
  -7 -15  -4    5.49    3.96
  -7 -15  -3   79.86    5.05
  -7 -15  -2   79.42    4.54
  -7 -15  -1   60.32    3.92
  -7 -15   0    4.48    2.42
  -7 -16   0   63.58    3.65
  -7 -16  -1   97.75    4.22
  -7 -16  -2   10.26    3.35
  -7 -16  -3   51.95    4.50
  -7 -16  -4   43.84    4.49
  -7 -16  -5   29.45    4.73
  -7 -17  -5   47.01    5.02
  -7 -17  -4    9.69    3.84
  -7 -17  -3    9.21    3.37
  -7 -17  -2   69.15    4.17
  -7 -17  -1   40.31    3.41
  -7 -17   0   15.23    2.65
  -7 -18   0   -1.27    2.48
  -7 -18  -1    6.09    2.61
  -7 -18  -2   17.30    3.71
  -7 -18  -3   21.32    3.86
  -7 -18  -4   14.56    3.82
  -7 -18  -5   41.38    5.01
  -7 -19  -5    9.80    4.31
  -7 -19  -4    8.11    3.77
  -7 -19  -3   11.15    3.61
  -7 -19  -2  155.93    5.51
  -7 -19  -1    4.76    2.86
  -7 -19   0    6.84    2.68
  -7 -20   0    0.59    2.37
  -7 -20  -1   99.45    4.29
  -7 -20  -2    0.76    3.51
  -7 -20  -3   56.65    4.42
  -7 -20  -4    9.67    3.85
  -7 -20  -5   34.38    4.84
  -7 -21  -5   18.88    4.57
  -7 -21  -4   -2.54    3.45
  -7 -21  -3   -5.52    3.24
  -7 -21  -2   86.54    4.67
  -7 -21  -1    9.58    2.92
  -7 -21   0    5.43    2.73
  -7 -22   0    1.57    2.84
  -7 -22  -1   18.87    3.03
  -7 -22  -2    0.17    3.21
  -7 -22  -3   21.99    3.80
  -7 -22  -4    7.68    3.71
  -7 -23  -4   15.32    4.60
  -7 -23  -3   -6.49    3.32
  -7 -23  -2  107.64    5.06
  -7 -23  -1   14.43    3.13
  -7 -23   0   14.53    2.92
  -7 -24   0   37.59    3.65
  -7 -24  -1   45.11    3.90
  -7 -24  -2    0.34    3.41
  -7 -24  -3   56.28    4.56
  -7 -24  -4   28.95    4.29
  -7 -25  -4   -1.08    3.85
  -7 -25  -2   45.77    4.37
  -7 -25  -1   34.59    4.17
  -7 -25   0    6.09    2.91
  -7 -26   0    1.15    2.92
  -7 -26  -1   23.69    3.30
  -7 -26  -2    4.96    3.39
  -7 -26  -3   29.48    4.04
  -7 -27  -3   29.59    4.62
  -7 -27  -2   26.96    3.87
  -7 -27  -1   42.48    3.79
  -7 -27   0    9.19    3.23
  -7 -28   0   75.20    4.24
  -7 -28  -1   10.34    3.22
  -7 -28  -2    9.08    3.28
  -7 -28  -3   27.34    4.32
  -7 -29  -2    5.54    3.28
  -7 -29  -1   23.16    3.98
  -7 -29   0    4.06    3.06
  -7 -30   0    4.31    3.11
  -7 -30  -1    1.54    3.33
  -7 -30  -2   14.18    3.69
  -7 -31  -1   30.17    3.80
  -7 -31   0   10.25    3.15
  -7 -32   0   77.09    4.99
  -6   1   1  135.48    4.64
  -6   1   2   58.67    3.14
  -6   1   3   77.91    3.42
  -6   1   4   42.75    2.84
  -6   1   5    7.90    3.62
  -6   1   6    9.52    3.90
  -6   1   7   99.79    6.12
  -6   1   8    2.13    4.26
  -6   0   8   11.76    4.39
  -6   0   7   -0.67    4.12
  -6   0   6   12.49    4.00
  -6   0   5    6.99    3.38
  -6   0   4   21.96    2.52
  -6   0   3  186.01    8.07
  -6   0   2   40.56    2.98
  -6   0   1    4.81    2.36
  -6  -1   1  138.26    4.83
  -6  -1   2   64.39    3.31
  -6  -1   3   72.05    3.36
  -6  -1   4   46.74    2.92
  -6  -1   5    3.11    4.97
  -6  -1   6    6.08    3.71
  -6  -1   7  109.13    6.02
  -6  -1   8    7.57    4.37
  -6  -2   8   22.69    5.18
  -6  -2   7   26.24    5.29
  -6  -2   6  292.84    8.02
  -6  -2   5   62.96    5.83
  -6  -2   4  203.03    6.88
  -6  -2   3   50.97    3.61
  -6  -2   2   10.99    2.51
  -6  -2   1    4.60    2.07
  -6  -3   1   12.12    2.29
  -6  -3   2  157.87    7.07
  -6  -3   3  127.67    4.04
  -6  -3   4   21.66    2.55
  -6  -3   5    6.80    4.33
  -6  -3   6   28.36    4.34
  -6  -3   7   71.07    5.52
  -6  -3   8   19.44    4.60
  -6  -4   8   15.69    4.70
  -6  -4   7    1.49    3.97
  -6  -4   6   19.77    4.29
  -6  -4   5    3.59    3.39
  -6  -4   4   51.88    3.00
  -6  -4   3  120.90    4.13
  -6  -4   2   65.30    3.23
  -6  -4   1  128.19    4.08
  -6  -5   1  296.50    8.31
  -6  -5   2    6.17    2.13
  -6  -5   3   31.18    2.70
  -6  -5   4  117.98    3.75
  -6  -5   5   12.48    3.93
  -6  -5   6   30.51    4.48
  -6  -5   7   76.71    5.56
  -6  -5   8   24.84    4.87
  -6  -6   8   37.32    6.23
  -6  -6   7   44.87    5.92
  -6  -6   6   85.68    5.52
  -6  -6   5  349.20    8.61
  -6  -6   4  124.87    3.66
  -6  -6   3   45.50    2.88
  -6  -6   2   36.89    2.62
  -6  -6   1   32.78    2.31
  -6  -7   1  102.38    3.39
  -6  -7   2  218.55    7.81
  -6  -7   3  133.17    3.96
  -6  -7   4   46.11    2.78
  -6  -7   5   15.36    3.97
  -6  -7   6   47.77    4.80
  -6  -7   7   15.69    4.45
  -6  -7   8   22.39    4.97
  -6  -8   8   13.94    4.89
  -6  -8   7   10.87    4.60
  -6  -8   6    3.45    3.59
  -6  -8   5   -8.49    3.29
  -6  -8   4   65.22    4.33
  -6  -8   3   40.01    2.52
  -6  -8   2  195.22    6.64
  -6  -8   1  250.16    6.85
  -6  -9   1  210.56    6.32
  -6  -9   2   97.15    3.25
  -6  -9   3    4.26    1.95
  -6  -9   4  107.30    5.02
  -6  -9   5   29.61    4.29
  -6  -9   6   60.25    4.94
  -6  -9   7    4.26    4.06
  -6  -9   8   33.73    5.19
  -6 -10   7   22.16    4.66
  -6 -10   6    0.59    5.65
  -6 -10   5  463.57    9.05
  -6 -10   4   44.69    4.16
  -6 -10   3   48.01    2.68
  -6 -10   2   43.93    2.49
  -6 -10   1   31.80    2.12
  -6 -11   1  146.69    5.11
  -6 -11   2  187.35    5.91
  -6 -11   3   12.66    2.15
  -6 -11   4   76.71    4.32
  -6 -11   5   30.74    4.05
  -6 -11   6   49.90    4.63
  -6 -11   7    2.44    3.90
  -6 -12   7    5.59    4.19
  -6 -12   6   -3.20    3.49
  -6 -12   5   -0.07    3.51
  -6 -12   4   79.86    4.61
  -6 -12   3   36.44    2.38
  -6 -12   2  184.88    5.83
  -6 -12   1  171.89    5.54
  -6 -13   1   41.81    2.08
  -6 -13   2  196.46    5.74
  -6 -13   3   19.72    2.04
  -6 -13   4   29.73    3.60
  -6 -13   5   42.76    4.47
  -6 -13   6   46.33    4.74
  -6 -13   7   12.57    4.08
  -6 -14   7   24.46    4.47
  -6 -14   6   80.42    5.08
  -6 -14   5  217.23    6.62
  -6 -14   4  112.75    4.96
  -6 -14   3   25.85    2.04
  -6 -14   2   42.49    2.26
  -6 -14   1   12.96    1.63
  -6 -15   1   81.41    2.43
  -6 -15   2   10.41    1.78
  -6 -15   3   42.57    3.37
  -6 -15   4   56.01    4.66
  -6 -15   5   21.00    3.98
  -6 -15   6   14.79    4.02
  -6 -15   7    7.96    4.53
  -6 -16   7    4.04    4.03
  -6 -16   6   12.51    5.68
  -6 -16   5    8.76    3.54
  -6 -16   4   34.76    3.67
  -6 -16   3  109.80    4.43
  -6 -16   2   90.09    2.66
  -6 -16   1   19.85    1.77
  -6 -17   1    6.37    1.51
  -6 -17   2  145.20    4.44
  -6 -17   3   67.45    3.93
  -6 -17   4    4.06    2.86
  -6 -17   5   26.40    3.69
  -6 -17   6   10.96    3.86
  -6 -17   7   60.90    5.73
  -6 -18   7    9.97    4.30
  -6 -18   6  129.30    5.98
  -6 -18   5   18.40    3.58
  -6 -18   4  126.79    5.01
  -6 -18   3   43.11    3.43
  -6 -18   2   12.82    2.46
  -6 -18   1    4.32    1.46
  -6 -19   1   21.71    1.69
  -6 -19   2   25.01    2.79
  -6 -19   3   76.96    4.24
  -6 -19   4   38.44    3.62
  -6 -19   5   13.72    3.53
  -6 -19   6   -4.37    3.44
  -6 -19   7   42.24    5.19
  -6 -20   7   -2.61    3.81
  -6 -20   6   18.41    3.82
  -6 -20   5   -2.51    3.55
  -6 -20   4    7.94    3.43
  -6 -20   3  139.28    4.67
  -6 -20   2    7.21    2.35
  -6 -20   1    8.08    2.23
  -6 -21   1   72.08    3.43
  -6 -21   2   51.38    3.26
  -6 -21   3   88.49    4.10
  -6 -21   4   12.54    3.06
  -6 -21   5    8.55    3.15
  -6 -21   6    9.73    4.23
  -6 -22   6   83.08    5.06
  -6 -22   5   15.88    3.46
  -6 -22   4   90.57    4.62
  -6 -22   3   37.64    3.33
  -6 -22   2   -4.68    2.23
  -6 -22   1    0.83    2.29
  -6 -23   1    4.79    2.26
  -6 -23   2   83.38    3.83
  -6 -23   3   51.78    3.78
  -6 -23   4   11.97    3.30
  -6 -23   5   -3.02    3.01
  -6 -23   6    7.08    3.71
  -6 -24   6    4.03    3.58
  -6 -24   5    3.42    3.21
  -6 -24   4   28.39    3.48
  -6 -24   3   86.03    4.17
  -6 -24   2   17.67    2.76
  -6 -24   1   39.52    3.11
  -6 -25   1   88.86    3.86
  -6 -25   2    2.66    2.54
  -6 -25   3   66.63    4.15
  -6 -25   4   17.80    3.70
  -6 -25   5    8.56    3.49
  -6 -25   6   11.57    3.97
  -6 -26   6   34.20    4.35
  -6 -26   5   61.74    4.46
  -6 -26   4   43.75    3.79
  -6 -26   3   21.83    3.18
  -6 -26   2   10.86    2.65
  -6 -26   1    1.56    2.43
  -6 -27   1   25.24    2.79
  -6 -27   2   75.82    3.87
  -6 -27   3   10.18    2.85
  -6 -27   4    7.64    3.18
  -6 -27   5    3.69    3.41
  -6 -28   5    7.91    3.36
  -6 -28   4   18.27    3.35
  -6 -28   3   17.69    3.16
  -6 -28   2   49.56    3.61
  -6 -28   1   56.96    3.59
  -6 -29   1   40.24    3.36
  -6 -29   2   38.86    3.62
  -6 -29   3    9.07    3.15
  -6 -29   4   25.72    3.70
  -6 -29   5   13.33    3.66
  -6 -30   5   75.00    4.90
  -6 -30   4   11.70    3.30
  -6 -30   3    9.08    2.90
  -6 -30   2    9.28    2.94
  -6 -30   1    3.53    2.64
  -6 -31   1   45.45    3.61
  -6 -31   2   21.02    3.24
  -6 -31   3    0.58    2.89
  -6 -31   4    7.09    3.14
  -6 -32   4   16.53    3.65
  -6 -32   3   10.50    2.90
  -6 -32   2   44.35    3.61
  -6 -32   1   39.56    3.49
  -6 -33   1    3.48    2.71
  -6 -33   2   64.93    4.09
  -6 -33   3    1.59    2.58
  -6 -33   4   10.22    3.53
  -6 -34   3    4.63    3.13
  -6 -34   2    6.09    3.02
  -6 -34   1    5.05    2.74
  -6 -35   1   28.64    3.38
  -6 -35   2    1.09    3.04
  -6 -35   3    7.21    3.10
  -6 -36   2   11.64    3.20
  -6 -36   1   25.77    3.57
  -6 -37   1   -0.24    2.86
  -6 -37   2   22.15    3.48
  -6 -38   0   -2.06    2.72
  -6 -37  -1   27.08    3.38
  -6 -37   0    4.98    2.93
  -6 -36   0   17.59    3.22
  -6 -36  -1   36.23    3.68
  -6 -36  -2    6.88    3.02
  -6 -35  -3    6.80    3.20
  -6 -35  -2   36.50    3.68
  -6 -35  -1   10.38    3.31
  -6 -35   0    4.65    2.95
  -6 -34   0    2.45    2.59
  -6 -34  -1    1.68    2.74
  -6 -34  -2   21.10    3.58
  -6 -34  -3    4.76    3.13
  -6 -33  -4    0.51    3.36
  -6 -33  -3    8.66    3.28
  -6 -33  -2   40.78    3.65
  -6 -33  -1    4.81    2.67
  -6 -33   0    5.79    2.62
  -6 -32   0    0.54    2.57
  -6 -32  -1   45.68    3.52
  -6 -32  -2    8.90    3.03
  -6 -32  -3   22.19    3.31
  -6 -32  -4    4.90    3.15
  -6 -31  -4   10.25    3.79
  -6 -31  -3    3.11    2.87
  -6 -31  -2   78.01    4.23
  -6 -31  -1    6.94    2.73
  -6 -31   0    5.05    2.66
  -6 -30   0    0.95    2.57
  -6 -30  -1    9.55    2.75
  -6 -30  -3   12.28    3.18
  -6 -30  -4    0.44    3.27
  -6 -30  -5   13.83    3.79
  -6 -29  -5   19.41    3.84
  -6 -29  -4   12.90    3.42
  -6 -29  -3    2.43    2.81
  -6 -29  -2   59.24    3.84
  -6 -29  -1    7.38    2.55
  -6 -29   0    2.97    2.66
  -6 -28   0   37.14    3.19
  -6 -28  -1   54.53    3.74
  -6 -28  -2    2.07    3.05
  -6 -28  -3   22.35    3.80
  -6 -28  -4    5.10    3.31
  -6 -28  -5   26.45    4.06
  -6 -27  -5   -2.51    3.68
  -6 -27  -4   -1.14    3.26
  -6 -27  -3   26.65    3.62
  -6 -27  -2   84.81    4.24
  -6 -27  -1   19.69    2.82
  -6 -27   0   35.04    2.97
  -6 -26   0   12.84    2.37
  -6 -26  -1   17.93    2.72
  -6 -26  -2   13.84    3.12
  -6 -26  -3   39.88    3.67
  -6 -26  -4    6.34    3.10
  -6 -26  -5   12.08    3.35
  -6 -25  -6   11.71    4.66
  -6 -25  -5   15.96    3.71
  -6 -25  -4   30.50    4.04
  -6 -25  -3   26.47    3.52
  -6 -25  -2   28.14    3.07
  -6 -25  -1   49.57    3.19
  -6 -25   0    1.80    2.86
  -6 -24   0  140.92    4.25
  -6 -24  -1   37.86    3.02
  -6 -24  -2    0.69    2.36
  -6 -24  -3    4.54    2.98
  -6 -24  -4   47.82    4.07
  -6 -24  -5   16.69    3.53
  -6 -24  -6   12.59    3.89
  -6 -23  -6    6.69    3.69
  -6 -23  -5    2.08    3.64
  -6 -23  -4   17.43    3.37
  -6 -23  -3   98.66    4.71
  -6 -23  -2   19.69    3.13
  -6 -23  -1   49.45    3.18
  -6 -23   0   60.08    3.29
  -6 -22   0   10.78    2.41
  -6 -22  -1    0.10    2.35
  -6 -22  -2   50.24    3.32
  -6 -22  -3   36.75    3.51
  -6 -22  -4    6.15    3.48
  -6 -22  -5   10.10    3.73
  -6 -22  -6   26.22    4.14
  -6 -21  -6    8.50    3.48
  -6 -21  -5    1.93    3.36
  -6 -21  -4   28.86    3.92
  -6 -21  -3   82.33    4.32
  -6 -21  -2    2.20    2.21
  -6 -21  -1   77.11    3.69
  -6 -21   0    4.75    2.20
  -6 -20   0  195.65    4.60
  -6 -20  -1   32.17    2.74
  -6 -20  -2    6.23    2.44
  -6 -20  -3   -2.35    2.71
  -6 -20  -4  131.20    5.30
  -6 -20  -5   16.47    3.68
  -6 -20  -6   26.69    5.08
  -6 -19  -7   29.39    4.63
  -6 -19  -6    5.25    3.51
  -6 -19  -5    2.71    3.09
  -6 -19  -4   60.36    4.31
  -6 -19  -3  109.13    4.47
  -6 -19  -2   23.92    2.81
  -6 -19  -1   52.22    2.10
  -6 -19   0   77.58    2.30
  -6 -18   0    8.49    1.54
  -6 -18  -1    5.54    1.48
  -6 -18  -2   74.40    3.72
  -6 -18  -3   29.30    3.40
  -6 -18  -4    3.48    3.24
  -6 -18  -5   15.92    3.41
  -6 -18  -6   32.82    4.48
  -6 -18  -7   47.28    5.19
  -6 -17  -7   53.24    5.18
  -6 -17  -6   31.84    4.46
  -6 -17  -5    9.72    3.64
  -6 -17  -4   20.68    3.48
  -6 -17  -3  108.16    4.67
  -6 -17  -2   93.81    2.63
  -6 -17  -1   53.96    2.23
  -6 -17   0   26.07    1.82
  -6 -16   0  145.90    4.54
  -6 -16  -1   40.58    2.04
  -6 -16  -2   14.10    1.79
  -6 -16  -3   46.64    3.58
  -6 -16  -4  128.99    5.10
  -6 -16  -5   53.85    4.49
  -6 -16  -6   35.81    4.66
  -6 -16  -7   10.43    4.70
  -6 -15  -7    3.44    4.04
  -6 -15  -6   14.48    3.93
  -6 -15  -5   20.44    3.71
  -6 -15  -4  131.64    5.29
  -6 -15  -3   24.94    3.17
  -6 -15  -2  148.48    4.90
  -6 -15  -1   64.86    2.34
  -6 -15   0   20.28    1.67
  -6 -14   0   11.15    1.50
  -6 -14  -2   39.13    2.33
  -6 -14  -3   19.82    2.98
  -6 -14  -4   11.79    3.22
  -6 -14  -5   42.26    4.43
  -6 -14  -6   85.88    5.52
  -6 -14  -7   11.14    4.41
  -6 -13  -7   18.35    4.53
  -6 -13  -6   56.20    4.98
  -6 -13  -5   88.50    5.09
  -6 -13  -4    4.89    3.24
  -6 -13  -3   39.30    2.50
  -6 -13  -2  212.45    6.04
  -6 -13  -1    5.12    1.56
  -6 -13   0   30.01    1.90
  -6 -12   0   48.07    2.09
  -6 -12  -1  155.88    5.77
  -6 -12  -2   22.47    2.15
  -6 -12  -3  139.68    5.29
  -6 -12  -4   41.82    3.95
  -6 -12  -5  124.52    5.71
  -6 -12  -6   19.48    4.27
  -6 -12  -7   16.41    4.22
  -6 -11  -7    9.01    4.20
  -6 -11  -6   16.28    4.30
  -6 -11  -5   76.80    4.92
  -6 -11  -4   93.73    4.77
  -6 -11  -3   27.91    2.39
  -6 -11  -2  354.96    7.77
  -6 -11  -1   31.99    2.06
  -6 -11   0   23.38    1.67
  -6 -10   0   34.71    1.83
  -6 -10  -1   17.98    1.87
  -6 -10  -2   38.97    2.51
  -6 -10  -3   14.26    2.11
  -6 -10  -4    7.06    3.08
  -6 -10  -5   69.98    5.14
  -6 -10  -6  125.44    7.41
  -6 -10  -7   -4.04    4.26
  -6  -9  -7    3.74    3.85
  -6  -9  -6   46.82    4.73
  -6  -9  -5  112.23    5.56
  -6  -9  -4   49.47    4.39
  -6  -9  -3    9.83    2.18
  -6  -9  -2  228.65    6.84
  -6  -9  -1   34.68    2.21
  -6  -9   0   24.38    1.73
  -6  -8   0   94.53    2.91
  -6  -8  -1  282.02    7.18
  -6  -8  -2   35.21    2.65
  -6  -8  -3  226.56    7.00
  -6  -8  -4   39.24    3.69
  -6  -8  -5  158.60    6.41
  -6  -8  -6   27.47    4.52
  -6  -8  -7   -1.21    5.55
  -6  -7  -8   14.10    4.74
  -6  -7  -7   39.44    4.95
  -6  -7  -6   19.36    3.99
  -6  -7  -5   53.70    4.63
  -6  -7  -4   31.86    3.74
  -6  -7  -3  157.09    6.40
  -6  -7  -2  233.95    7.35
  -6  -7  -1   36.21    2.27
  -6  -7   0   90.42    2.94
  -6  -6   0   34.95    1.92
  -6  -6  -1   21.46    2.13
  -6  -6  -2   48.93    2.78
  -6  -6  -3   16.91    2.39
  -6  -6  -4    6.41    3.90
  -6  -6  -5   84.65    5.19
  -6  -6  -6   97.04    5.79
  -6  -6  -7   37.51    4.80
  -6  -6  -8   30.95    4.98
  -6  -5  -8   43.44    5.13
  -6  -5  -7   41.13    5.00
  -6  -5  -6   26.97    4.30
  -6  -5  -5   73.81    5.10
  -6  -5  -4  138.74    5.73
  -6  -5  -3   23.58    2.56
  -6  -5  -2  105.66    3.74
  -6  -5  -1  160.50    6.83
  -6  -5   0   15.53    1.66
  -6  -4   0  333.42    7.37
  -6  -4  -1  179.89    7.29
  -6  -4  -2   12.48    2.15
  -6  -4  -3   78.50    3.44
  -6  -4  -4  206.39    6.85
  -6  -4  -5   95.21    5.28
  -6  -4  -6   50.01    4.57
  -6  -4  -7    7.82    3.97
  -6  -4  -8    1.06    4.70
  -6  -3  -8    3.59    4.58
  -6  -3  -7   50.58    5.58
  -6  -3  -6   41.39    4.93
  -6  -3  -5   14.04    4.21
  -6  -3  -4   26.64    2.56
  -6  -3  -3  197.37    7.34
  -6  -3  -2   64.85    3.26
  -6  -3  -1   95.40    3.53
  -6  -3   0  149.23    5.49
  -6  -2   0   37.31    2.07
  -6  -2  -1   11.85    2.32
  -6  -2  -2   29.06    2.65
  -6  -2  -3   26.52    2.71
  -6  -2  -4    6.53    2.24
  -6  -2  -5   37.97    4.63
  -6  -2  -6   71.98    5.59
  -6  -2  -7   70.28    5.62
  -6  -2  -8   56.60    6.29
  -6  -1  -8   20.31    4.67
  -6  -1  -7   71.42    5.45
  -6  -1  -6   33.87    4.91
  -6  -1  -5   19.31    3.67
  -6  -1  -4  120.95    3.66
  -6  -1  -3   94.28    3.62
  -6  -1  -2    2.84    2.26
  -6  -1  -1  171.79    7.97
  -6  -1   0   64.61    2.43
  -6   0   0  607.33    9.59
  -6   0  -1   34.91    2.94
  -6   0  -2   36.48    2.80
  -6   0  -3    4.26    2.15
  -6   0  -4  322.90    8.15
  -6   0  -5    5.02    3.99
  -6   0  -6   50.79    6.37
  -6   0  -7    3.63    3.81
  -6   0  -8    5.21    4.79
  -6   1  -8   15.34    5.48
  -6   1  -7   68.79    5.46
  -6   1  -6   27.76    4.59
  -6   1  -5   15.87    3.60
  -6   1  -4  111.72    3.66
  -6   1  -3   98.44    3.69
  -6   1  -2    5.39    2.02
  -6   1  -1  222.80    8.51
  -6   1   0   72.49    2.44
  -5 -42   1    4.76    3.26
  -5 -41   1   25.70    3.31
  -5 -41   2   18.01    3.46
  -5 -40   2   20.65    3.39
  -5 -39   2   13.60    3.38
  -5 -39   3    7.32    3.46
  -5 -38   4    5.68    3.52
  -5 -38   3   -0.48    2.85
  -5 -38   2   11.68    3.17
  -5 -38   1    2.60    2.66
  -5 -37   1   52.04    3.68
  -5 -37   2   -0.60    2.71
  -5 -37   3   21.01    3.55
  -5 -37   4   45.66    4.19
  -5 -36   4   14.32    3.26
  -5 -36   3   61.89    4.22
  -5 -36   2    7.01    3.39
  -5 -36   1   23.27    3.19
  -5 -35   1   -1.14    2.74
  -5 -35   2   35.09    3.51
  -5 -35   3   17.74    3.30
  -5 -35   5   22.21    3.68
  -5 -34   5   19.58    3.86
  -5 -34   4   39.06    4.11
  -5 -34   3    1.24    2.69
  -5 -34   2    3.24    2.71
  -5 -34   1    9.08    2.65
  -5 -33   1   70.79    3.63
  -5 -33   2   46.26    3.55
  -5 -33   3   29.75    3.49
  -5 -33   4   44.70    4.02
  -5 -33   5    9.01    3.23
  -5 -32   6   14.18    3.74
  -5 -32   5   12.68    3.37
  -5 -32   4    7.80    3.14
  -5 -32   3   67.90    3.89
  -5 -32   2   21.05    2.96
  -5 -32   1   13.82    2.80
  -5 -31   1    3.08    2.40
  -5 -31   2   51.19    3.43
  -5 -31   3   31.87    3.32
  -5 -31   4   25.68    3.59
  -5 -31   5   25.45    4.00
  -5 -31   6   12.38    3.91
  -5 -30   6   54.50    4.61
  -5 -30   5   18.22    3.54
  -5 -30   4   42.10    3.79
  -5 -30   3    2.67    2.82
  -5 -30   2    0.28    2.61
  -5 -30   1   52.74    3.33
  -5 -29   1   10.07    2.44
  -5 -29   2  140.84    4.39
  -5 -29   3   26.29    3.05
  -5 -29   4    7.14    3.11
  -5 -29   5   29.26    3.85
  -5 -29   6    6.56    3.38
  -5 -28   6   40.06    4.20
  -5 -28   5   -2.31    3.32
  -5 -28   4   29.41    3.37
  -5 -28   3   63.49    3.58
  -5 -28   2   66.80    3.47
  -5 -28   1   11.68    2.39
  -5 -27   1   98.29    3.55
  -5 -27   2   31.14    2.78
  -5 -27   3   17.35    2.68
  -5 -27   4   80.89    4.14
  -5 -27   5   16.33    3.45
  -5 -27   6   33.09    3.98
  -5 -27   7    5.00    3.37
  -5 -26   7   24.14    4.24
  -5 -26   6   21.64    4.06
  -5 -26   5   94.35    4.69
  -5 -26   4   27.10    3.32
  -5 -26   3    6.53    2.46
  -5 -26   2    7.36    2.41
  -5 -26   1   59.06    2.17
  -5 -25   1   19.66    1.73
  -5 -25   2  168.13    4.58
  -5 -25   3   73.41    3.76
  -5 -25   4   10.40    2.81
  -5 -25   5   70.91    4.39
  -5 -25   6    9.13    3.32
  -5 -25   7   33.06    4.86
  -5 -24   7   14.01    4.14
  -5 -24   6   31.72    4.03
  -5 -24   5   10.76    3.32
  -5 -24   4   52.38    3.52
  -5 -24   3   93.78    3.84
  -5 -24   2  133.58    4.39
  -5 -24   1   20.56    1.86
  -5 -23   1  198.42    5.20
  -5 -23   2   12.52    1.72
  -5 -23   3   13.50    1.78
  -5 -23   4   94.02    4.13
  -5 -23   5   10.45    2.97
  -5 -23   6   50.05    4.17
  -5 -23   7    8.31    3.78
  -5 -22   7    4.30    3.45
  -5 -22   6   14.92    3.38
  -5 -22   5  191.16    5.79
  -5 -22   4   16.26    2.77
  -5 -22   3   18.35    1.89
  -5 -22   2   18.05    1.80
  -5 -22   1   34.02    1.97
  -5 -21   1  129.91    4.71
  -5 -21   2  145.66    5.42
  -5 -21   3  107.89    4.60
  -5 -21   4  109.46    4.16
  -5 -21   5   92.99    4.47
  -5 -21   6   15.64    3.45
  -5 -21   7   28.83    4.34
  -5 -21   8    5.91    4.31
  -5 -20   8   15.02    4.15
  -5 -20   7   44.48    4.54
  -5 -20   6   27.30    3.74
  -5 -20   5    7.47    2.94
  -5 -20   4   13.15    1.82
  -5 -20   3  166.20    5.20
  -5 -20   2  190.05    5.71
  -5 -20   1   23.20    1.75
  -5 -19   1  138.66    5.08
  -5 -19   2  120.92    4.92
  -5 -19   3   67.09    2.55
  -5 -19   4   17.36    1.94
  -5 -19   5   16.38    3.14
  -5 -19   6   31.73    3.71
  -5 -19   7   39.47    4.23
  -5 -19   8   -2.03    3.59
  -5 -18   8   39.68    4.72
  -5 -18   7   10.53    3.37
  -5 -18   6   39.34    3.95
  -5 -18   5  139.87    5.09
  -5 -18   4   92.99    2.92
  -5 -18   3   10.25    1.81
  -5 -18   2   21.05    1.79
  -5 -18   1    4.24    1.47
  -5 -17   1  233.15    6.61
  -5 -17   2   42.46    2.15
  -5 -17   3   84.83    2.79
  -5 -17   4  263.56    6.66
  -5 -17   5   10.24    3.00
  -5 -17   6   75.61    4.61
  -5 -17   7    2.22    3.28
  -5 -17   8   17.19    4.11
  -5 -16   8   23.04    4.52
  -5 -16   7   26.68    3.95
  -5 -16   6   54.88    5.68
  -5 -16   5    5.38    2.78
  -5 -16   4   53.21    2.65
  -5 -16   3  146.70    5.72
  -5 -16   2  245.89    7.14
  -5 -16   1   18.87    1.67
  -5 -15   1   12.32    1.63
  -5 -15   2  235.98    6.97
  -5 -15   3  110.30    3.66
  -5 -15   4    3.96    1.83
  -5 -15   5   83.89    4.34
  -5 -15   6    1.79    2.90
  -5 -15   7   73.62    4.88
  -5 -15   8    8.25    3.88
  -5 -14   8   22.01    4.40
  -5 -14   7   32.07    4.20
  -5 -14   6  136.09    5.43
  -5 -14   5   32.96    2.33
  -5 -14   4  179.82    6.50
  -5 -14   3   17.94    2.00
  -5 -14   2   13.56    1.73
  -5 -14   1  127.85    5.62
  -5 -13   1  132.62    5.98
  -5 -13   2   98.47    3.37
  -5 -13   3  105.24    3.29
  -5 -13   4  240.49    7.31
  -5 -13   5   28.15    2.37
  -5 -13   6   62.08    4.34
  -5 -13   7   16.41    3.72
  -5 -13   8   18.60    4.19
  -5 -12   8   36.78    4.58
  -5 -12   7    8.93    3.55
  -5 -12   6   89.56    4.66
  -5 -12   5    6.33    2.04
  -5 -12   4   56.19    2.76
  -5 -12   3  204.46    7.93
  -5 -12   2  129.03    3.76
  -5 -12   1   22.81    1.77
  -5 -11   1  149.97    6.53
  -5 -11   2  208.28    8.26
  -5 -11   3  160.00    4.74
  -5 -11   4   39.86    2.56
  -5 -11   5  157.15    5.72
  -5 -11   6   21.83    3.83
  -5 -11   7   67.24    4.85
  -5 -11   8    9.31    3.84
  -5 -10   8   10.79    3.77
  -5 -10   7   92.45    5.31
  -5 -10   6  217.57    6.55
  -5 -10   5   23.65    2.41
  -5 -10   4  130.74    4.14
  -5 -10   3   18.23    2.16
  -5 -10   2    2.02    1.60
  -5 -10   1  302.50    8.76
  -5  -9   1   31.17    1.92
  -5  -9   2  250.55    9.26
  -5  -9   3  157.34    5.36
  -5  -9   4   31.10    2.45
  -5  -9   5  222.56    7.05
  -5  -9   6   39.15    3.92
  -5  -9   7   59.60    4.74
  -5  -9   8    0.54    3.71
  -5  -9   9   14.47    4.62
  -5  -8   9   40.77    5.10
  -5  -8   8   23.87    4.39
  -5  -8   7    2.93    3.68
  -5  -8   6   79.36    4.71
  -5  -8   5   29.58    2.63
  -5  -8   4   59.08    2.96
  -5  -8   3  207.76    8.67
  -5  -8   2   99.21    3.56
  -5  -8   1   14.92    1.68
  -5  -7   1  532.02   11.91
  -5  -7   2   50.03    2.57
  -5  -7   3  144.87    4.67
  -5  -7   4  118.42    4.24
  -5  -7   5  110.86    3.68
  -5  -7   6  115.44    5.28
  -5  -7   7   32.72    4.05
  -5  -7   8   17.68    4.23
  -5  -7   9    9.61    5.53
  -5  -6   9   53.75    5.29
  -5  -6   8   59.29    4.85
  -5  -6   7   81.52    5.48
  -5  -6   6  148.71    5.94
  -5  -6   5  111.70    3.70
  -5  -6   4   78.97    3.34
  -5  -6   3   14.63    2.16
  -5  -6   2   15.17    2.06
  -5  -6   1  282.57    9.60
  -5  -5   1   31.73    2.06
  -5  -5   2  369.97   12.07
  -5  -5   3  182.62    5.66
  -5  -5   4   34.23    2.78
  -5  -5   5  259.24    7.89
  -5  -5   6   21.95    3.78
  -5  -5   7   72.33    5.10
  -5  -5   8    3.85    3.99
  -5  -5   9   10.37    4.08
  -5  -4   9   31.29    4.74
  -5  -4   8   35.01    4.43
  -5  -4   7   32.96    4.05
  -5  -4   6   70.87    4.84
  -5  -4   5   24.60    2.90
  -5  -4   4   18.21    2.45
  -5  -4   3  226.10    9.94
  -5  -4   2  287.54   11.03
  -5  -4   1   45.10    2.51
  -5  -3   1  529.82   14.00
  -5  -3   2   33.68    2.67
  -5  -3   3   56.23    3.05
  -5  -3   4  227.71    9.34
  -5  -3   5   32.48    2.70
  -5  -3   6   95.01    5.10
  -5  -3   7    3.94    3.49
  -5  -3   8   26.13    4.20
  -5  -3   9    8.08    4.39
  -5  -2   9   20.01    4.64
  -5  -2   8   96.50    6.18
  -5  -2   7   14.70    3.63
  -5  -2   6   99.60    5.09
  -5  -2   5  115.29    3.87
  -5  -2   4   50.33    2.97
  -5  -2   3    6.58    2.01
  -5  -2   2   13.88    2.34
  -5  -2   1   63.57    3.06
  -5  -1   1  325.53   12.73
  -5  -1   2  238.71   11.35
  -5  -1   3  105.27    3.77
  -5  -1   4  182.52    5.50
  -5  -1   5   71.02    3.20
  -5  -1   6   67.31    4.66
  -5  -1   7   36.77    4.30
  -5  -1   8   17.12    4.19
  -5  -1   9   -0.58    3.84
  -5   0   9   14.94    4.78
  -5   0   8   41.89    4.89
  -5   0   7   42.24    4.16
  -5   0   6   49.86    4.45
  -5   0   5    5.97    2.00
  -5   0   4   21.03    2.41
  -5   0   3  164.91    6.16
  -5   0   2  684.98   17.05
  -5   0   1   50.09    2.95
  -5   1   1  286.78   11.84
  -5   1   2  237.77   10.90
  -5   1   3  103.66    3.91
  -5   1   4  170.53    8.39
  -5   1   5   75.51    3.36
  -5   1   6   61.29    4.42
  -5   1   7   44.44    4.15
  -5   1   8   16.00    4.07
  -5   1   9    6.60    4.19
  -5   1  -9    7.54    4.27
  -5   1  -8   10.54    3.99
  -5   1  -7   44.63    4.38
  -5   1  -6   16.16    3.46
  -5   1  -5   28.84    2.58
  -5   1  -4  134.60    4.58
  -5   1  -3    7.79    2.07
  -5   1  -2  353.43   13.05
  -5   1  -1  128.38    4.68
  -5   1   0  141.67    6.45
  -5   0   0   39.92    1.86
  -5   0  -1  177.78    6.17
  -5   0  -2  303.51   12.30
  -5   0  -3  126.56    4.43
  -5   0  -4  194.81    8.55
  -5   0  -5   56.33    3.04
  -5   0  -6   68.24    4.67
  -5   0  -7   21.82    4.07
  -5   0  -8   36.59    4.85
  -5   0  -9    2.97    4.28
  -5  -1  -9    9.26    4.28
  -5  -1  -8   19.09    4.40
  -5  -1  -7   48.25    4.40
  -5  -1  -6   16.65    4.30
  -5  -1  -5   42.88    2.84
  -5  -1  -4  126.53    4.42
  -5  -1  -3    8.02    1.99
  -5  -1  -2  370.55   13.17
  -5  -1  -1   96.74    3.73
  -5  -1   0  134.68    6.66
  -5  -2   0  396.62    9.64
  -5  -2  -1   93.11    3.60
  -5  -2  -2   39.72    2.84
  -5  -2  -3  251.52   10.51
  -5  -2  -4   57.38    3.17
  -5  -2  -5    6.76    2.23
  -5  -2  -6  172.58    6.15
  -5  -2  -7   24.39    4.14
  -5  -2  -8   60.44    5.18
  -5  -2  -9   14.20    4.48
  -5  -3  -9    0.13    4.10
  -5  -3  -8   42.97    4.83
  -5  -3  -7   25.89    4.12
  -5  -3  -6    0.26    3.03
  -5  -3  -5   65.60    3.17
  -5  -3  -4  102.81    3.74
  -5  -3  -3   24.94    2.53
  -5  -3  -2   97.46    3.51
  -5  -3  -1  340.75   12.59
  -5  -3   0   18.16    1.55
  -5  -4   0   57.02    2.08
  -5  -4  -1  193.71    9.59
  -5  -4  -2  160.93    5.70
  -5  -4  -3  118.88    4.26
  -5  -4  -4  162.21    4.91
  -5  -4  -5  171.36    7.74
  -5  -4  -6   80.27    5.03
  -5  -4  -7    5.97    3.44
  -5  -4  -8   36.66    4.67
  -5  -4  -9   18.34    4.77
  -5  -5  -9   48.05    7.13
  -5  -5  -8    4.31    3.88
  -5  -5  -7   60.20    4.93
  -5  -5  -6  113.38    5.55
  -5  -5  -5   62.49    3.16
  -5  -5  -4   98.23    3.65
  -5  -5  -3   56.34    3.07
  -5  -5  -2  332.66   11.97
  -5  -5  -1    0.61    1.55
  -5  -5   0  106.91    4.04
  -5  -6   0  113.61    4.00
  -5  -6  -1  223.94    8.97
  -5  -6  -2  153.51    5.12
  -5  -6  -3  211.94    9.50
  -5  -6  -4   27.28    2.70
  -5  -6  -5    5.23    2.14
  -5  -6  -6   73.63    5.11
  -5  -6  -7  110.14    5.98
  -5  -6  -8   32.56    4.69
  -5  -6  -9   16.25    5.46
  -5  -7  -9    3.16    4.24
  -5  -7  -8   50.86    5.02
  -5  -7  -7    2.60    3.70
  -5  -7  -6   64.14    4.88
  -5  -7  -5  121.54    3.90
  -5  -7  -4   70.89    3.30
  -5  -7  -3  120.19    3.98
  -5  -7  -2   14.76    2.04
  -5  -7  -1  492.02   11.77
  -5  -7   0   10.17    1.42
  -5  -8   0  101.27    3.41
  -5  -8  -1  103.16    3.70
  -5  -8  -2   13.25    1.96
  -5  -8  -3  132.14    4.51
  -5  -8  -4  150.43    4.95
  -5  -8  -5  301.16    8.17
  -5  -8  -6   46.03    4.32
  -5  -8  -7    1.98    3.69
  -5  -8  -8    2.01    4.15
  -5  -9  -8   16.22    4.48
  -5  -9  -7   25.35    4.33
  -5  -9  -6  137.20    5.55
  -5  -9  -5   46.77    2.97
  -5  -9  -4   34.05    2.64
  -5  -9  -3  130.01    4.10
  -5  -9  -2  135.48    4.66
  -5  -9  -1   34.82    2.06
  -5  -9   0   82.06    2.75
  -5 -10   0   31.94    1.79
  -5 -10  -1  172.26    7.47
  -5 -10  -2  311.69    9.50
  -5 -10  -3  163.40    7.77
  -5 -10  -4   42.70    2.70
  -5 -10  -5    0.81    2.10
  -5 -10  -6   48.80    4.38
  -5 -10  -7  137.61    6.16
  -5 -10  -8    7.64    4.01
  -5 -11  -8   33.73    4.76
  -5 -11  -7   29.10    4.40
  -5 -11  -6  116.03    5.37
  -5 -11  -5   61.18    2.94
  -5 -11  -4   62.94    3.12
  -5 -11  -3  175.40    7.20
  -5 -11  -2  203.24    7.91
  -5 -11  -1  170.99    6.83
  -5 -11   0  219.17    7.17
  -5 -12   0  157.48    6.41
  -5 -12  -1   54.85    2.25
  -5 -12  -2   36.08    2.19
  -5 -12  -3  130.83    3.89
  -5 -12  -4  207.79    8.09
  -5 -12  -5  115.10    3.53
  -5 -12  -6   72.19    4.89
  -5 -12  -7    2.83    3.35
  -5 -12  -8    7.57    4.41
  -5 -13  -8   37.84    5.74
  -5 -13  -7    7.86    3.68
  -5 -13  -6   72.31    4.72
  -5 -13  -5   29.65    2.33
  -5 -13  -4  119.60    3.61
  -5 -13  -3   88.32    3.24
  -5 -13  -2   17.66    1.96
  -5 -13  -1  120.54    3.99
  -5 -13   0   50.90    2.08
  -5 -14   0  146.22    6.33
  -5 -14  -1   82.32    2.71
  -5 -14  -2  202.72    7.15
  -5 -14  -3  200.62    7.10
  -5 -14  -4   54.53    2.71
  -5 -14  -5   -0.74    1.88
  -5 -14  -6   86.33    4.94
  -5 -14  -7   71.84    5.02
  -5 -14  -8   15.18    4.63
  -5 -15  -8    4.83    4.03
  -5 -15  -7   51.11    4.65
  -5 -15  -6   90.17    5.02
  -5 -15  -5   10.64    2.98
  -5 -15  -4   41.84    2.56
  -5 -15  -3   65.10    2.80
  -5 -15  -2  274.13    7.74
  -5 -15  -1    3.57    1.56
  -5 -15   0  303.17    7.77
  -5 -16   0  115.61    5.23
  -5 -16  -1   56.42    2.22
  -5 -16  -2  102.78    3.31
  -5 -16  -3   80.83    2.86
  -5 -16  -4  206.98    6.45
  -5 -16  -5   44.96    3.78
  -5 -16  -6   50.61    4.24
  -5 -16  -7   19.94    3.89
  -5 -16  -8   28.82    4.66
  -5 -17  -8   40.20    4.60
  -5 -17  -7   16.96    3.68
  -5 -17  -6    9.30    3.26
  -5 -17  -5   59.06    4.24
  -5 -17  -4  100.09    3.27
  -5 -17  -3   20.82    2.05
  -5 -17  -2   36.92    2.19
  -5 -17  -1  169.22    6.03
  -5 -17   0    7.74    1.46
  -5 -18   0  192.63    5.80
  -5 -18  -1   90.59    3.03
  -5 -18  -2   66.11    2.45
  -5 -18  -3  242.96    6.44
  -5 -18  -4   23.37    2.17
  -5 -18  -5    4.45    2.88
  -5 -18  -6   75.77    4.56
  -5 -18  -7    5.23    3.80
  -5 -18  -8   26.03    4.50
  -5 -19  -8    0.34    4.07
  -5 -19  -7   59.41    4.91
  -5 -19  -6   15.57    3.78
  -5 -19  -5   42.71    3.86
  -5 -19  -4   39.89    2.40
  -5 -19  -3   10.34    1.94
  -5 -19  -2  218.12    6.56
  -5 -19  -1   62.11    2.38
  -5 -19   0  134.65    5.14
  -5 -20   0   52.11    2.09
  -5 -20  -1   76.92    2.49
  -5 -20  -2  108.65    2.89
  -5 -20  -3  113.17    3.13
  -5 -20  -4   99.30    4.32
  -5 -20  -5   65.18    4.17
  -5 -20  -6   35.86    4.14
  -5 -20  -7   19.67    3.91
  -5 -20  -8   23.34    4.38
  -5 -21  -7   31.18    4.37
  -5 -21  -6    5.75    3.27
  -5 -21  -5   60.03    4.23
  -5 -21  -4   41.22    3.59
  -5 -21  -3   20.70    2.01
  -5 -21  -2  105.88    2.94
  -5 -21  -1   71.76    2.49
  -5 -21   0   15.93    1.57
  -5 -22   0  113.50    4.47
  -5 -22  -1   98.12    4.33
  -5 -22  -2   18.45    1.89
  -5 -22  -3  161.16    4.88
  -5 -22  -4   29.20    3.36
  -5 -22  -5    8.97    3.18
  -5 -22  -6   45.27    4.21
  -5 -22  -7   23.41    4.06
  -5 -23  -7   17.27    4.00
  -5 -23  -6   -1.73    3.69
  -5 -23  -5   86.39    4.68
  -5 -23  -4   40.59    3.66
  -5 -23  -3    1.46    1.62
  -5 -23  -2   50.22    2.25
  -5 -23  -1  142.52    4.80
  -5 -23   0    5.82    1.47
  -5 -24   0   14.82    1.57
  -5 -24  -1   63.14    2.27
  -5 -24  -2   31.58    2.03
  -5 -24  -3   56.62    3.32
  -5 -24  -4   52.63    3.51
  -5 -24  -5   95.51    5.10
  -5 -24  -6    8.58    3.31
  -5 -24  -7    6.89    3.53
  -5 -25  -7   32.10    4.68
  -5 -25  -6   18.09    4.13
  -5 -25  -5   31.49    3.67
  -5 -25  -4    5.34    2.74
  -5 -25  -3   21.26    2.90
  -5 -25  -2  124.04    4.19
  -5 -25  -1    4.90    1.48
  -5 -25   0   99.17    3.85
  -5 -26   0   77.19    2.32
  -5 -26  -1   58.49    2.19
  -5 -26  -2  102.55    4.08
  -5 -26  -3   58.65    3.44
  -5 -26  -4   54.96    3.92
  -5 -26  -5   10.39    3.24
  -5 -26  -6   32.87    4.14
  -5 -26  -7   25.86    4.23
  -5 -27  -7    6.46    3.58
  -5 -27  -6   24.30    4.06
  -5 -27  -5   45.95    4.08
  -5 -27  -4   34.65    3.73
  -5 -27  -3    6.61    2.76
  -5 -27  -1   97.31    3.68
  -5 -27   0   58.52    2.16
  -5 -28   0   51.26    2.98
  -5 -28  -1   67.84    3.24
  -5 -28  -2    5.69    2.25
  -5 -28  -3   35.64    3.21
  -5 -28  -4   56.15    3.90
  -5 -28  -5   44.89    3.99
  -5 -28  -6   18.28    3.65
  -5 -29  -6   22.82    3.91
  -5 -29  -5    5.01    3.63
  -5 -29  -4   -1.83    3.34
  -5 -29  -3   20.79    3.05
  -5 -29  -2   78.23    3.65
  -5 -29  -1   16.76    2.50
  -5 -29   0   97.26    3.60
  -5 -30   0   13.31    2.52
  -5 -30  -1   18.86    2.47
  -5 -30  -2  132.27    4.55
  -5 -30  -3   30.96    3.17
  -5 -30  -4   42.55    3.48
  -5 -30  -5    4.85    2.98
  -5 -30  -6    7.32    3.67
  -5 -31  -6   13.26    3.90
  -5 -31  -5   11.68    3.30
  -5 -31  -4   11.52    3.50
  -5 -31  -3   16.04    3.20
  -5 -31  -2   31.14    3.36
  -5 -31  -1   16.27    2.55
  -5 -31   0   74.27    3.61
  -5 -32   0   63.12    3.46
  -5 -32  -1   27.21    2.87
  -5 -32  -2    3.38    2.47
  -5 -32  -3   18.34    2.94
  -5 -32  -4   56.48    4.12
  -5 -32  -5   15.21    3.33
  -5 -32  -6    8.04    3.66
  -5 -33  -5    5.63    4.27
  -5 -33  -4   10.70    3.29
  -5 -33  -3   15.08    3.03
  -5 -33  -2   18.51    2.90
  -5 -33  -1   47.11    3.24
  -5 -33   0   26.27    2.89
  -5 -34   0   10.01    2.46
  -5 -34  -1   19.37    2.70
  -5 -34  -2   42.90    3.30
  -5 -34  -3   56.25    3.90
  -5 -34  -4    8.68    3.48
  -5 -34  -5    1.39    3.16
  -5 -35  -5    4.95    3.46
  -5 -35  -4    5.23    3.70
  -5 -35  -3   14.45    3.43
  -5 -35  -2   31.80    3.25
  -5 -35  -1    0.20    2.78
  -5 -35   0   72.87    3.76
  -5 -36   0   38.63    3.29
  -5 -36  -1   15.92    2.77
  -5 -36  -2   15.75    3.05
  -5 -36  -3   18.81    3.41
  -5 -36  -4   35.90    3.75
  -5 -37  -4   14.64    3.61
  -5 -37  -3    9.45    3.39
  -5 -37  -2    0.32    2.59
  -5 -37  -1   22.23    3.11
  -5 -37   0   -5.30    2.48
  -5 -38   0   26.75    3.11
  -5 -38  -1   15.75    2.89
  -5 -38  -2    2.30    2.53
  -5 -38  -3   41.08    3.68
  -5 -38  -4    1.46    3.17
  -5 -39  -3    5.63    2.97
  -5 -39  -1    6.04    2.84
  -5 -39   0   22.01    3.34
  -5 -40   0    8.27    2.97
  -5 -40  -1   13.84    3.07
  -5 -40  -2   10.08    3.16
  -5 -40  -3    9.19    3.18
  -5 -41  -2   22.22    3.40
  -5 -41  -1    6.38    3.06
  -5 -41   0   11.71    2.88
  -5 -42   0   28.39    3.30
  -5 -42  -1    9.06    2.99
  -4   1   1   69.52    3.08
  -4   1   2  681.98   19.29
  -4   1   3  180.74    5.99
  -4   1   4  148.04    5.01
  -4   1   5  194.07    8.96
  -4   1   6  103.43    3.50
  -4   1   7    1.30    2.88
  -4   1   8  107.20    5.57
  -4   1   9   22.17    4.25
  -4   0   9  109.60    5.95
  -4   0   8   11.11    4.02
  -4   0   7    3.13    3.11
  -4   0   6  115.67    3.68
  -4   0   5  334.77   11.11
  -4   0   4  162.06    5.74
  -4   0   3   51.57    2.59
  -4   0   2  573.40   17.73
  -4   0   1   53.32    2.55
  -4  -1   1   59.73    2.60
  -4  -1   2  690.77   18.86
  -4  -1   3  176.32    6.29
  -4  -1   4  155.91    5.65
  -4  -1   5  213.68    9.51
  -4  -1   6  125.71    3.81
  -4  -1   7   -5.48    2.78
  -4  -1   8  100.22    5.40
  -4  -1   9   22.14    4.37
  -4  -2   9   10.89    4.22
  -4  -2   8   21.66    3.84
  -4  -2   7   76.42    4.64
  -4  -2   6   29.62    2.58
  -4  -2   5   48.09    2.93
  -4  -2   4    3.34    1.93
  -4  -2   3   25.36    2.32
  -4  -2   2  210.64    8.13
  -4  -2   1  886.53   21.26
  -4  -3   1    2.81    1.42
  -4  -3   2  558.93   16.92
  -4  -3   3  399.52   14.13
  -4  -3   4   32.78    2.48
  -4  -3   5  233.36    9.82
  -4  -3   6   86.42    3.39
  -4  -3   7  160.33    5.72
  -4  -3   8   77.13    5.17
  -4  -3   9   -1.26    3.54
  -4  -4   9   59.30    5.13
  -4  -4   8   24.24    3.95
  -4  -4   7   33.84    3.87
  -4  -4   6  215.86    8.20
  -4  -4   5  238.37   10.34
  -4  -4   4   96.44    3.37
  -4  -4   3  227.12   11.36
  -4  -4   2  483.37   15.84
  -4  -4   1   74.22    2.86
  -4  -5   1  147.84    5.46
  -4  -5   2  286.86   12.71
  -4  -5   3   59.21    2.72
  -4  -5   4  400.21   12.74
  -4  -5   5   92.64    3.37
  -4  -5   6   97.70    3.56
  -4  -5   7  135.61    5.48
  -4  -5   8   39.63    4.16
  -4  -5   9   34.20    4.75
  -4  -6   9    6.07    3.86
  -4  -6   8   63.27    4.88
  -4  -6   7   19.94    3.47
  -4  -6   6   68.19    3.23
  -4  -6   5   18.46    2.29
  -4  -6   4   24.68    2.33
  -4  -6   3  172.82    6.20
  -4  -6   2  245.16   11.11
  -4  -6   1  400.01   12.48
  -4  -7   1   49.73    1.96
  -4  -7   2  211.12    6.91
  -4  -7   3  406.44   13.22
  -4  -7   4   42.42    2.57
  -4  -7   5  126.86    4.36
  -4  -7   6   31.99    2.71
  -4  -7   7  298.32    7.58
  -4  -7   8   10.67    3.74
  -4  -7   9    2.21    3.42
  -4  -8   9   10.43    4.29
  -4  -8   8   36.89    4.14
  -4  -8   7   68.50    4.71
  -4  -8   6  334.17    8.79
  -4  -8   5   57.98    3.02
  -4  -8   4   35.09    2.66
  -4  -8   3  520.91   14.17
  -4  -8   2  307.92   11.08
  -4  -8   1   55.07    2.36
  -4  -9   1  179.48    8.10
  -4  -9   2    2.80    1.40
  -4  -9   3  221.68    9.67
  -4  -9   4  410.57   11.53
  -4  -9   5    0.21    1.83
  -4  -9   6   80.75    3.24
  -4  -9   7  216.26    6.63
  -4  -9   8    3.33    3.30
  -4  -9   9   27.54    4.62
  -4 -10   9    9.34    3.93
  -4 -10   8   58.06    4.69
  -4 -10   7    3.25    3.27
  -4 -10   6   44.00    2.71
  -4 -10   5   24.59    2.27
  -4 -10   4   41.66    2.55
  -4 -10   3   65.35    2.70
  -4 -10   2  236.28    9.82
  -4 -10   1    3.60    1.16
  -4 -11   1  158.80    7.69
  -4 -11   2   40.95    2.09
  -4 -11   3  214.72    9.23
  -4 -11   4  210.80    8.61
  -4 -11   5   17.39    2.32
  -4 -11   6   29.89    2.54
  -4 -11   7  225.82    6.59
  -4 -11   8    6.78    3.46
  -4 -11   9   32.60    4.58
  -4 -12   9    4.25    3.65
  -4 -12   8   50.38    4.71
  -4 -12   7   39.03    3.97
  -4 -12   6  240.51    7.13
  -4 -12   5   32.53    2.42
  -4 -12   4   51.96    2.68
  -4 -12   3  335.97   11.24
  -4 -12   2  243.05    9.31
  -4 -12   1   23.10    1.52
  -4 -13   1  113.99    3.97
  -4 -13   2  264.37    9.69
  -4 -13   3  403.16   11.24
  -4 -13   4  200.75    8.16
  -4 -13   5   79.25    3.08
  -4 -13   6   58.87    2.89
  -4 -13   7  160.52    5.97
  -4 -13   8   21.47    4.05
  -4 -13   9   15.48    4.04
  -4 -14   9    8.91    3.64
  -4 -14   8   41.91    4.74
  -4 -14   7   23.36    3.54
  -4 -14   6   25.89    2.28
  -4 -14   5   80.42    3.04
  -4 -14   4   32.06    2.29
  -4 -14   3   16.36    1.78
  -4 -14   2  119.97    4.36
  -4 -14   1  301.01    9.39
  -4 -15   1  197.98    7.61
  -4 -15   2  169.66    7.83
  -4 -15   3   11.92    1.69
  -4 -15   4  238.12    8.25
  -4 -15   5    0.92    1.85
  -4 -15   6   82.36    3.02
  -4 -15   7   45.30    4.19
  -4 -15   8   35.08    4.14
  -4 -15   9   43.66    4.79
  -4 -16   9   40.27    5.14
  -4 -16   8   26.62    3.94
  -4 -16   7   11.75    3.58
  -4 -16   6  132.66    5.08
  -4 -16   5  143.98    6.16
  -4 -16   4   62.16    2.67
  -4 -16   3   57.83    2.37
  -4 -16   2  330.56    9.59
  -4 -16   1   47.80    1.93
  -4 -17   1   26.73    1.67
  -4 -17   2  334.09    8.93
  -4 -17   3  278.76    8.88
  -4 -17   4    4.91    1.63
  -4 -17   5  219.58    6.74
  -4 -17   6   44.27    3.73
  -4 -17   7   20.46    3.41
  -4 -17   8   51.00    4.69
  -4 -17   9    2.71    4.00
  -4 -18   9   12.02    3.89
  -4 -18   8   16.16    3.65
  -4 -18   7   23.21    3.71
  -4 -18   6   35.84    3.63
  -4 -18   5   87.97    3.03
  -4 -18   4    1.75    1.63
  -4 -18   3   16.69    1.79
  -4 -18   2   69.33    2.39
  -4 -18   1  665.61   11.88
  -4 -19   1   55.32    2.08
  -4 -19   2  143.76    6.30
  -4 -19   3   17.00    1.73
  -4 -19   4  192.24    6.58
  -4 -19   5   78.68    2.98
  -4 -19   6   94.92    4.46
  -4 -19   7    6.84    3.00
  -4 -19   8   53.90    4.78
  -4 -19   9   39.83    4.83
  -4 -20   8   14.97    3.76
  -4 -20   7   12.57    3.24
  -4 -20   6   83.92    4.31
  -4 -20   5  192.48    5.95
  -4 -20   4   54.97    2.51
  -4 -20   3    4.03    1.50
  -4 -20   2  166.63    6.60
  -4 -20   1   26.83    1.68
  -4 -21   1   27.24    1.74
  -4 -21   2  217.63    7.22
  -4 -21   3   49.98    2.24
  -4 -21   4  126.46    5.31
  -4 -21   5  152.16    5.17
  -4 -21   6   40.52    3.48
  -4 -21   7    3.69    3.14
  -4 -21   8   41.56    4.55
  -4 -22   8    3.53    3.63
  -4 -22   7   22.86    3.39
  -4 -22   6   38.05    3.41
  -4 -22   5   41.22    2.33
  -4 -22   4    3.75    1.57
  -4 -22   3   21.16    1.77
  -4 -22   2   51.53    2.11
  -4 -22   1  376.16    8.43
  -4 -23   1   18.29    1.67
  -4 -23   2   61.84    2.24
  -4 -23   3   70.62    2.45
  -4 -23   4   23.58    1.95
  -4 -23   5  123.37    4.53
  -4 -23   6   45.44    3.95
  -4 -23   7   24.75    3.98
  -4 -23   8   46.84    4.59
  -4 -24   8    9.37    3.89
  -4 -24   7   15.63    3.45
  -4 -24   6   85.07    4.46
  -4 -24   5   92.04    4.19
  -4 -24   4   17.70    1.89
  -4 -24   3   63.05    2.35
  -4 -24   2   46.58    2.06
  -4 -24   1   23.04    1.66
  -4 -25   1   76.42    2.32
  -4 -25   2   23.49    1.76
  -4 -25   3    8.01    1.60
  -4 -25   4  234.81    5.71
  -4 -25   5   16.65    2.96
  -4 -25   6   34.90    3.72
  -4 -25   7   17.88    3.61
  -4 -25   8   12.29    4.60
  -4 -26   8    7.35    3.64
  -4 -26   7    3.04    3.28
  -4 -26   6   22.47    3.69
  -4 -26   5    6.55    2.67
  -4 -26   4   21.03    1.85
  -4 -26   3   18.24    1.77
  -4 -26   2   30.96    1.82
  -4 -26   1  104.67    2.92
  -4 -27   1   19.90    1.63
  -4 -27   2   25.38    1.71
  -4 -27   3   74.24    2.45
  -4 -27   4   20.57    2.85
  -4 -27   5   69.75    3.92
  -4 -27   6    7.66    3.20
  -4 -27   7   55.56    4.61
  -4 -27   8   15.10    4.11
  -4 -28   7   15.65    3.49
  -4 -28   6   80.64    4.43
  -4 -28   5   31.36    3.22
  -4 -28   4   23.61    2.79
  -4 -28   3   94.50    3.83
  -4 -28   2   17.70    1.65
  -4 -28   1   23.81    1.70
  -4 -29   1  103.17    4.06
  -4 -29   2    1.47    1.29
  -4 -29   3   56.77    2.18
  -4 -29   4  152.79    4.68
  -4 -29   5    4.65    2.68
  -4 -29   6   12.45    3.36
  -4 -29   7   15.61    3.97
  -4 -30   7    1.15    3.03
  -4 -30   6    3.21    2.94
  -4 -30   5   20.28    3.09
  -4 -30   4   12.32    2.67
  -4 -30   3    7.22    2.26
  -4 -30   2   25.74    1.68
  -4 -30   1   13.44    1.57
  -4 -31   1   38.96    1.90
  -4 -31   2    5.62    1.39
  -4 -31   3   46.71    3.19
  -4 -31   4   81.40    3.98
  -4 -31   6   10.81    3.45
  -4 -31   7   32.99    4.08
  -4 -32   7    9.52    3.54
  -4 -32   6   32.61    3.96
  -4 -32   5   11.05    2.85
  -4 -32   3   68.85    3.54
  -4 -32   2   42.32    2.92
  -4 -32   1    9.68    1.45
  -4 -33   1   40.31    2.90
  -4 -33   2   26.72    2.63
  -4 -33   3   86.10    3.87
  -4 -33   4   27.75    3.16
  -4 -33   5   26.22    3.18
  -4 -33   6    1.53    2.95
  -4 -34   6    7.57    3.07
  -4 -34   5   13.44    3.03
  -4 -34   4    4.89    2.68
  -4 -34   3   10.54    2.59
  -4 -34   2   13.37    2.43
  -4 -34   1   67.90    3.31
  -4 -35   1   48.39    3.07
  -4 -35   2   18.23    2.57
  -4 -35   4   78.12    4.12
  -4 -35   5    4.30    3.36
  -4 -35   6   23.45    4.18
  -4 -36   6   15.55    3.68
  -4 -36   5   14.85    3.06
  -4 -36   4    5.92    2.73
  -4 -36   3   17.77    2.84
  -4 -36   2   39.97    3.02
  -4 -36   1   -3.81    2.12
  -4 -37   1    1.85    2.32
  -4 -37   2   30.68    2.99
  -4 -37   3   48.06    3.59
  -4 -37   4    4.30    2.82
  -4 -37   5   21.68    3.54
  -4 -38   5   12.66    3.18
  -4 -38   4    0.88    2.60
  -4 -38   3    0.87    2.35
  -4 -38   2    2.70    2.39
  -4 -38   1   69.85    3.59
  -4 -39   1    9.08    2.72
  -4 -39   2   21.09    3.01
  -4 -39   3    0.59    2.44
  -4 -39   4   29.48    3.44
  -4 -39   5   19.00    3.61
  -4 -40   4    2.33    3.02
  -4 -40   3    5.48    2.76
  -4 -40   2   27.16    3.36
  -4 -40   1    0.67    2.52
  -4 -41   1    8.90    2.56
  -4 -41   2   23.26    3.12
  -4 -41   3    7.81    2.79
  -4 -41   4   14.37    3.25
  -4 -42   4    1.97    3.03
  -4 -42   3    0.60    2.95
  -4 -42   2    1.96    2.59
  -4 -42   1   31.60    3.17
  -4 -43   1   -1.87    2.65
  -4 -43   2   13.85    3.05
  -4 -43   3   -2.71    2.74
  -4 -44   2    6.12    2.81
  -4 -44   1   10.99    2.72
  -4 -45   1    1.67    2.81
  -4 -45   2    9.96    2.94
  -4 -46   0   24.29    3.30
  -4 -45  -2    8.33    3.01
  -4 -45  -1    4.17    2.83
  -4 -45   0    4.25    2.66
  -4 -44   0    1.19    2.76
  -4 -44  -1   10.99    2.75
  -4 -43  -3    3.08    2.73
  -4 -43  -2    4.04    2.84
  -4 -43  -1    8.87    2.79
  -4 -43   0    9.85    2.84
  -4 -42   0    4.01    2.48
  -4 -42  -1   15.82    2.90
  -4 -42  -2   19.27    3.08
  -4 -42  -3    5.82    2.98
  -4 -42  -4   12.67    3.21
  -4 -41  -4   -0.51    3.01
  -4 -41  -3    8.27    2.85
  -4 -41  -2   29.18    3.35
  -4 -41  -1    5.11    2.68
  -4 -41   0    2.27    2.57
  -4 -40   0   -2.32    2.47
  -4 -40  -1    4.01    2.51
  -4 -40  -2   15.01    3.03
  -4 -40  -3   13.30    2.96
  -4 -40  -4   11.08    3.03
  -4 -39  -5   24.33    3.56
  -4 -39  -4    1.18    2.90
  -4 -39  -3    2.35    2.60
  -4 -39  -2    9.75    2.70
  -4 -39  -1   16.24    2.79
  -4 -39   0    1.46    2.52
  -4 -38  -1   57.50    3.33
  -4 -38  -2   31.38    3.00
  -4 -38  -3   15.42    3.01
  -4 -38  -4   31.73    3.43
  -4 -38  -5    5.65    3.15
  -4 -37  -5    4.07    3.19
  -4 -37  -4    5.77    2.92
  -4 -37  -3   13.58    3.06
  -4 -37  -2   48.45    3.42
  -4 -37  -1   11.58    2.39
  -4 -37   0   13.64    2.52
  -4 -36   0    2.98    2.10
  -4 -36  -1    6.43    2.28
  -4 -36  -2   13.53    2.62
  -4 -36  -3   14.66    2.75
  -4 -36  -4   27.50    3.22
  -4 -36  -5   13.15    3.31
  -4 -36  -6    1.97    3.21
  -4 -35  -6    5.37    3.12
  -4 -35  -5   32.16    3.83
  -4 -35  -4   -2.69    2.94
  -4 -35  -3    5.18    2.50
  -4 -35  -2    4.99    2.26
  -4 -35  -1   55.01    3.23
  -4 -35   0    1.81    2.36
  -4 -34   0  156.33    4.26
  -4 -34  -1   42.95    2.88
  -4 -34  -2   19.40    2.60
  -4 -34  -3   21.08    3.20
  -4 -34  -4   56.72    3.78
  -4 -34  -5   -3.13    3.08
  -4 -34  -6    0.49    3.01
  -4 -33  -6   11.01    3.19
  -4 -33  -5    6.97    2.91
  -4 -33  -4   13.16    3.30
  -4 -33  -3   58.00    3.83
  -4 -33  -2   19.87    2.68
  -4 -33  -1   74.84    3.32
  -4 -33   0   10.10    2.08
  -4 -32   0   11.92    1.47
  -4 -32  -1    8.05    2.07
  -4 -32  -2   23.46    2.67
  -4 -32  -3   36.89    3.03
  -4 -32  -4   63.24    3.79
  -4 -32  -5   -1.05    2.96
  -4 -32  -6   17.25    3.63
  -4 -32  -7   -2.20    3.23
  -4 -31  -7   39.20    4.58
  -4 -31  -6   -0.90    2.75
  -4 -31  -5   32.91    3.75
  -4 -31  -4    5.07    3.32
  -4 -31  -2    5.04    2.20
  -4 -31  -1   62.65    2.21
  -4 -31   0   23.68    1.84
  -4 -30   0  241.67    5.46
  -4 -30  -1   24.62    1.70
  -4 -30  -2    3.96    1.41
  -4 -30  -3   72.98    3.58
  -4 -30  -4   65.89    3.77
  -4 -30  -5   -2.48    2.46
  -4 -30  -6    3.42    3.00
  -4 -30  -7    7.00    3.41
  -4 -29  -7   37.55    4.30
  -4 -29  -6   -5.53    3.13
  -4 -29  -5   19.10    3.25
  -4 -29  -4   25.44    3.63
  -4 -29  -3   33.42    2.00
  -4 -29  -2    0.21    1.32
  -4 -29  -1  114.06    4.26
  -4 -29   0   11.33    1.52
  -4 -28   0   17.35    1.61
  -4 -28  -1    4.02    1.38
  -4 -28  -2    6.82    1.52
  -4 -28  -3   43.61    2.09
  -4 -28  -4  114.32    4.35
  -4 -28  -5   25.83    3.05
  -4 -28  -6   50.35    4.04
  -4 -28  -7    1.79    3.28
  -4 -27  -7   47.32    4.19
  -4 -27  -6   52.56    4.12
  -4 -27  -5   -3.68    2.47
  -4 -27  -4   59.36    3.52
  -4 -27  -3   21.34    2.11
  -4 -27  -2   42.96    2.05
  -4 -27  -1   45.14    2.02
  -4 -27   0  119.57    4.62
  -4 -26   0  182.34    5.60
  -4 -26  -1   77.44    2.41
  -4 -26  -2   22.28    1.73
  -4 -26  -3   95.76    2.71
  -4 -26  -4   45.81    2.17
  -4 -26  -5   13.58    2.73
  -4 -26  -6   13.88    3.09
  -4 -26  -7    9.15    3.76
  -4 -26  -8   -0.91    3.48
  -4 -25  -8   11.11    4.11
  -4 -25  -7   23.18    3.61
  -4 -25  -6    5.52    2.95
  -4 -25  -5   45.89    3.69
  -4 -25  -4   13.17    1.78
  -4 -25  -3   29.18    2.03
  -4 -25  -2   35.26    2.02
  -4 -25  -1   71.11    2.30
  -4 -25   0   73.03    2.38
  -4 -24   0   17.74    1.55
  -4 -24  -1    8.19    1.43
  -4 -24  -2   -3.81    1.31
  -4 -24  -3   39.86    2.09
  -4 -24  -4   94.51    2.89
  -4 -24  -5  123.18    4.56
  -4 -24  -6   44.97    3.83
  -4 -24  -7   -5.77    2.98
  -4 -24  -8   17.83    3.81
  -4 -23  -8   47.44    4.42
  -4 -23  -7   22.06    3.69
  -4 -23  -6  156.86    5.38
  -4 -23  -5   60.26    3.96
  -4 -23  -4   22.28    2.04
  -4 -23  -3   16.11    1.84
  -4 -23  -2  154.27    5.85
  -4 -23  -1   10.87    1.70
  -4 -23   0  147.51    5.63
  -4 -22   0   26.54    1.65
  -4 -22  -1  309.19    7.63
  -4 -22  -2   65.38    2.33
  -4 -22  -3  119.35    5.21
  -4 -22  -4   84.02    2.76
  -4 -22  -5   16.35    2.07
  -4 -22  -6   20.62    3.23
  -4 -22  -7   13.92    3.33
  -4 -22  -8    2.54    3.49
  -4 -21  -8   33.78    4.46
  -4 -21  -7    3.05    3.09
  -4 -21  -6   67.90    4.21
  -4 -21  -5   41.92    2.56
  -4 -21  -4    5.09    1.75
  -4 -21  -3   10.25    1.73
  -4 -21  -2  249.97    7.27
  -4 -21  -1    6.93    1.43
  -4 -21   0  101.77    3.39
  -4 -20   0   11.72    1.35
  -4 -20  -1   29.77    1.78
  -4 -20  -2    9.72    1.55
  -4 -20  -3   91.29    2.76
  -4 -20  -4   82.84    2.81
  -4 -20  -5  217.49    6.20
  -4 -20  -6   -4.17    2.96
  -4 -20  -7    1.18    2.88
  -4 -20  -8    6.49    3.59
  -4 -19  -8   51.43    4.59
  -4 -19  -7    3.23    3.17
  -4 -19  -6  119.82    5.00
  -4 -19  -5  245.69    7.04
  -4 -19  -4    3.63    1.81
  -4 -19  -3   12.69    1.76
  -4 -19  -2  185.23    6.92
  -4 -19  -1  102.27    4.03
  -4 -19   0   93.59    3.17
  -4 -18   0  150.83    6.81
  -4 -18  -1  367.01    9.57
  -4 -18  -2  207.93    8.12
  -4 -18  -3  167.55    6.74
  -4 -18  -4   95.83    3.06
  -4 -18  -5   18.71    2.17
  -4 -18  -6   24.14    3.43
  -4 -18  -7   19.35    3.54
  -4 -18  -8    3.22    3.92
  -4 -18  -9   -0.22    4.35
  -4 -17  -9    7.34    4.09
  -4 -17  -8   31.78    4.26
  -4 -17  -7    9.58    3.80
  -4 -17  -6  164.02    5.54
  -4 -17  -5   12.94    2.23
  -4 -17  -4   29.71    2.26
  -4 -17  -3   49.85    2.36
  -4 -17  -2  440.52   10.46
  -4 -17  -1   47.09    1.94
  -4 -17   0   31.98    1.62
  -4 -16   0    1.51    1.08
  -4 -16  -1   51.53    1.96
  -4 -16  -2   81.06    2.79
  -4 -16  -3  131.65    6.76
  -4 -16  -4  111.86    3.60
  -4 -16  -5  142.56    5.90
  -4 -16  -6   54.78    2.60
  -4 -16  -7    7.68    3.23
  -4 -16  -8   48.86    4.61
  -4 -16  -9   43.08    5.57
  -4 -15  -9    5.73    4.21
  -4 -15  -8   21.31    4.04
  -4 -15  -7   90.25    5.01
  -4 -15  -6   42.37    2.62
  -4 -15  -5  187.64    6.67
  -4 -15  -4   73.82    2.97
  -4 -15  -3   14.28    1.82
  -4 -15  -2  166.78    7.36
  -4 -15  -1  311.44    9.02
  -4 -15   0   20.21    1.49
  -4 -14   0  666.75   12.75
  -4 -14  -1  232.55    8.63
  -4 -14  -2  151.96    5.20
  -4 -14  -3  292.57    9.81
  -4 -14  -4  170.27    7.20
  -4 -14  -5    7.03    1.95
  -4 -14  -6   28.34    2.37
  -4 -14  -7   37.60    4.12
  -4 -14  -8   14.98    3.78
  -4 -14  -9    8.78    3.91
  -4 -13  -9   10.54    4.14
  -4 -13  -8    6.25    3.56
  -4 -13  -7  163.04    5.87
  -4 -13  -6   89.24    3.23
  -4 -13  -5   23.47    2.28
  -4 -13  -4   54.93    2.74
  -4 -13  -3  116.01    4.59
  -4 -13  -2  321.59   10.00
  -4 -13  -1  153.89    5.12
  -4 -13   0   15.00    1.37
  -4 -12   0    4.79    1.14
  -4 -12  -1   13.15    1.45
  -4 -12  -2   93.29    2.95
  -4 -12  -3  131.30    4.77
  -4 -12  -4  285.49    9.46
  -4 -12  -5    9.32    2.07
  -4 -12  -6  125.43    3.84
  -4 -12  -7   -4.45    3.28
  -4 -12  -8  118.60    5.90
  -4 -12  -9   -1.35    3.78
  -4 -11  -9    8.52    3.72
  -4 -11  -8    5.54    3.42
  -4 -11  -7  297.12    7.36
  -4 -11  -6   39.41    2.65
  -4 -11  -5   62.17    2.93
  -4 -11  -4  148.36    4.43
  -4 -11  -3  168.50    5.65
  -4 -11  -2   25.80    1.84
  -4 -11  -1  252.71    8.93
  -4 -11   0   78.77    2.53
  -4 -10   0 1066.38   16.40
  -4 -10  -1   86.15    3.08
  -4 -10  -2   23.15    1.85
  -4 -10  -3  326.90   11.85
  -4 -10  -4  233.74    9.69
  -4 -10  -5    0.39    1.89
  -4 -10  -6    7.44    2.03
  -4 -10  -7   23.59    4.02
  -4 -10  -8   24.23    4.19
  -4 -10  -9   -6.76    4.00
  -4  -9  -9   13.95    3.92
  -4  -9  -8    2.82    3.46
  -4  -9  -7  261.15    7.11
  -4  -9  -6   20.93    2.37
  -4  -9  -5   66.56    3.03
  -4  -9  -4   89.69    3.30
  -4  -9  -3  172.58    6.06
  -4  -9  -2   38.21    2.12
  -4  -9  -1  294.15   10.04
  -4  -9   0   22.40    1.39
  -4  -8   0   12.58    1.19
  -4  -8  -1   22.92    1.60
  -4  -8  -2  162.79    6.21
  -4  -8  -3  183.17    5.99
  -4  -8  -4  304.15   10.95
  -4  -8  -5   51.08    2.90
  -4  -8  -6  226.52    7.55
  -4  -8  -7    4.60    3.25
  -4  -8  -8  105.08    5.59
  -4  -8  -9   19.61    4.27
  -4  -7  -9    3.35    3.94
  -4  -7  -8    1.72    5.27
  -4  -7  -7  276.64    7.34
  -4  -7  -6  192.23    7.27
  -4  -7  -5    4.88    2.11
  -4  -7  -4  108.81    4.27
  -4  -7  -3  321.41   11.93
  -4  -7  -2  479.85   14.22
  -4  -7  -1  104.58    4.35
  -4  -7   0  158.74    7.26
  -4  -6   0  537.24   12.20
  -4  -6  -1  218.42    9.80
  -4  -6  -2  146.33    6.11
  -4  -6  -3  398.44   13.28
  -4  -6  -4  188.59    6.23
  -4  -6  -5   27.82    2.60
  -4  -6  -6   15.75    2.47
  -4  -6  -7   34.66    4.12
  -4  -6  -8   18.25    4.01
  -4  -6  -9    0.39    4.26
  -4  -5  -9   14.35    4.09
  -4  -5  -8   54.39    4.68
  -4  -5  -7  214.45    6.47
  -4  -5  -6   28.02    2.80
  -4  -5  -5  150.55    4.60
  -4  -5  -4   87.03    3.37
  -4  -5  -3  134.85    4.65
  -4  -5  -2  190.12    6.83
  -4  -5  -1  249.60   10.72
  -4  -5   0   37.48    1.50
  -4  -4   0   10.78    1.11
  -4  -4  -1   42.27    2.12
  -4  -4  -2  184.45    7.26
  -4  -4  -3  236.82   11.82
  -4  -4  -4  156.99    5.90
  -4  -4  -5  343.71   11.17
  -4  -4  -6   76.59    3.44
  -4  -4  -7   -6.99    3.25
  -4  -4  -8   52.18    4.59
  -4  -4  -9   85.60    5.76
  -4  -3  -9    1.06    3.69
  -4  -3  -8   54.33    4.53
  -4  -3  -7   66.16    4.68
  -4  -3  -6  258.49    8.17
  -4  -3  -5   79.25    3.34
  -4  -3  -4   17.51    2.12
  -4  -3  -3  116.16    4.86
  -4  -3  -2  730.74   19.41
  -4  -3  -1   29.30    2.09
  -4  -3   0   79.56    3.47
  -4  -2   0  103.43    4.30
  -4  -2  -1  475.86   16.19
  -4  -2  -2  396.50   15.32
  -4  -2  -3  539.09   16.13
  -4  -2  -4   86.00    3.56
  -4  -2  -5   61.53    3.09
  -4  -2  -6   74.53    3.39
  -4  -2  -7   79.99    4.84
  -4  -2  -8    2.03    3.34
  -4  -2  -9   -2.55    4.19
  -4  -1  -9    8.75    4.30
  -4  -1  -8   88.07    5.20
  -4  -1  -7    8.50    3.21
  -4  -1  -6  172.35    7.37
  -4  -1  -5  143.34    5.04
  -4  -1  -4   19.77    2.20
  -4  -1  -3   13.18    1.96
  -4  -1  -2  884.56   21.46
  -4  -1  -1   59.55    2.64
  -4  -1   0   45.98    2.07
  -4   0   0    0.13    0.89
  -4   0  -1   48.20    2.42
  -4   0  -2  125.49    4.65
  -4   0  -3  406.98   14.59
  -4   0  -4   11.00    2.12
  -4   0  -5  388.35   11.50
  -4   0  -6    1.08    2.13
  -4   0  -7   13.45    3.37
  -4   0  -8    8.37    4.16
  -4   0  -9  149.11    6.85
  -4   1  -9    6.52    4.05
  -4   1  -8   93.67    5.19
  -4   1  -7    7.03    3.05
  -4   1  -6  211.83    8.55
  -4   1  -5  177.06    5.57
  -4   1  -4   24.68    2.21
  -4   1  -3   14.22    2.01
  -4   1  -2  879.48   21.38
  -4   1  -1   63.96    2.71
  -4   1   0   41.66    1.87
  -3 -48   1    5.39    2.98
  -3 -47   1   15.94    3.01
  -3 -47   2    3.27    3.03
  -3 -46   3    9.81    3.29
  -3 -46   2    6.04    2.87
  -3 -46   1   12.83    3.00
  -3 -45   1    2.48    2.57
  -3 -45   2    9.15    2.88
  -3 -45   3   12.58    3.36
  -3 -44   4   11.22    3.25
  -3 -44   3   11.09    2.97
  -3 -44   2    7.28    2.78
  -3 -44   1   -2.68    2.45
  -3 -43   1   23.01    3.12
  -3 -43   2   -2.58    2.64
  -3 -43   3   25.15    3.36
  -3 -43   4    4.27    2.98
  -3 -42   5    2.79    2.89
  -3 -42   4   14.13    3.18
  -3 -42   3   24.14    3.16
  -3 -42   2    8.97    2.64
  -3 -42   1    7.62    2.75
  -3 -41   1   17.45    2.71
  -3 -41   2    2.02    2.57
  -3 -41   3   14.48    2.86
  -3 -41   4   12.52    3.24
  -3 -41   5   -1.77    3.20
  -3 -40   5    0.05    2.91
  -3 -40   4   36.02    3.71
  -3 -40   3   13.64    2.78
  -3 -40   2   -2.44    2.26
  -3 -40   1    4.83    2.46
  -3 -39   1   10.10    2.36
  -3 -39   2   37.63    3.06
  -3 -39   3   21.81    3.17
  -3 -39   4    5.18    2.80
  -3 -39   5   -3.18    2.82
  -3 -39   6    3.41    3.44
  -3 -38   6    0.91    3.07
  -3 -38   5    4.85    2.78
  -3 -38   4    5.85    2.67
  -3 -38   3   30.45    3.01
  -3 -38   2    8.19    2.53
  -3 -38   1   24.72    2.58
  -3 -37   1   48.62    3.05
  -3 -37   2   13.86    2.39
  -3 -37   3    6.44    2.56
  -3 -37   4   35.59    3.50
  -3 -37   5    8.69    3.11
  -3 -37   6    0.34    2.99
  -3 -36   7    0.74    3.25
  -3 -36   6   35.99    3.86
  -3 -36   5   55.56    3.80
  -3 -36   4   44.25    3.40
  -3 -36   3    9.64    2.55
  -3 -36   2   14.75    2.59
  -3 -36   1   -0.06    2.10
  -3 -35   1    3.36    1.39
  -3 -35   2   68.32    3.30
  -3 -35   3   16.93    2.51
  -3 -35   4    4.03    2.57
  -3 -35   5   10.28    2.88
  -3 -35   6   21.61    3.57
  -3 -35   7   11.68    3.62
  -3 -34   7    3.66    3.32
  -3 -34   6    6.59    3.23
  -3 -34   5   14.34    3.07
  -3 -34   4   18.15    2.85
  -3 -34   3   19.28    2.68
  -3 -34   2   24.05    1.70
  -3 -34   1   97.15    2.54
  -3 -33   1   49.43    2.07
  -3 -33   2   25.86    1.81
  -3 -33   3    3.04    2.25
  -3 -33   4   26.62    2.88
  -3 -33   5   43.60    3.55
  -3 -33   6    2.52    2.94
  -3 -33   7    3.35    3.06
  -3 -32   7    1.54    3.07
  -3 -32   6    4.63    2.85
  -3 -32   5  207.10    5.64
  -3 -32   4   26.89    2.88
  -3 -32   3   19.85    1.75
  -3 -32   2   23.05    1.75
  -3 -32   1    2.55    1.36
  -3 -31   1   23.89    1.80
  -3 -31   2  137.70    4.61
  -3 -31   3    4.18    1.43
  -3 -31   4   27.92    2.93
  -3 -31   5   22.41    3.13
  -3 -31   6   38.12    4.08
  -3 -31   7    0.30    3.21
  -3 -31   8   46.86    4.67
  -3 -30   8    8.61    3.41
  -3 -30   7    1.83    2.82
  -3 -30   6   12.23    3.15
  -3 -30   5   12.68    2.83
  -3 -30   4   69.12    2.42
  -3 -30   3   18.87    1.71
  -3 -30   2   53.03    2.13
  -3 -30   1  305.83    6.82
  -3 -29   1   61.18    2.21
  -3 -29   2   85.61    2.50
  -3 -29   3   40.13    2.06
  -3 -29   4    8.00    1.61
  -3 -29   5   48.68    3.54
  -3 -29   6   19.53    3.17
  -3 -29   7    2.68    3.38
  -3 -29   8   22.17    3.96
  -3 -28   8    6.10    3.46
  -3 -28   7    7.78    3.20
  -3 -28   6   28.34    3.32
  -3 -28   5  279.23    5.91
  -3 -28   4   69.99    2.49
  -3 -28   3   23.25    1.77
  -3 -28   2   46.58    2.01
  -3 -28   1    0.36    1.26
  -3 -27   1  105.60    3.33
  -3 -27   2   57.82    2.21
  -3 -27   3   26.31    1.82
  -3 -27   4   58.12    2.41
  -3 -27   5   27.03    2.06
  -3 -27   6   23.20    3.33
  -3 -27   7   21.47    3.53
  -3 -27   8   39.71    4.14
  -3 -26   8    4.10    3.44
  -3 -26   7    3.37    2.92
  -3 -26   6    9.53    3.14
  -3 -26   5    5.12    1.80
  -3 -26   4   52.88    2.32
  -3 -26   3   62.01    2.33
  -3 -26   2   69.09    2.27
  -3 -26   1  251.57    7.02
  -3 -25   1   36.07    1.86
  -3 -25   2   67.79    2.62
  -3 -25   3  151.46    6.55
  -3 -25   4   23.21    2.01
  -3 -25   5   31.18    2.13
  -3 -25   6   47.08    3.54
  -3 -25   7   34.04    3.82
  -3 -25   8   17.84    3.79
  -3 -24   9   13.47    3.87
  -3 -24   8   18.15    3.63
  -3 -24   7   11.02    3.08
  -3 -24   6  176.31    5.29
  -3 -24   5  131.63    5.18
  -3 -24   4  229.38    6.70
  -3 -24   3  102.15    3.06
  -3 -24   2   45.42    2.00
  -3 -24   1    2.23    1.22
  -3 -23   1  144.56    4.16
  -3 -23   2   10.27    1.35
  -3 -23   3   86.34    2.83
  -3 -23   4  152.59    6.11
  -3 -23   5   19.84    2.09
  -3 -23   6    3.78    2.64
  -3 -23   7   72.58    4.37
  -3 -23   8    7.42    3.41
  -3 -23   9   13.39    4.20
  -3 -22   9    3.33    3.69
  -3 -22   8    2.93    3.12
  -3 -22   7   15.09    3.01
  -3 -22   6    2.84    1.70
  -3 -22   5    1.39    1.60
  -3 -22   4   66.99    2.56
  -3 -22   3  196.72    8.03
  -3 -22   2   67.52    2.45
  -3 -22   1   47.21    1.87
  -3 -21   1  149.18    7.05
  -3 -21   2  126.56    4.23
  -3 -21   3   83.92    2.65
  -3 -21   4   98.31    3.04
  -3 -21   5   10.28    1.81
  -3 -21   6   35.05    2.38
  -3 -21   7  105.09    4.84
  -3 -21   8   -0.83    3.42
  -3 -21   9   11.35    3.99
  -3 -20   9    6.14    3.60
  -3 -20   8   31.60    3.82
  -3 -20   7   -0.12    2.85
  -3 -20   6  262.09    6.68
  -3 -20   5    9.68    1.85
  -3 -20   4  347.86    9.34
  -3 -20   3  223.87    8.29
  -3 -20   2    3.25    1.21
  -3 -20   1   10.96    1.30
  -3 -19   1  118.01    4.09
  -3 -19   2   56.69    2.07
  -3 -19   3  237.96    9.11
  -3 -19   4   95.38    2.97
  -3 -19   5    2.23    1.66
  -3 -19   6    9.77    1.94
  -3 -19   7  164.55    5.58
  -3 -19   8    5.57    3.16
  -3 -19   9    5.31    3.60
  -3 -18   9    0.63    3.40
  -3 -18   8    6.34    3.30
  -3 -18   7    3.34    3.12
  -3 -18   6   -1.07    1.75
  -3 -18   5    8.54    1.77
  -3 -18   4   56.47    2.45
  -3 -18   3  401.81   11.01
  -3 -18   2   48.26    1.90
  -3 -18   1  178.48    7.70
  -3 -17   1  380.24   10.76
  -3 -17   2   20.74    1.45
  -3 -17   3  136.72    4.69
  -3 -17   4  156.64    4.74
  -3 -17   5   53.61    2.72
  -3 -17   6    8.63    1.98
  -3 -17   7  150.42    5.47
  -3 -17   8    0.93    3.04
  -3 -17   9   44.48    4.65
  -3 -16   9   55.55    4.91
  -3 -16   8   25.97    3.80
  -3 -16   7    1.03    2.68
  -3 -16   6  258.83    7.59
  -3 -16   5  321.74    9.31
  -3 -16   4  199.32    8.87
  -3 -16   3  384.38   11.46
  -3 -16   2   14.86    1.42
  -3 -16   1    7.28    1.10
  -3 -15   1   20.72    1.36
  -3 -15   2  454.54   12.56
  -3 -15   3  208.59    9.32
  -3 -15   4   24.78    1.99
  -3 -15   5   51.00    2.60
  -3 -15   6  126.89    3.96
  -3 -15   7  156.60    5.61
  -3 -15   8   96.82    4.98
  -3 -15   9    7.78    3.72
  -3 -14  10    0.80    3.91
  -3 -14   9    6.88    3.71
  -3 -14   8    9.20    3.29
  -3 -14   7    1.41    1.85
  -3 -14   6   24.34    2.25
  -3 -14   5   30.33    2.31
  -3 -14   4   78.90    2.73
  -3 -14   3  343.96   11.36
  -3 -14   2   94.87    3.21
  -3 -14   1  940.77   16.54
  -3 -13   1  422.83   11.82
  -3 -13   2  105.32    4.29
  -3 -13   3   42.98    2.13
  -3 -13   4  179.71    5.91
  -3 -13   5  133.65    4.59
  -3 -13   6   57.47    2.82
  -3 -13   7  140.89    5.70
  -3 -13   8   81.61    4.77
  -3 -13   9   59.09    5.06
  -3 -13  10   15.66    3.90
  -3 -12  10    2.47    3.67
  -3 -12   9  138.26    6.34
  -3 -12   8   22.62    3.72
  -3 -12   7   44.39    2.70
  -3 -12   6   22.75    2.37
  -3 -12   5  868.66   15.82
  -3 -12   4   68.17    2.61
  -3 -12   3  210.78    6.72
  -3 -12   2  165.54    5.80
  -3 -12   1   60.28    2.13
  -3 -11   1   85.30    2.79
  -3 -11   2  800.55   16.79
  -3 -11   3   80.44    2.49
  -3 -11   4  145.81    5.10
  -3 -11   5  141.21    4.73
  -3 -11   6  170.21    7.35
  -3 -11   7   26.14    2.45
  -3 -11   8  173.32    6.13
  -3 -11   9   23.01    4.01
  -3 -11  10    3.42    3.86
  -3 -10  10    4.10    3.75
  -3 -10   9    6.55    3.57
  -3 -10   8   25.95    3.76
  -3 -10   7   20.47    2.36
  -3 -10   6   37.93    2.77
  -3 -10   5   46.67    2.61
  -3 -10   4  115.45    3.71
  -3 -10   3  142.10    6.13
  -3 -10   2  650.34   15.94
  -3 -10   1 1061.44   18.60
  -3  -9   1  302.93   10.67
  -3  -9   2  737.47   17.54
  -3  -9   3   30.82    1.89
  -3  -9   4  136.21    5.81
  -3  -9   5   86.47    3.19
  -3  -9   6  223.82    8.59
  -3  -9   7    8.84    2.13
  -3  -9   8  177.67    6.26
  -3  -9   9   22.44    3.96
  -3  -9  10   -4.05    5.18
  -3  -8  10    4.46    3.90
  -3  -8   9  119.80    6.24
  -3  -8   8   31.81    3.90
  -3  -8   7   38.14    2.65
  -3  -8   6   73.79    3.26
  -3  -8   5  669.52   16.20
  -3  -8   4  145.13    5.44
  -3  -8   3  121.02    4.71
  -3  -8   2  237.47   10.57
  -3  -8   1   -0.01    0.84
  -3  -7   1  566.48   14.36
  -3  -7   2  717.93   17.92
  -3  -7   3   70.80    2.61
  -3  -7   4  302.79   12.06
  -3  -7   5  120.06    4.17
  -3  -7   6  156.40    5.21
  -3  -7   7   63.49    3.11
  -3  -7   8  154.10    6.02
  -3  -7   9   42.24    4.59
  -3  -7  10   22.19    4.29
  -3  -6  10    4.20    3.51
  -3  -6   9   17.00    3.77
  -3  -6   8   13.19    3.69
  -3  -6   7   22.77    2.41
  -3  -6   6   19.24    2.48
  -3  -6   5   40.25    2.59
  -3  -6   4  110.77    3.72
  -3  -6   3  285.47   12.55
  -3  -6   2  684.46   18.35
  -3  -6   1 1100.86   19.94
  -3  -5   1   46.40    1.80
  -3  -5   2  905.34   21.07
  -3  -5   3  278.31   13.06
  -3  -5   4    5.47    1.72
  -3  -5   5   28.84    2.32
  -3  -5   6  244.13   10.25
  -3  -5   7  214.53    7.29
  -3  -5   8  147.52    5.81
  -3  -5   9    0.15    3.16
  -3  -5  10    9.86    3.86
  -3  -4  10   38.85    4.94
  -3  -4   9   51.56    4.52
  -3  -4   8   57.37    4.29
  -3  -4   7   20.88    2.58
  -3  -4   6  377.62   11.08
  -3  -4   5  277.21   11.25
  -3  -4   4  392.42   14.47
  -3  -4   3  456.28   16.19
  -3  -4   2  174.23    6.83
  -3  -4   1   18.58    1.36
  -3  -3   1  852.65   20.27
  -3  -3   2   37.14    1.99
  -3  -3   3  367.39   15.43
  -3  -3   4  494.27   16.06
  -3  -3   5   54.38    2.80
  -3  -3   6   14.15    2.25
  -3  -3   7  386.76    9.43
  -3  -3   8   17.66    3.39
  -3  -3   9   38.03    4.12
  -3  -3  10   20.54    4.67
  -3  -2  10   15.68    4.50
  -3  -2   9    8.25    3.44
  -3  -2   8    1.92    3.24
  -3  -2   7    9.67    2.26
  -3  -2   5   12.13    1.91
  -3  -2   4   89.96    3.10
  -3  -2   3 1022.35   23.09
  -3  -2   2  112.30    4.73
  -3  -2   1  229.46    8.42
  -3  -1   1  530.70   18.39
  -3  -1   2  411.19   15.55
  -3  -1   3  626.85   19.72
  -3  -1   4  125.12    5.01
  -3  -1   5    2.15    1.58
  -3  -1   6   50.70    2.89
  -3  -1   7  490.46   10.88
  -3  -1   8   22.06    3.49
  -3  -1   9   37.05    4.29
  -3  -1  10   37.30    4.82
  -3   0  10   32.73    5.02
  -3   0   9   12.56    3.73
  -3   0   8   36.95    3.94
  -3   0   7    3.17    2.19
  -3   0   6  504.80   12.60
  -3   0   5    6.62    1.76
  -3   0   4  289.09   12.55
  -3   0   3  944.15   23.15
  -3   0   2   11.49    1.75
  -3   0   1   49.72    2.25
  -3   1   1  562.86   18.73
  -3   1   2  381.93   15.84
  -3   1   3  668.30   19.76
  -3   1   4  114.80    4.96
  -3   1   5   -0.74    1.67
  -3   1   6   54.94    2.99
  -3   1   7  495.83   10.62
  -3   1   8   28.51    3.50
  -3   1   9   26.29    4.13
  -3   1  10   24.97    4.61
  -3   1 -10    7.89    4.37
  -3   1  -9   11.59    3.70
  -3   1  -8    9.95    3.19
  -3   1  -7  442.50   10.30
  -3   1  -6   64.29    3.13
  -3   1  -5   -1.20    1.71
  -3   1  -4  148.23    6.00
  -3   1  -3 1319.89   26.65
  -3   1  -2   66.28    3.40
  -3   1  -1 1004.44   23.39
  -3   1   0   11.66    0.91
  -3   0   0    7.60    0.83
  -3   0  -1   41.47    2.05
  -3   0  -2  190.29    7.69
  -3   0  -3  617.91   19.13
  -3   0  -4  122.02    4.97
  -3   0  -5   23.07    2.21
  -3   0  -6  196.29    9.24
  -3   0  -7  226.30    7.84
  -3   0  -8   77.45    4.76
  -3   0  -9    2.19    3.17
  -3   0 -10  109.07    6.72
  -3  -1 -10    5.46    4.04
  -3  -1  -9   13.30    3.64
  -3  -1  -8   12.97    3.26
  -3  -1  -7  422.09   10.06
  -3  -1  -6   64.00    3.10
  -3  -1  -5   -0.60    1.82
  -3  -1  -4  140.98    5.68
  -3  -1  -3 1248.23   26.45
  -3  -1  -2   72.79    2.59
  -3  -1  -1  992.15   24.16
  -3  -1   0   17.90    1.05
  -3  -2   0 1078.73   17.67
  -3  -2  -1   81.78    3.05
  -3  -2  -2   40.50    2.11
  -3  -2  -3  143.81    5.48
  -3  -2  -4  426.83   15.44
  -3  -2  -5   45.86    2.83
  -3  -2  -6   80.14    3.32
  -3  -2  -7   16.70    2.44
  -3  -2  -8    3.97    3.05
  -3  -2  -9   -0.42    3.12
  -3  -2 -10    2.46    3.82
  -3  -3 -10   10.69    4.38
  -3  -3  -9   12.99    3.80
  -3  -3  -8   28.33    3.81
  -3  -3  -7  272.90    8.26
  -3  -3  -6   50.21    2.86
  -3  -3  -5  109.42    3.70
  -3  -3  -4  319.25   13.73
  -3  -3  -3  393.37   15.63
  -3  -3  -2  333.76   14.42
  -3  -3  -1  838.89   20.33
  -3  -3   0   85.33    3.33
  -3  -4   0   10.56    0.91
  -3  -4  -1    7.01    1.16
  -3  -4  -2  200.20    7.38
  -3  -4  -3  378.88   15.34
  -3  -4  -4  146.31    5.62
  -3  -4  -5   86.91    3.33
  -3  -4  -6  288.15   11.25
  -3  -4  -7  123.23    3.92
  -3  -4  -8  100.01    5.37
  -3  -4  -9   41.76    4.65
  -3  -4 -10   82.36    5.95
  -3  -5 -10   -4.74    3.93
  -3  -5  -9    7.25    4.33
  -3  -5  -8   83.10    4.96
  -3  -5  -7  262.03    7.84
  -3  -5  -6  174.23    5.47
  -3  -5  -5  107.37    3.63
  -3  -5  -4   51.14    2.62
  -3  -5  -3  724.65   19.46
  -3  -5  -2  878.59   21.22
  -3  -5  -1  336.80   12.25
  -3  -5   0    3.50    0.76
  -3  -6   0  664.65   13.95
  -3  -6  -1  934.32   18.95
  -3  -6  -2   72.13    2.78
  -3  -6  -3  162.84    5.93
  -3  -6  -4  236.34    7.86
  -3  -6  -5  105.60    3.43
  -3  -6  -6   89.03    3.52
  -3  -6  -7   24.15    2.61
  -3  -6  -8    6.38    3.10
  -3  -6  -9    0.49    3.56
  -3  -6 -10    7.06    4.00
  -3  -7 -10    8.41    4.47
  -3  -7  -9    8.70    3.66
  -3  -7  -8  160.90    6.04
  -3  -7  -7   42.92    2.86
  -3  -7  -6  109.43    3.68
  -3  -7  -5  219.25    6.57
  -3  -7  -4  248.69    7.50
  -3  -7  -3   10.30    1.68
  -3  -7  -2 1104.52   22.21
  -3  -7  -1  104.05    4.05
  -3  -7   0   84.07    3.83
  -3  -8   0   27.42    1.20
  -3  -8  -1   15.00    1.19
  -3  -8  -2  251.97   11.82
  -3  -8  -3   56.47    2.37
  -3  -8  -4   62.24    2.72
  -3  -8  -5  171.43    5.70
  -3  -8  -6  303.04    9.52
  -3  -8  -7    6.29    2.10
  -3  -8  -8   26.46    3.88
  -3  -8  -9  165.21    6.50
  -3  -8 -10   13.33    4.23
  -3  -9 -10    0.55    3.83
  -3  -9  -9    6.06    4.08
  -3  -9  -8  123.37    5.76
  -3  -9  -7   13.09    2.10
  -3  -9  -6  168.57    5.09
  -3  -9  -5  259.64   10.56
  -3  -9  -4    9.77    1.88
  -3  -9  -3  198.87    7.30
  -3  -9  -2 1303.35   23.21
  -3  -9  -1   25.26    1.38
  -3  -9   0   16.54    1.11
  -3 -10   0   20.73    1.12
  -3 -10  -1 1152.44   19.19
  -3 -10  -2   25.27    1.70
  -3 -10  -3  332.62   12.49
  -3 -10  -4   58.69    2.63
  -3 -10  -5  190.06    5.73
  -3 -10  -6  111.68    3.66
  -3 -10  -7   24.52    2.53
  -3 -10  -8    6.42    3.06
  -3 -10  -9    4.38    3.29
  -3 -10 -10   -1.36    3.75
  -3 -11 -10    3.69    3.85
  -3 -11  -9    0.36    3.51
  -3 -11  -8  123.39    5.44
  -3 -11  -7   62.86    2.96
  -3 -11  -6   98.59    3.47
  -3 -11  -5  270.64   10.68
  -3 -11  -4   62.66    2.70
  -3 -11  -3  415.19   13.33
  -3 -11  -2  853.02   18.06
  -3 -11  -1    9.98    1.15
  -3 -11   0    4.05    0.92
  -3 -12   0    4.58    0.87
  -3 -12  -1   27.79    1.38
  -3 -12  -2  215.67    9.91
  -3 -12  -3  103.47    3.38
  -3 -12  -4   36.92    2.24
  -3 -12  -5  285.84   10.13
  -3 -12  -6  157.39    4.41
  -3 -12  -7   35.26    2.63
  -3 -12  -8   24.98    4.07
  -3 -12  -9  181.54    6.98
  -3 -12 -10   -3.12    4.28
  -3 -13 -10    5.92    4.01
  -3 -13  -9   15.60    4.29
  -3 -13  -8   66.37    4.72
  -3 -13  -7   65.89    2.97
  -3 -13  -6   32.86    2.53
  -3 -13  -5  232.14    9.08
  -3 -13  -4  140.36    4.70
  -3 -13  -3   72.25    2.48
  -3 -13  -2  508.51   13.52
  -3 -13  -1  188.52    8.61
  -3 -13   0    9.54    1.01
  -3 -14   0   98.93    3.55
  -3 -14  -1  954.75   16.60
  -3 -14  -2   34.74    1.76
  -3 -14  -3  113.40    4.26
  -3 -14  -4   75.04    2.77
  -3 -14  -5  166.18    5.20
  -3 -14  -6   78.03    3.05
  -3 -14  -7   18.64    2.17
  -3 -14  -8    4.13    3.05
  -3 -14  -9    7.55    3.68
  -3 -15  -9    2.41    3.60
  -3 -15  -8   50.03    4.33
  -3 -15  -7  104.86    4.92
  -3 -15  -6   83.81    3.21
  -3 -15  -5  135.72    4.23
  -3 -15  -4   16.72    1.85
  -3 -15  -3  546.14   13.37
  -3 -15  -2  157.58    5.64
  -3 -15  -1   99.10    3.62
  -3 -15   0   30.32    1.37
  -3 -16   0   23.62    1.31
  -3 -16  -1   14.70    1.24
  -3 -16  -2   78.13    3.10
  -3 -16  -3  222.43    9.65
  -3 -16  -4   64.55    2.57
  -3 -16  -5  151.68    4.70
  -3 -16  -6  124.45    3.85
  -3 -16  -7   84.21    4.49
  -3 -16  -8   59.54    4.42
  -3 -16  -9  109.66    5.75
  -3 -17  -9    7.02    3.89
  -3 -17  -8   14.64    3.71
  -3 -17  -7  134.58    5.33
  -3 -17  -6    4.86    1.94
  -3 -17  -5   39.07    2.49
  -3 -17  -4  292.07    9.31
  -3 -17  -3  280.41    9.85
  -3 -17  -2   46.06    1.99
  -3 -17  -1  416.48   11.28
  -3 -17   0   36.34    1.54
  -3 -18   0 1005.42   16.02
  -3 -18  -1  117.23    3.06
  -3 -18  -2   36.74    1.73
  -3 -18  -3   43.13    2.13
  -3 -18  -4  229.71    8.37
  -3 -18  -5   65.41    2.72
  -3 -18  -6   30.11    2.34
  -3 -18  -7   -3.16    2.61
  -3 -18  -8   -3.39    2.80
  -3 -18  -9   -1.37    3.73
  -3 -19  -9    1.04    3.63
  -3 -19  -8   -2.06    3.41
  -3 -19  -7  130.41    5.31
  -3 -19  -6   56.77    2.75
  -3 -19  -5    9.52    1.86
  -3 -19  -4  105.78    3.54
  -3 -19  -3  289.55    9.26
  -3 -19  -2   13.37    1.43
  -3 -19  -1  207.76    8.49
  -3 -19   0  198.23    7.61
  -3 -20   0   20.90    1.43
  -3 -20  -1    0.28    1.21
  -3 -20  -2   44.87    1.86
  -3 -20  -3  141.99    4.54
  -3 -20  -4   84.30    2.81
  -3 -20  -5   43.68    2.42
  -3 -20  -6  146.56    5.63
  -3 -20  -7   60.24    4.09
  -3 -20  -8   73.85    4.75
  -3 -20  -9   14.36    4.02
  -3 -21  -9    5.34    4.15
  -3 -21  -8    2.54    3.42
  -3 -21  -7   98.68    4.97
  -3 -21  -6   12.08    2.12
  -3 -21  -5    3.06    1.67
  -3 -21  -4  183.53    7.18
  -3 -21  -3  332.22    9.55
  -3 -21  -2   53.90    2.06
  -3 -21  -1  318.80    9.27
  -3 -21   0   31.82    1.66
  -3 -22   0  765.85   12.86
  -3 -22  -1    6.26    1.47
  -3 -22  -2   26.13    1.64
  -3 -22  -3   12.85    1.62
  -3 -22  -4  289.90    8.19
  -3 -22  -5   38.86    2.29
  -3 -22  -6   23.07    2.10
  -3 -22  -7   15.60    3.01
  -3 -22  -8    8.95    3.07
  -3 -22  -9    6.03    4.01
  -3 -23  -9    4.75    3.45
  -3 -23  -8    2.93    3.40
  -3 -23  -7   45.82    4.07
  -3 -23  -6   32.95    3.41
  -3 -23  -5   19.47    2.06
  -3 -23  -4  173.15    6.58
  -3 -23  -3   43.65    2.13
  -3 -23  -2   64.41    2.18
  -3 -23  -1  105.05    3.39
  -3 -23   0   58.90    2.46
  -3 -24   0    5.32    1.30
  -3 -24  -1    3.07    1.32
  -3 -24  -2   34.24    1.87
  -3 -24  -3   57.83    2.31
  -3 -24  -4   45.55    2.32
  -3 -24  -5   45.58    2.38
  -3 -24  -6  111.17    4.51
  -3 -24  -7   28.73    3.33
  -3 -24  -8   32.97    3.94
  -3 -24  -9   21.13    4.16
  -3 -25  -8   -1.15    3.32
  -3 -25  -7   16.77    3.45
  -3 -25  -6   26.11    3.45
  -3 -25  -5   62.38    2.66
  -3 -25  -4   46.98    2.37
  -3 -25  -3  237.34    7.00
  -3 -25  -2  114.28    3.77
  -3 -25  -1   99.97    3.04
  -3 -25   0   39.57    1.80
  -3 -26   0  328.45    7.98
  -3 -26  -1  226.89    6.92
  -3 -26  -2    0.53    1.33
  -3 -26  -3   87.94    2.68
  -3 -26  -4  101.15    3.20
  -3 -26  -5   55.79    2.44
  -3 -26  -6   16.24    3.06
  -3 -26  -7    6.95    2.91
  -3 -26  -8   -4.05    2.94
  -3 -27  -8   17.07    3.79
  -3 -27  -7    1.02    3.23
  -3 -27  -6   16.67    3.21
  -3 -27  -5   71.94    2.62
  -3 -27  -4  107.94    3.18
  -3 -27  -3    2.54    1.52
  -3 -27  -2   74.74    2.38
  -3 -27  -1   42.66    2.01
  -3 -27   0    9.51    1.52
  -3 -28   0   -0.47    1.18
  -3 -28  -1    3.00    1.33
  -3 -28  -2   21.03    1.81
  -3 -28  -3   19.21    1.77
  -3 -28  -4    4.30    1.58
  -3 -28  -5   57.16    3.63
  -3 -28  -6   46.49    3.75
  -3 -28  -7    5.34    2.82
  -3 -28  -8   15.82    3.77
  -3 -29  -8    6.83    3.45
  -3 -29  -7    0.48    3.07
  -3 -29  -6   17.35    3.08
  -3 -29  -5   67.53    3.81
  -3 -29  -4    3.40    1.56
  -3 -29  -3   58.82    2.32
  -3 -29  -2  187.93    5.71
  -3 -29  -1   13.65    1.66
  -3 -29   0   28.77    1.70
  -3 -30   0    3.92    1.34
  -3 -30  -1  260.19    6.36
  -3 -30  -2    9.48    1.74
  -3 -30  -3   41.30    2.07
  -3 -30  -4    9.45    1.52
  -3 -30  -5   57.41    3.68
  -3 -30  -6    6.48    2.82
  -3 -30  -7    1.98    3.03
  -3 -30  -8   -1.78    3.01
  -3 -31  -7    0.59    3.27
  -3 -31  -6    4.56    3.18
  -3 -31  -5   71.48    4.26
  -3 -31  -4   11.93    2.51
  -3 -31  -3    5.89    1.62
  -3 -31  -2   78.34    2.47
  -3 -31  -1   20.17    1.67
  -3 -31   0   20.17    1.62
  -3 -32  -1    4.27    1.31
  -3 -32  -2   27.57    1.87
  -3 -32  -3   -3.63    1.34
  -3 -32  -4   11.40    2.44
  -3 -32  -5   85.25    4.16
  -3 -32  -6   21.87    3.26
  -3 -32  -7    1.94    2.95
  -3 -33  -7    0.33    3.21
  -3 -33  -6   -0.65    3.07
  -3 -33  -5   29.47    3.30
  -3 -33  -4   43.95    3.39
  -3 -33  -3    3.71    2.08
  -3 -33  -2   54.94    2.23
  -3 -33  -1   39.23    1.96
  -3 -33   0    5.65    1.45
  -3 -34   0  107.74    3.84
  -3 -34  -1  127.65    4.14
  -3 -34  -2   20.35    1.70
  -3 -34  -3   25.01    2.64
  -3 -34  -4    5.32    2.80
  -3 -34  -5   35.99    3.47
  -3 -34  -6    4.07    3.03
  -3 -34  -7    4.21    3.10
  -3 -35  -7    9.22    3.93
  -3 -35  -6   17.26    3.54
  -3 -35  -5   15.90    3.38
  -3 -35  -4   -2.79    2.36
  -3 -35  -3   13.81    2.65
  -3 -35  -2   38.06    2.92
  -3 -35  -1    8.92    1.51
  -3 -35   0   18.57    1.67
  -3 -36   0    3.17    1.97
  -3 -36  -1   13.11    2.21
  -3 -36  -2   21.30    2.64
  -3 -36  -3    8.13    2.47
  -3 -36  -4    4.18    2.67
  -3 -36  -5   42.31    3.62
  -3 -36  -6   12.34    3.31
  -3 -37  -6   -3.03    3.04
  -3 -37  -5   -5.54    2.73
  -3 -37  -4   44.20    3.74
  -3 -37  -3   15.23    2.69
  -3 -37  -2   33.55    2.91
  -3 -37  -1   47.83    3.09
  -3 -37   0   18.32    2.42
  -3 -38   0  140.43    4.22
  -3 -38  -1   27.99    2.74
  -3 -38  -2   12.21    2.50
  -3 -38  -3    8.95    2.59
  -3 -38  -4   23.48    3.46
  -3 -38  -5   10.20    2.98
  -3 -38  -6   -2.43    3.19
  -3 -39  -6   12.16    3.35
  -3 -39  -5   -5.23    3.62
  -3 -39  -4   18.25    3.07
  -3 -39  -3   16.67    2.86
  -3 -39  -2    8.34    2.45
  -3 -39  -1   14.97    2.68
  -3 -40   0    2.92    2.34
  -3 -40  -1    6.69    2.45
  -3 -40  -2    7.97    2.36
  -3 -40  -3   12.22    2.82
  -3 -40  -4    6.85    2.80
  -3 -40  -5   13.99    3.26
  -3 -41  -5    2.34    3.00
  -3 -41  -4   12.86    3.18
  -3 -41  -3   41.10    3.58
  -3 -41  -2    1.67    2.29
  -3 -41  -1   33.66    3.12
  -3 -41   0   11.64    2.55
  -3 -42   0  162.12    4.84
  -3 -42  -1    0.09    2.33
  -3 -42  -2    5.68    2.32
  -3 -42  -3   10.11    2.76
  -3 -42  -4   18.77    3.56
  -3 -42  -5    0.02    2.82
  -3 -43  -4   15.45    3.36
  -3 -43  -3    8.73    2.79
  -3 -43  -2    2.94    2.57
  -3 -43  -1    9.49    2.78
  -3 -43   0    4.38    2.57
  -3 -44   0   -2.22    2.44
  -3 -44  -1   -0.85    2.53
  -3 -44  -2   -1.56    2.52
  -3 -44  -3   21.44    3.21
  -3 -44  -4    3.90    3.26
  -3 -45  -3   27.08    3.65
  -3 -45  -2    8.83    2.91
  -3 -45  -1   15.31    2.91
  -3 -45   0   10.95    2.82
  -3 -46   0   16.99    3.17
  -3 -46  -1    7.73    2.67
  -3 -46  -2    1.43    2.74
  -3 -46  -3    5.87    2.95
  -3 -47  -2    9.13    3.17
  -3 -47   0    1.56    2.61
  -3 -48  -1    3.44    2.83
  -2   1   1  921.01   21.80
  -2   1   2  251.73    8.85
  -2   1   3  152.88    6.17
  -2   1   4  312.16   14.38
  -2   1   5  134.07    4.87
  -2   1   6  122.96    4.22
  -2   1   7   18.88    2.29
  -2   1   8  119.86    3.68
  -2   1   9   65.28    4.75
  -2   1  10   19.74    4.19
  -2   0  10   -1.20    3.39
  -2   0   9  134.82    5.79
  -2   0   8  169.80    5.98
  -2   0   7   74.99    3.19
  -2   0   6   51.92    2.79
  -2   0   5 1171.69   23.61
  -2   0   4   29.33    2.07
  -2   0   3  151.14    6.05
  -2   0   2    9.77    1.21
  -2   0   1   12.24    1.24
  -2  -1   1  864.65   21.06
  -2  -1   2  217.49    7.79
  -2  -1   3  132.34    5.05
  -2  -1   4  342.45   14.03
  -2  -1   5  108.54    4.72
  -2  -1   6  162.40    5.79
  -2  -1   7   19.67    2.33
  -2  -1   8  118.74    3.66
  -2  -1   9   56.30    4.61
  -2  -1  10   19.97    3.86
  -2  -2  10   22.80    4.38
  -2  -2   9   46.69    4.31
  -2  -2   8   34.77    2.63
  -2  -2   7  243.93    8.90
  -2  -2   6   91.06    3.35
  -2  -2   5   11.37    2.00
  -2  -2   4  348.73   14.60
  -2  -2   3  497.41   17.46
  -2  -2   2  556.44   18.02
  -2  -2   1  406.91   14.58
  -2  -3   1  321.61   12.48
  -2  -3   2  972.16   22.58
  -2  -3   3  266.99    8.93
  -2  -3   4   61.72    2.52
  -2  -3   5  121.28    4.70
  -2  -3   6   86.66    3.31
  -2  -3   7  129.29    3.98
  -2  -3   8   65.25    3.04
  -2  -3   9   66.97    4.89
  -2  -3  10   -0.78    3.63
  -2  -4  10    6.50    4.14
  -2  -4   9   63.50    4.62
  -2  -4   8  158.89    5.77
  -2  -4   7   69.09    3.16
  -2  -4   6  155.71    5.24
  -2  -4   5  807.49   19.55
  -2  -4   4  509.77   16.68
  -2  -4   3  276.52   13.26
  -2  -4   2   23.10    1.44
  -2  -4   1   39.15    1.35
  -2  -5   1  749.01   16.68
  -2  -5   2  121.12    4.81
  -2  -5   3  152.80    6.75
  -2  -5   4  484.54   16.88
  -2  -5   5  130.84    5.78
  -2  -5   6  119.31    4.31
  -2  -5   7   30.66    2.55
  -2  -5   8   86.46    3.25
  -2  -5   9   28.34    4.03
  -2  -5  10   73.90    5.38
  -2  -6  10   29.08    4.42
  -2  -6   9   21.38    3.68
  -2  -6   8   94.00    3.28
  -2  -6   7   38.86    2.69
  -2  -6   6  242.81   10.80
  -2  -6   5    2.94    1.97
  -2  -6   4  285.95   12.69
  -2  -6   3  808.88   20.26
  -2  -6   2  476.21   15.06
  -2  -6   1  502.73   13.80
  -2  -7   1   87.28    3.25
  -2  -7   2 1445.60   25.10
  -2  -7   3  264.94   12.49
  -2  -7   4   30.92    2.03
  -2  -7   5   22.50    2.08
  -2  -7   6   17.79    2.14
  -2  -7   7  154.91    4.64
  -2  -7   8    1.10    1.86
  -2  -7   9   23.65    3.62
  -2  -7  10    6.66    4.39
  -2  -8  10    3.95    3.54
  -2  -8   9   41.25    4.30
  -2  -8   8   72.55    2.94
  -2  -8   7   92.14    3.44
  -2  -8   6  278.00   10.83
  -2  -8   5  217.17    7.09
  -2  -8   4  689.22   18.03
  -2  -8   3  262.21    7.99
  -2  -8   2  133.72    4.96
  -2  -8   1   14.09    0.91
  -2  -9   1  755.40   15.84
  -2  -9   2  673.36   16.86
  -2  -9   3  153.68    5.31
  -2  -9   4  319.69   13.07
  -2  -9   5   83.56    2.92
  -2  -9   6   22.46    2.22
  -2  -9   7  154.80    6.92
  -2  -9   8   27.06    3.45
  -2  -9   9    4.07    3.50
  -2  -9  10   67.36    5.23
  -2 -10  10   24.42    4.68
  -2 -10   9   24.64    4.01
  -2 -10   8   72.02    4.49
  -2 -10   7    8.04    2.09
  -2 -10   6  224.40    9.10
  -2 -10   5   16.48    1.93
  -2 -10   4  126.36    5.00
  -2 -10   3 1076.30   20.98
  -2 -10   2   73.63    2.92
  -2 -10   1  442.80   12.32
  -2 -11   1  598.08   13.78
  -2 -11   2  553.29   14.95
  -2 -11   3  444.11   13.94
  -2 -11   4  150.72    5.93
  -2 -11   5  151.81    5.87
  -2 -11   6    7.30    1.97
  -2 -11   7  147.96    4.41
  -2 -11   8    8.87    3.31
  -2 -11   9    1.86    3.37
  -2 -11  10   32.53    4.49
  -2 -12  10   16.74    3.89
  -2 -12   9   50.66    4.57
  -2 -12   8   75.91    4.78
  -2 -12   7   88.00    3.34
  -2 -12   6  364.49   10.32
  -2 -12   5   93.98    3.59
  -2 -12   4  445.53   13.74
  -2 -12   3  241.48   10.43
  -2 -12   2   28.87    1.42
  -2 -12   1  289.41    9.67
  -2 -13   1   42.46    1.96
  -2 -13   2  676.54   15.47
  -2 -13   3  134.55    5.09
  -2 -13   4   10.42    1.57
  -2 -13   5  207.10    6.10
  -2 -13   6   14.78    2.01
  -2 -13   7  281.75    7.94
  -2 -13   8    4.78    3.08
  -2 -13   9   37.60    4.11
  -2 -13  10   21.76    4.12
  -2 -14  10   21.12    3.95
  -2 -14   9   51.63    4.56
  -2 -14   8   42.93    3.85
  -2 -14   7  107.01    3.49
  -2 -14   6   87.95    3.23
  -2 -14   5   29.23    2.17
  -2 -14   4  216.21    6.53
  -2 -14   3  701.54   16.50
  -2 -14   2   30.97    1.44
  -2 -14   1  201.44    8.30
  -2 -15   1  833.11   15.70
  -2 -15   2   66.52    2.62
  -2 -15   3  319.93   11.38
  -2 -15   4  256.74   10.67
  -2 -15   5  146.68    4.78
  -2 -15   6   32.03    2.35
  -2 -15   7   70.97    2.99
  -2 -15   8   81.46    4.68
  -2 -15   9    9.62    3.79
  -2 -15  10   41.86    4.75
  -2 -16  10    9.25    3.89
  -2 -16   9   64.09    4.79
  -2 -16   8  104.30    5.04
  -2 -16   7   71.58    2.95
  -2 -16   6  133.66    4.04
  -2 -16   5  475.99   12.28
  -2 -16   4  101.04    3.90
  -2 -16   3  110.36    3.76
  -2 -16   2    4.72    1.04
  -2 -16   1   87.58    3.40
  -2 -17   1   44.72    1.54
  -2 -17   2  294.63   10.03
  -2 -17   3   88.22    3.06
  -2 -17   4   99.99    3.57
  -2 -17   5  189.08    5.39
  -2 -17   6  106.64    3.43
  -2 -17   7  135.22    5.52
  -2 -17   8   26.09    3.83
  -2 -17   9   36.61    4.34
  -2 -17  10    0.88    4.19
  -2 -18  10   17.16    4.13
  -2 -18   9   52.78    4.66
  -2 -18   8   27.60    3.49
  -2 -18   7  139.55    5.20
  -2 -18   6   27.84    2.30
  -2 -18   5   23.39    2.08
  -2 -18   4  220.12    8.72
  -2 -18   3  254.63    9.47
  -2 -18   2  412.48   11.77
  -2 -18   1  277.25    9.28
  -2 -19   1  597.11   13.39
  -2 -19   2  296.50    9.90
  -2 -19   3   99.69    3.37
  -2 -19   4  265.23   10.12
  -2 -19   5   54.47    2.58
  -2 -19   6   59.89    2.81
  -2 -19   7   -2.03    1.79
  -2 -19   8   74.67    4.55
  -2 -19   9   19.13    4.16
  -2 -19  10   20.96    4.31
  -2 -20   9   42.09    4.55
  -2 -20   8  101.29    5.00
  -2 -20   7   17.08    2.98
  -2 -20   6   50.34    2.59
  -2 -20   5  478.22   10.65
  -2 -20   4  160.17    4.84
  -2 -20   3   71.90    2.68
  -2 -20   2   19.05    1.42
  -2 -20   1   17.90    1.32
  -2 -21   1  314.85    9.90
  -2 -21   2   98.04    3.30
  -2 -21   3   11.76    1.46
  -2 -21   4  148.61    4.46
  -2 -21   5   63.76    2.66
  -2 -21   6  101.14    3.16
  -2 -21   7   32.81    3.28
  -2 -21   8   32.91    3.69
  -2 -21   9   15.21    3.69
  -2 -22   9   19.16    3.98
  -2 -22   8   32.11    3.70
  -2 -22   7   70.23    4.02
  -2 -22   6   48.59    2.47
  -2 -22   5    2.04    1.75
  -2 -22   4   76.02    2.56
  -2 -22   3  133.20    3.93
  -2 -22   2  439.17   10.87
  -2 -22   1  244.97    8.87
  -2 -23   1   66.24    2.23
  -2 -23   2  486.99   11.55
  -2 -23   3  104.88    3.40
  -2 -23   4   64.82    2.44
  -2 -23   5   27.92    2.14
  -2 -23   6   63.61    2.71
  -2 -23   7   10.23    2.82
  -2 -23   8   13.96    3.50
  -2 -23   9   11.71    3.77
  -2 -24   9   31.29    4.30
  -2 -24   8   22.29    3.55
  -2 -24   7   16.74    3.22
  -2 -24   6   47.45    2.48
  -2 -24   5  344.84    8.24
  -2 -24   4  149.97    4.28
  -2 -24   3   82.07    2.81
  -2 -24   2   34.55    1.73
  -2 -24   1   29.37    1.53
  -2 -25   1  403.45    9.87
  -2 -25   2    6.87    1.33
  -2 -25   3   19.15    1.67
  -2 -25   4  150.62    6.54
  -2 -25   5   87.82    2.86
  -2 -25   6   49.19    2.42
  -2 -25   7   11.17    2.85
  -2 -25   8   20.04    3.43
  -2 -25   9   -0.53    3.35
  -2 -26   9   29.89    4.16
  -2 -26   8   20.03    3.57
  -2 -26   7    6.71    2.85
  -2 -26   6   50.22    3.35
  -2 -26   5    4.77    1.59
  -2 -26   4   27.27    1.89
  -2 -26   3  248.40    7.67
  -2 -26   2  178.94    6.83
  -2 -26   1   96.64    3.17
  -2 -27   1    5.22    1.23
  -2 -27   2  266.87    7.67
  -2 -27   3  107.02    3.42
  -2 -27   4    5.53    1.60
  -2 -27   5   74.65    2.68
  -2 -27   6   14.72    2.96
  -2 -27   7   44.52    3.85
  -2 -27   8   -0.47    2.90
  -2 -27   9   10.22    3.65
  -2 -28   8    4.32    3.11
  -2 -28   7   27.54    3.39
  -2 -28   6  105.78    4.39
  -2 -28   5  118.53    4.66
  -2 -28   4  160.74    5.60
  -2 -28   3   57.37    2.32
  -2 -28   2   16.38    1.54
  -2 -28   1   60.67    2.07
  -2 -29   1  204.38    6.71
  -2 -29   2   15.26    1.53
  -2 -29   3   24.37    1.84
  -2 -29   4   42.13    2.19
  -2 -29   5  102.39    4.36
  -2 -29   6   -0.97    2.39
  -2 -29   7   42.25    3.78
  -2 -29   8    4.93    3.25
  -2 -30   8   19.18    3.64
  -2 -30   7    2.76    2.77
  -2 -30   6   39.74    3.28
  -2 -30   5    0.60    1.46
  -2 -30   4   20.65    1.85
  -2 -30   3  277.98    6.85
  -2 -30   2   12.20    1.48
  -2 -30   1   35.02    1.85
  -2 -31   1   84.67    2.81
  -2 -31   2   86.11    2.40
  -2 -31   3  108.57    3.14
  -2 -31   4   58.19    2.31
  -2 -31   5   49.43    3.29
  -2 -31   6   10.89    2.86
  -2 -31   7   58.91    4.19
  -2 -31   8    3.53    3.20
  -2 -32   8    9.96    3.63
  -2 -32   7   32.33    4.34
  -2 -32   6   80.49    4.21
  -2 -32   5   24.41    2.85
  -2 -32   4   93.02    2.64
  -2 -32   3   70.23    2.38
  -2 -32   2    3.93    1.34
  -2 -32   1   36.93    1.87
  -2 -33   1   22.72    1.69
  -2 -33   2   58.98    2.15
  -2 -33   3    2.41    1.50
  -2 -33   4   11.25    1.67
  -2 -33   5   44.32    3.34
  -2 -33   6   10.67    2.91
  -2 -33   7   44.74    4.06
  -2 -33   8    0.71    3.23
  -2 -34   7    5.99    3.22
  -2 -34   6    8.27    2.78
  -2 -34   5    4.19    2.35
  -2 -34   4   39.14    3.09
  -2 -34   3  109.15    4.02
  -2 -34   2   24.42    1.73
  -2 -34   1   18.67    1.70
  -2 -35   1  132.73    4.51
  -2 -35   2    1.93    1.34
  -2 -35   3   54.61    2.08
  -2 -35   4   66.86    3.43
  -2 -35   5    9.98    2.87
  -2 -35   6   13.10    3.16
  -2 -35   7   25.24    3.77
  -2 -36   7    1.93    3.05
  -2 -36   6   35.62    3.52
  -2 -36   5   59.04    3.74
  -2 -36   4   39.03    3.18
  -2 -36   3   18.17    2.46
  -2 -36   2    5.50    1.39
  -2 -36   1   16.83    1.62
  -2 -37   1   36.22    1.87
  -2 -37   2   38.73    2.74
  -2 -37   3    5.17    2.13
  -2 -37   4    9.03    2.68
  -2 -37   5    9.43    2.83
  -2 -37   6    9.88    3.22
  -2 -37   7    9.88    3.31
  -2 -38   7    4.81    3.28
  -2 -38   6   -1.78    2.73
  -2 -38   5    5.23    2.61
  -2 -38   4   15.82    2.69
  -2 -38   3   28.49    2.75
  -2 -38   2   66.23    3.20
  -2 -38   1   29.73    2.57
  -2 -39   1   58.90    3.15
  -2 -39   2   19.90    2.49
  -2 -39   3   22.16    2.64
  -2 -39   4   37.94    3.15
  -2 -39   5    7.24    2.82
  -2 -39   6   15.40    3.30
  -2 -40   6    2.87    3.14
  -2 -40   5   46.53    3.82
  -2 -40   4   20.90    2.93
  -2 -40   3    8.52    2.62
  -2 -40   2    7.98    2.58
  -2 -40   1    2.34    2.16
  -2 -41   1   92.92    4.02
  -2 -41   3    4.34    2.26
  -2 -41   4   16.93    2.85
  -2 -41   5    6.46    2.97
  -2 -41   6    9.57    3.30
  -2 -42   5    0.49    2.73
  -2 -42   4    6.28    2.84
  -2 -42   3   16.39    2.86
  -2 -42   2   46.75    3.17
  -2 -42   1   24.23    2.85
  -2 -43   1   18.17    2.76
  -2 -43   2   20.11    2.85
  -2 -43   3   11.87    2.70
  -2 -43   4    3.66    2.85
  -2 -43   5    4.73    3.01
  -2 -44   5   24.53    3.57
  -2 -44   4    4.27    3.01
  -2 -44   3    8.22    2.80
  -2 -44   2   -1.77    2.49
  -2 -44   1    3.96    2.37
  -2 -45   1   42.96    3.41
  -2 -45   2   -3.65    2.43
  -2 -45   3   -2.72    2.59
  -2 -45   4   -1.03    2.88
  -2 -46   4   -1.00    2.83
  -2 -46   3   22.31    3.20
  -2 -46   2   18.48    2.99
  -2 -46   1   16.07    2.99
  -2 -47   1   -0.53    2.51
  -2 -47   2   14.57    3.16
  -2 -47   3    6.13    2.86
  -2 -48   3    4.51    2.87
  -2 -48   2   -1.71    2.70
  -2 -48   1    1.52    2.58
  -2 -49   1   14.34    3.06
  -2 -49   2   -0.43    2.67
  -2 -50   0    7.74    2.90
  -2 -49  -2    1.28    2.80
  -2 -49  -1   22.17    3.49
  -2 -49   0    4.07    2.77
  -2 -48   0    1.16    2.50
  -2 -48  -1    3.34    2.61
  -2 -48  -2    4.18    2.76
  -2 -48  -3    4.83    3.24
  -2 -47  -3    6.30    3.06
  -2 -47  -2    4.80    2.67
  -2 -47  -1    2.64    2.59
  -2 -47   0    7.44    2.87
  -2 -46   0   10.65    2.60
  -2 -46  -1   27.93    3.12
  -2 -46  -2    3.40    2.72
  -2 -46  -3   11.51    2.98
  -2 -45  -4   15.98    3.20
  -2 -45  -3    4.06    2.61
  -2 -45  -2    5.11    2.78
  -2 -45  -1   41.12    3.67
  -2 -45   0    1.85    2.44
  -2 -44   0    8.42    2.51
  -2 -44  -1   10.23    2.55
  -2 -44  -2   10.31    2.66
  -2 -44  -3   17.20    2.94
  -2 -44  -4    7.38    2.98
  -2 -44  -5   -4.72    3.02
  -2 -43  -5   10.40    3.07
  -2 -43  -4    6.16    2.73
  -2 -43  -3    2.18    2.71
  -2 -43  -2   14.37    2.89
  -2 -43  -1    5.11    2.40
  -2 -43   0    8.76    2.46
  -2 -42   0   -1.61    2.43
  -2 -42  -1   57.60    3.43
  -2 -42  -2    7.55    2.39
  -2 -42  -3    5.88    2.53
  -2 -42  -4   16.68    3.04
  -2 -42  -5    8.83    3.25
  -2 -41  -6   -5.89    3.11
  -2 -41  -5    9.21    3.13
  -2 -41  -4   11.63    2.93
  -2 -41  -3    1.49    2.40
  -2 -41  -2   56.79    3.51
  -2 -41  -1   57.64    3.38
  -2 -41   0    4.20    2.14
  -2 -40   0   26.30    2.57
  -2 -40  -1   19.03    2.45
  -2 -40  -2   21.52    2.73
  -2 -40  -3   32.99    2.98
  -2 -40  -4   -0.68    2.57
  -2 -40  -5    2.71    2.82
  -2 -40  -6   23.55    3.58
  -2 -39  -6    0.82    3.10
  -2 -39  -5    8.02    3.13
  -2 -39  -4   30.37    3.38
  -2 -39  -3   -2.28    2.35
  -2 -39  -2   28.67    2.81
  -2 -39  -1   21.77    2.61
  -2 -39   0   23.90    2.74
  -2 -38   0   20.53    2.39
  -2 -38  -1   56.68    3.04
  -2 -38  -2    6.51    2.40
  -2 -38  -3   11.89    2.48
  -2 -38  -4   27.85    3.08
  -2 -38  -5   17.26    3.22
  -2 -38  -6   12.16    3.30
  -2 -38  -7    5.34    3.57
  -2 -37  -7   16.14    3.50
  -2 -37  -6   -3.19    3.04
  -2 -37  -5   12.43    3.06
  -2 -37  -4    2.26    2.45
  -2 -37  -3   43.98    3.27
  -2 -37  -2   76.28    3.59
  -2 -37  -1   13.10    1.59
  -2 -37   0   70.85    2.27
  -2 -36   0   46.14    2.00
  -2 -36  -1   26.23    1.77
  -2 -36  -2   23.03    1.77
  -2 -36  -3   65.41    3.47
  -2 -36  -4   -2.66    2.25
  -2 -36  -5   -4.90    2.74
  -2 -36  -6   42.38    3.85
  -2 -36  -7   11.71    3.37
  -2 -35  -7    5.52    3.21
  -2 -35  -6    3.66    3.29
  -2 -35  -5    9.35    2.92
  -2 -35  -4   42.61    3.47
  -2 -35  -3   33.65    1.96
  -2 -35  -2    9.98    1.54
  -2 -35  -1   71.11    2.32
  -2 -34   0   87.85    2.78
  -2 -34  -1   22.11    1.66
  -2 -34  -2   14.38    1.64
  -2 -34  -4   56.42    3.37
  -2 -34  -5   38.62    3.31
  -2 -34  -6   34.18    3.51
  -2 -34  -7    6.26    3.14
  -2 -33  -8    6.03    3.71
  -2 -33  -7   10.89    3.70
  -2 -33  -6    7.12    3.03
  -2 -33  -5   24.11    3.00
  -2 -33  -4    9.65    1.60
  -2 -33  -3   94.49    4.29
  -2 -33  -2   52.34    2.22
  -2 -33  -1   62.86    2.24
  -2 -33   0  115.80    3.14
  -2 -32   0    9.15    1.46
  -2 -32  -1   22.20    1.67
  -2 -32  -2   65.64    2.28
  -2 -32  -3   64.01    2.50
  -2 -32  -4    9.63    1.68
  -2 -32  -5    6.87    2.54
  -2 -32  -6   37.91    3.55
  -2 -32  -7   54.01    4.25
  -2 -32  -8    6.84    3.27
  -2 -31  -8    9.79    3.84
  -2 -31  -7   24.52    3.61
  -2 -31  -6   36.88    3.67
  -2 -31  -5   10.94    2.71
  -2 -31  -4   58.76    2.60
  -2 -31  -3   94.29    3.12
  -2 -31  -2   12.16    1.55
  -2 -31  -1   71.92    2.51
  -2 -31   0   36.31    1.93
  -2 -30   0  207.12    6.63
  -2 -30  -1   42.59    1.96
  -2 -30  -2    2.33    1.38
  -2 -30  -3   38.04    2.17
  -2 -30  -4   97.06    2.88
  -2 -30  -5  165.99    4.80
  -2 -30  -6   31.41    3.29
  -2 -30  -7    1.77    2.74
  -2 -30  -8   16.26    3.71
  -2 -29  -8   19.03    3.61
  -2 -29  -7   16.98    3.32
  -2 -29  -6   21.64    3.12
  -2 -29  -5   34.20    2.26
  -2 -29  -4  105.23    3.21
  -2 -29  -3  127.61    3.17
  -2 -29  -2   24.91    1.91
  -2 -29  -1  287.00    7.64
  -2 -29   0   54.73    2.10
  -2 -28   0   75.77    2.75
  -2 -28  -1   46.89    1.95
  -2 -28  -2   98.45    3.06
  -2 -28  -3  115.02    3.26
  -2 -28  -4   18.34    1.83
  -2 -28  -5   38.85    2.24
  -2 -28  -6   38.79    3.28
  -2 -28  -7   82.72    4.54
  -2 -28  -8   10.48    3.22
  -2 -27  -9   20.22    4.22
  -2 -27  -8   -3.09    3.25
  -2 -27  -7   26.74    3.57
  -2 -27  -6   21.75    2.92
  -2 -27  -5   72.39    2.74
  -2 -27  -4   32.04    2.15
  -2 -27  -3  120.26    3.47
  -2 -27  -2  129.36    3.65
  -2 -27  -1   37.14    1.85
  -2 -27   0  249.91    8.04
  -2 -26   0  195.85    7.55
  -2 -26  -1  168.62    6.81
  -2 -26  -2    4.19    1.36
  -2 -26  -3   81.20    2.81
  -2 -26  -4  177.01    6.29
  -2 -26  -5  168.24    5.85
  -2 -26  -6   35.16    3.13
  -2 -26  -7   17.58    2.82
  -2 -26  -8   23.85    3.60
  -2 -26  -9    7.94    3.64
  -2 -25  -9    3.55    3.42
  -2 -25  -8   31.63    4.10
  -2 -25  -7   -4.49    2.77
  -2 -25  -6   23.95    2.16
  -2 -25  -5   97.84    3.03
  -2 -25  -4  204.21    7.43
  -2 -25  -3   34.81    1.92
  -2 -25  -2  116.13    3.52
  -2 -25  -1  432.93   10.04
  -2 -24   0  312.53    9.43
  -2 -24  -1   50.75    1.94
  -2 -24  -2  233.53    8.97
  -2 -24  -3  136.03    4.28
  -2 -24  -4   43.93    2.22
  -2 -24  -5  104.24    3.12
  -2 -24  -6   73.47    2.75
  -2 -24  -7   28.06    3.36
  -2 -24  -8   29.33    5.74
  -2 -24  -9   35.17    4.25
  -2 -23  -9   16.22    3.95
  -2 -23  -8   16.14    3.90
  -2 -23  -7   24.05    3.47
  -2 -23  -6    4.29    1.75
  -2 -23  -5  119.17    3.73
  -2 -23  -4   95.58    3.27
  -2 -23  -3   79.40    2.60
  -2 -23  -2  354.65    9.96
  -2 -23  -1    2.68    1.36
  -2 -23   0  343.87    9.36
  -2 -22   0   35.04    1.61
  -2 -22  -1  412.64   10.93
  -2 -22  -2   36.31    1.80
  -2 -22  -3  120.46    4.08
  -2 -22  -4  172.43    4.94
  -2 -22  -5  113.58    3.50
  -2 -22  -6   94.06    3.10
  -2 -22  -7   44.40    3.68
  -2 -22  -8   34.75    4.01
  -2 -22  -9   10.31    3.55
  -2 -21  -9   19.12    3.94
  -2 -21  -8   37.70    4.03
  -2 -21  -7   64.13    3.97
  -2 -21  -6   -0.17    1.73
  -2 -21  -5  131.42    3.97
  -2 -21  -4  263.45    9.15
  -2 -21  -3   41.82    2.01
  -2 -21  -2  390.99   10.74
  -2 -21  -1  143.23    4.36
  -2 -21   0  133.05    4.43
  -2 -20   0  305.26    9.89
  -2 -20  -1   47.82    1.74
  -2 -20  -2  115.29    4.07
  -2 -20  -3  179.48    8.05
  -2 -20  -4   57.65    2.38
  -2 -20  -5   50.48    2.52
  -2 -20  -6  162.42    6.25
  -2 -20  -7   11.69    2.90
  -2 -20  -8   65.63    4.45
  -2 -20  -9   72.03    4.96
  -2 -19  -9    6.82    3.63
  -2 -19  -8   62.68    4.29
  -2 -19  -7   11.02    2.03
  -2 -19  -6    9.93    2.09
  -2 -19  -5  120.21    4.33
  -2 -19  -4  166.51    5.15
  -2 -19  -3   25.66    1.82
  -2 -19  -2  363.46   11.11
  -2 -19  -1  215.52    9.73
  -2 -19   0  238.71    9.01
  -2 -18   0  179.30    7.96
  -2 -18  -1  408.54   11.28
  -2 -18  -2   56.27    2.11
  -2 -18  -3  103.20    3.79
  -2 -18  -4  170.61    5.29
  -2 -18  -5  310.80    9.56
  -2 -18  -6  147.92    6.52
  -2 -18  -7   93.79    3.17
  -2 -18  -8   23.62    3.77
  -2 -18  -9   22.80    3.96
  -2 -18 -10    6.65    3.81
  -2 -17 -10   15.09    4.13
  -2 -17  -9   39.35    4.65
  -2 -17  -8    6.85    3.23
  -2 -17  -7  155.57    5.75
  -2 -17  -6    8.31    1.95
  -2 -17  -5  204.27    5.56
  -2 -17  -4   52.86    2.30
  -2 -17  -3  297.61   10.94
  -2 -17  -2  450.16   12.73
  -2 -17  -1   22.62    1.23
  -2 -17   0  459.63   11.31
  -2 -16   0   82.35    2.90
  -2 -16  -1   97.78    4.02
  -2 -16  -2   92.53    3.13
  -2 -16  -3  423.44   12.80
  -2 -16  -4  120.65    4.52
  -2 -16  -5   30.21    2.23
  -2 -16  -6  170.54    7.24
  -2 -16  -7  103.21    3.33
  -2 -16  -8   78.17    4.80
  -2 -16  -9   71.91    4.93
  -2 -16 -10   27.84    4.47
  -2 -15 -10   46.02    5.46
  -2 -15  -9    4.60    3.45
  -2 -15  -8   70.13    4.78
  -2 -15  -7    5.73    2.01
  -2 -15  -6   40.64    2.63
  -2 -15  -5  102.39    3.46
  -2 -15  -4  254.39   10.18
  -2 -15  -3  187.62    9.29
  -2 -15  -2   13.79    1.18
  -2 -15  -1  555.19   13.33
  -2 -15   0  118.68    4.45
  -2 -14   0  654.06   14.01
  -2 -14  -1  246.50    9.32
  -2 -14  -2   53.70    2.08
  -2 -14  -3  132.11    4.52
  -2 -14  -4  248.17   10.65
  -2 -14  -5  428.28   12.05
  -2 -14  -6  143.32    4.51
  -2 -14  -7   87.11    3.22
  -2 -14  -8   36.60    3.87
  -2 -14  -9   57.21    4.87
  -2 -14 -10    6.50    4.12
  -2 -13 -10    1.18    3.84
  -2 -13  -9   36.25    4.57
  -2 -13  -8    6.93    3.15
  -2 -13  -7  181.84    6.80
  -2 -13  -6   89.14    3.32
  -2 -13  -5   99.81    3.58
  -2 -13  -4   28.55    2.03
  -2 -13  -3  573.03   15.16
  -2 -13  -2  423.78   12.62
  -2 -13  -1  279.48    9.97
  -2 -13   0  258.61    9.39
  -2 -12   0   39.95    1.50
  -2 -12  -1   65.29    2.79
  -2 -12  -2  586.50   15.04
  -2 -12  -3  438.57   13.64
  -2 -12  -4   23.86    1.87
  -2 -12  -5   65.33    2.77
  -2 -12  -6  135.66    4.88
  -2 -12  -7  254.76    8.01
  -2 -12  -8   59.64    4.21
  -2 -12  -9   43.51    4.21
  -2 -12 -10   46.87    4.69
  -2 -11 -10   24.59    3.98
  -2 -11  -9   16.84    3.58
  -2 -11  -8   46.75    3.99
  -2 -11  -7   31.06    2.63
  -2 -11  -6  140.40    4.38
  -2 -11  -5   21.23    2.15
  -2 -11  -4  239.82   10.63
  -2 -11  -3  544.66   15.84
  -2 -11  -2  155.44    6.17
  -2 -11  -1  609.47   13.95
  -2 -11   0  331.70   10.16
  -2 -10   0 1283.18   19.09
  -2 -10  -1  230.75    9.31
  -2 -10  -2   49.46    1.74
  -2 -10  -3  214.33    6.97
  -2 -10  -4  593.62   16.64
  -2 -10  -5  196.67    6.37
  -2 -10  -6  140.94    5.19
  -2 -10  -7    4.79    1.95
  -2 -10  -8   65.52    4.63
  -2 -10  -9   24.58    3.81
  -2 -10 -10   -3.17    3.52
  -2  -9 -10   37.21    4.57
  -2  -9  -9    5.47    3.40
  -2  -9  -8   55.23    4.18
  -2  -9  -7   63.60    3.04
  -2  -9  -6  169.52    5.54
  -2  -9  -5   30.52    2.24
  -2  -9  -4  457.83   15.08
  -2  -9  -3  367.60   14.03
  -2  -9  -2  227.36   10.26
  -2  -9  -1  780.73   16.22
  -2  -9   0  239.91    8.85
  -2  -8   0  321.64    9.86
  -2  -8  -1   61.89    2.61
  -2  -8  -2 1381.84   24.30
  -2  -8  -3  543.21   16.87
  -2  -8  -4   50.28    2.31
  -2  -8  -5   92.78    3.32
  -2  -8  -6  193.13    6.26
  -2  -8  -7  236.94    8.44
  -2  -8  -8   69.15    4.45
  -2  -8  -9   25.80    3.85
  -2  -8 -10   43.14    4.94
  -2  -7 -10    4.30    3.74
  -2  -7  -9   28.21    3.79
  -2  -7  -8    3.86    1.88
  -2  -7  -7  116.89    3.80
  -2  -7  -6   79.42    3.15
  -2  -7  -5   79.07    3.39
  -2  -7  -4   67.22    2.89
  -2  -7  -3  494.98   15.79
  -2  -7  -2  781.98   19.26
  -2  -7  -1  265.89    9.97
  -2  -7   0 1303.71   18.48
  -2  -6   0 1309.40   18.26
  -2  -6  -1  570.84   14.55
  -2  -6  -2   34.28    1.58
  -2  -6  -3  168.56    6.98
  -2  -6  -4  372.44   14.73
  -2  -6  -5  199.48    6.82
  -2  -6  -6  211.56    9.44
  -2  -6  -7   26.37    2.61
  -2  -6  -8   77.64    3.16
  -2  -6  -9   12.74    3.35
  -2  -6 -10    2.60    3.57
  -2  -5 -10   60.58    5.14
  -2  -5  -9   12.07    3.38
  -2  -5  -8  106.73    3.45
  -2  -5  -7    4.89    2.07
  -2  -5  -6  126.48    4.60
  -2  -5  -5  237.15   11.59
  -2  -5  -4  831.82   21.23
  -2  -5  -3  141.99    5.30
  -2  -5  -2   67.76    2.14
  -2  -5  -1  770.78   17.18
  -2  -5   0  108.18    4.26
  -2  -4   0   19.11    0.82
  -2  -4  -1  131.31    4.87
  -2  -4  -2  680.00   19.04
  -2  -4  -3  592.99   18.70
  -2  -4  -4  228.58    8.29
  -2  -4  -5   96.98    3.77
  -2  -4  -6  220.15   10.63
  -2  -4  -7  106.61    3.64
  -2  -4  -8   83.95    3.33
  -2  -4  -9  103.60    5.44
  -2  -4 -10   15.73    4.17
  -2  -3 -10    9.10    3.85
  -2  -3  -9   32.32    3.95
  -2  -3  -8   28.83    2.52
  -2  -3  -7  186.63    7.63
  -2  -3  -6   30.73    2.61
  -2  -3  -5  304.15   13.06
  -2  -3  -4   46.09    2.31
  -2  -3  -3  350.80   14.52
  -2  -3  -2  832.78   21.49
  -2  -3  -1   57.08    2.72
  -2  -3   0  382.01    9.73
  -2  -2   0   91.23    3.29
  -2  -2  -1  980.48   21.59
  -2  -2  -2   56.02    2.26
  -2  -2  -3  271.68    9.35
  -2  -2  -4  223.59    8.41
  -2  -2  -5  343.22   13.68
  -2  -2  -6  267.22   11.24
  -2  -2  -7  189.74    8.78
  -2  -2  -8   52.96    2.87
  -2  -2  -9   10.37    3.57
  -2  -2 -10   -0.34    3.44
  -2  -1 -10   41.45    4.42
  -2  -1  -9   15.25    3.64
  -2  -1  -8   99.24    3.42
  -2  -1  -7  135.89    4.34
  -2  -1  -6    7.04    2.01
  -2  -1  -5  400.06   14.70
  -2  -1  -4  292.57   13.91
  -2  -1  -3  104.93    3.23
  -2  -1  -2  722.34   20.67
  -2  -1  -1  368.75   14.55
  -2  -1   0    9.09    0.64
  -2   0   0   38.13    1.54
  -2   0  -1  187.40    7.35
  -2   0  -2   89.30    3.76
  -2   0  -3  716.25   21.09
  -2   0  -4  166.01    6.46
  -2   0  -5   43.25    2.46
  -2   0  -6  231.00    6.82
  -2   0  -7   27.14    2.55
  -2   0  -8  154.62    6.06
  -2   0  -9  138.91    6.10
  -2   0 -10    6.03    3.63
  -2   1 -10   44.72    4.65
  -2   1  -9    8.18    3.54
  -2   1  -8   97.62    3.44
  -2   1  -7  152.72    4.76
  -2   1  -6    9.67    2.00
  -2   1  -5  442.60   15.16
  -2   1  -4  248.56    8.61
  -2   1  -3  102.40    4.30
  -2   1  -2  705.77   20.36
  -2   1  -1  380.28   14.12
  -2   1   0   20.13    0.99
  -1 -50   2    3.31    2.80
  -1 -50   1    0.62    2.78
  -1 -49   1    2.81    2.80
  -1 -49   2    7.69    2.80
  -1 -49   3    3.13    3.02
  -1 -48   3    2.86    2.80
  -1 -48   2    5.93    2.57
  -1 -48   1    5.29    2.66
  -1 -47   1   18.54    2.88
  -1 -47   2    4.61    2.82
  -1 -47   3    4.17    2.74
  -1 -47   4   14.86    3.36
  -1 -46   4    0.72    3.01
  -1 -46   3    6.75    2.55
  -1 -46   2    4.44    2.72
  -1 -46   1    2.78    2.35
  -1 -45   1    4.24    2.43
  -1 -45   2   11.45    2.76
  -1 -45   3   13.76    2.84
  -1 -45   4   -0.67    2.95
  -1 -44   5    5.84    3.00
  -1 -44   4    6.57    2.74
  -1 -44   3   12.01    2.53
  -1 -44   2    7.75    2.55
  -1 -44   1   21.02    2.94
  -1 -43   1   14.41    2.49
  -1 -43   2   58.93    3.56
  -1 -43   3    9.12    2.64
  -1 -43   4   24.78    3.14
  -1 -43   5   15.22    3.11
  -1 -42   6   20.20    3.58
  -1 -42   5   12.09    3.03
  -1 -42   4    7.24    2.69
  -1 -42   3   10.96    2.70
  -1 -42   2   20.68    2.72
  -1 -42   1    1.18    2.24
  -1 -41   1   -3.08    1.97
  -1 -41   2   42.84    3.12
  -1 -41   3    4.89    2.43
  -1 -41   4    0.78    2.40
  -1 -41   5   19.35    3.17
  -1 -41   6    3.89    3.49
  -1 -40   6   11.93    3.34
  -1 -40   5   21.01    3.23
  -1 -40   4   10.82    2.56
  -1 -40   3   10.75    2.47
  -1 -40   2   -3.12    2.05
  -1 -40   1   59.10    3.11
  -1 -39   1    5.31    2.05
  -1 -39   2   87.27    3.58
  -1 -39   3   50.31    3.31
  -1 -39   4    6.68    2.55
  -1 -39   5   30.84    3.33
  -1 -39   6   -4.37    3.35
  -1 -39   7   15.98    3.86
  -1 -38   7   -0.49    3.23
  -1 -38   6   47.17    4.01
  -1 -38   5   23.14    3.06
  -1 -38   4   16.91    2.62
  -1 -38   3   36.19    2.92
  -1 -38   2   33.75    1.89
  -1 -38   1   15.64    1.55
  -1 -37   1   37.36    1.90
  -1 -37   2   27.78    1.82
  -1 -37   3   -0.01    1.98
  -1 -37   4   55.28    3.41
  -1 -37   5   12.28    2.86
  -1 -37   6   21.38    3.32
  -1 -37   7    3.90    2.93
  -1 -36   7   13.38    3.50
  -1 -36   6   14.74    3.05
  -1 -36   5   27.73    3.10
  -1 -36   4   17.48    2.63
  -1 -36   3   21.37    1.75
  -1 -36   2   10.50    1.51
  -1 -36   1   49.71    2.08
  -1 -35   1   14.49    1.56
  -1 -35   2   88.33    2.61
  -1 -35   3  137.62    4.57
  -1 -35   4    6.86    2.27
  -1 -35   5   31.66    3.18
  -1 -35   6    3.77    2.80
  -1 -35   7   20.55    3.53
  -1 -35   8    6.65    3.26
  -1 -34   8   10.39    3.52
  -1 -34   7   27.28    3.66
  -1 -34   6   67.15    4.17
  -1 -34   5   11.85    2.60
  -1 -34   3   88.37    2.59
  -1 -34   2  130.56    4.90
  -1 -34   1    9.35    1.44
  -1 -33   1   90.93    2.76
  -1 -33   2    8.21    1.48
  -1 -33   3   23.32    1.81
  -1 -33   4   72.04    2.47
  -1 -33   5    4.10    2.27
  -1 -33   6   20.94    3.31
  -1 -33   7   18.67    3.86
  -1 -33   8    6.90    3.22
  -1 -32   8   13.34    3.76
  -1 -32   7    3.49    3.08
  -1 -32   6   42.76    3.54
  -1 -32   5   44.00    3.19
  -1 -32   4   51.03    2.27
  -1 -32   3   13.51    1.69
  -1 -32   2   25.15    1.75
  -1 -32   1   10.85    1.49
  -1 -31   1   99.18    3.25
  -1 -31   2   24.52    1.74
  -1 -31   3  142.37    5.46
  -1 -31   4   71.04    2.62
  -1 -31   5   15.03    1.80
  -1 -31   6   32.76    3.13
  -1 -31   7   30.82    3.64
  -1 -31   8    2.20    3.13
  -1 -30   8   25.34    3.88
  -1 -30   7   61.20    4.13
  -1 -30   6   40.72    3.40
  -1 -30   5   31.37    2.00
  -1 -30   4    4.56    1.58
  -1 -30   3   88.84    2.66
  -1 -30   2  183.12    6.27
  -1 -30   1    4.88    1.31
  -1 -29   1   67.56    2.27
  -1 -29   2   75.46    2.61
  -1 -29   3  154.32    6.43
  -1 -29   4  109.18    3.27
  -1 -29   5    3.65    1.60
  -1 -29   6   13.49    2.80
  -1 -29   7   67.40    4.21
  -1 -29   8   -0.79    3.03
  -1 -29   9    5.21    3.50
  -1 -28   9    0.88    3.23
  -1 -28   8   51.20    4.29
  -1 -28   7   26.80    3.34
  -1 -28   6   61.98    3.63
  -1 -28   5   74.78    2.65
  -1 -28   4   45.79    2.19
  -1 -28   3   12.26    1.59
  -1 -28   2   42.39    1.87
  -1 -28   1   56.11    2.00
  -1 -27   1  220.40    7.67
  -1 -27   2  113.75    3.58
  -1 -27   3   81.80    2.70
  -1 -27   4  194.95    6.63
  -1 -27   5    0.80    1.54
  -1 -27   6   32.56    2.25
  -1 -27   7    8.96    2.89
  -1 -27   8   17.28    3.69
  -1 -27   9   13.13    3.62
  -1 -26   9   16.69    3.82
  -1 -26   8   28.67    3.78
  -1 -26   7   65.63    4.16
  -1 -26   6   77.48    2.77
  -1 -26   5   78.31    2.73
  -1 -26   4   36.82    2.10
  -1 -26   3  181.98    7.53
  -1 -26   2  145.07    4.45
  -1 -26   1  110.59    3.61
  -1 -25   1   39.50    1.73
  -1 -25   2  282.89    9.14
  -1 -25   3  190.60    7.72
  -1 -25   4   23.55    1.84
  -1 -25   5  100.81    3.00
  -1 -25   6   28.52    2.18
  -1 -25   7  120.22    4.90
  -1 -25   8   22.74    3.52
  -1 -25   9    1.06    3.42
  -1 -24   9    2.13    3.57
  -1 -24   8   39.36    3.82
  -1 -24   7  130.01    5.02
  -1 -24   6   82.58    2.88
  -1 -24   5   95.05    3.20
  -1 -24   4   27.21    1.97
  -1 -24   3   44.78    1.99
  -1 -24   2   16.19    1.41
  -1 -24   1  341.09    9.67
  -1 -23   1  169.18    7.32
  -1 -23   2  348.26   10.14
  -1 -23   3  115.55    4.01
  -1 -23   4  326.21   10.22
  -1 -23   5   72.77    2.65
  -1 -23   6   13.50    1.97
  -1 -23   7    9.33    2.71
  -1 -23   8   49.09    4.38
  -1 -23   9    3.79    3.60
  -1 -22   9   70.18    5.03
  -1 -22   8   23.57    3.54
  -1 -22   7   27.08    2.08
  -1 -22   6  196.61    6.56
  -1 -22   5  174.98    7.08
  -1 -22   4  133.12    4.23
  -1 -22   3  284.82    9.72
  -1 -22   2  185.11    7.95
  -1 -22   1   57.32    2.35
  -1 -21   1   44.36    1.60
  -1 -21   2  382.00   11.06
  -1 -21   3  143.66    4.77
  -1 -21   4   82.29    2.94
  -1 -21   5  189.88    7.57
  -1 -21   6   69.24    2.82
  -1 -21   7   65.29    2.77
  -1 -21   8   86.47    4.82
  -1 -21   9    4.89    3.85
  -1 -21  10    6.63    3.78
  -1 -20  10    0.12    4.15
  -1 -20   9   19.53    3.72
  -1 -20   8    7.49    3.25
  -1 -20   7  182.24    5.86
  -1 -20   6   81.01    3.12
  -1 -20   5  159.37    4.88
  -1 -20   4   19.70    1.70
  -1 -20   3   34.01    1.71
  -1 -20   2    2.35    1.06
  -1 -20   1  512.82   12.51
  -1 -19   1   57.14    2.13
  -1 -19   2  631.00   14.28
  -1 -19   3  207.92    9.28
  -1 -19   4   93.16    3.40
  -1 -19   5  236.59    8.75
  -1 -19   6   30.81    2.23
  -1 -19   7   70.81    2.90
  -1 -19   8   55.58    4.28
  -1 -19   9    1.89    3.30
  -1 -19  10   11.62    3.76
  -1 -18  10   20.45    4.25
  -1 -18   9  127.19    5.77
  -1 -18   8   58.33    4.28
  -1 -18   7   25.08    2.26
  -1 -18   6  229.94    8.09
  -1 -18   5  167.41    5.26
  -1 -18   4   41.60    2.03
  -1 -18   3  302.55   10.46
  -1 -18   2  591.64   13.81
  -1 -18   1  120.28    3.94
  -1 -17   1  320.49   10.20
  -1 -17   2  298.01   10.38
  -1 -17   3   25.95    1.51
  -1 -17   4  464.98   12.84
  -1 -17   5  164.90    5.26
  -1 -17   6  126.44    3.96
  -1 -17   7   14.17    2.10
  -1 -17   8  124.63    5.26
  -1 -17   9   17.85    3.69
  -1 -17  10   12.49    3.98
  -1 -16  10    3.62    3.89
  -1 -16   9   27.64    4.02
  -1 -16   8   61.65    4.19
  -1 -16   7   33.66    2.40
  -1 -16   6  123.28    3.97
  -1 -16   5  198.17    9.66
  -1 -16   4  249.86   10.37
  -1 -16   3   58.83    2.15
  -1 -16   2   33.82    1.39
  -1 -16   1  512.97   12.51
  -1 -15   1   76.73    2.82
  -1 -15   2  479.95   13.38
  -1 -15   3  436.39   13.05
  -1 -15   4   40.62    2.04
  -1 -15   5  232.85   10.29
  -1 -15   6   39.36    2.46
  -1 -15   7  119.25    3.83
  -1 -15   8   15.50    3.18
  -1 -15   9   21.86    3.71
  -1 -15  10   12.19    3.75
  -1 -14  10   59.18    5.04
  -1 -14   9   89.35    5.20
  -1 -14   8   84.66    4.64
  -1 -14   7  126.66    4.11
  -1 -14   6  161.64    5.12
  -1 -14   5  161.38    5.24
  -1 -14   4   32.78    1.89
  -1 -14   3  227.60   10.08
  -1 -14   2  479.31   13.19
  -1 -14   1   31.75    1.61
  -1 -13   1  501.70   12.81
  -1 -13   2  110.88    4.31
  -1 -13   3  318.51   11.79
  -1 -13   4  800.66   18.28
  -1 -13   5   21.98    2.01
  -1 -13   6  115.50    3.86
  -1 -13   7  139.35    4.30
  -1 -13   8   63.67    4.18
  -1 -13   9   35.44    4.21
  -1 -13  10   13.00    4.16
  -1 -12  10    5.14    3.56
  -1 -12   9   35.48    3.82
  -1 -12   8  128.87    5.25
  -1 -12   7   18.38    2.18
  -1 -12   6  137.46    4.59
  -1 -12   5  379.56   12.68
  -1 -12   4  424.29   14.42
  -1 -12   3   16.29    1.30
  -1 -12   2   24.18    1.18
  -1 -12   1  150.52    4.89
  -1 -11   1  532.68   12.55
  -1 -11   2  172.09    5.63
  -1 -11   3  667.94   16.95
  -1 -11   4  542.99   16.01
  -1 -11   5  127.74    4.57
  -1 -11   6   77.39    3.05
  -1 -11   7   84.68    3.20
  -1 -11   8    3.60    1.99
  -1 -11   9   58.99    4.44
  -1 -11  10   11.28    3.85
  -1 -10  10   81.95    5.36
  -1 -10   9   29.67    3.68
  -1 -10   8   76.80    3.15
  -1 -10   7  239.06    8.55
  -1 -10   6  193.35    6.33
  -1 -10   5   79.36    3.22
  -1 -10   4   20.64    1.74
  -1 -10   3  838.29   19.44
  -1 -10   2  115.27    4.16
  -1 -10   1   68.90    2.35
  -1  -9   1  859.91   15.00
  -1  -9   2  330.30   11.65
  -1  -9   3  807.41   19.42
  -1  -9   4  665.65   18.34
  -1  -9   5   85.88    3.23
  -1  -9   6  105.86    4.22
  -1  -9   7  275.09    8.90
  -1  -9   8   17.38    2.20
  -1  -9   9   63.45    4.77
  -1  -9  10   20.03    4.04
  -1  -8  10   -5.64    3.25
  -1  -8   9   20.76    3.79
  -1  -8   8  144.56    5.89
  -1  -8   7   54.91    2.93
  -1  -8   6  102.68    3.38
  -1  -8   5  360.10   13.76
  -1  -8   4  454.08   16.04
  -1  -8   3    9.79    1.23
  -1  -8   2   93.46    3.61
  -1  -8   1  259.18    8.35
  -1  -7   1 1683.23   19.73
  -1  -7   2  277.82   11.45
  -1  -7   3  550.29   16.88
  -1  -7   4 1182.44   24.18
  -1  -7   5   16.25    1.85
  -1  -7   6  142.97    5.04
  -1  -7   7   59.07    2.99
  -1  -7   8   66.04    3.08
  -1  -7   9   60.62    4.78
  -1  -7  10   24.27    4.12
  -1  -6  10   72.33    5.24
  -1  -6   9   91.15    5.15
  -1  -6   8  127.96    3.80
  -1  -6   7  187.95    8.34
  -1  -6   6  254.79   11.49
  -1  -6   5  271.42   12.27
  -1  -6   4   16.35    1.72
  -1  -6   3  916.65   21.69
  -1  -6   2  400.34   13.29
  -1  -6   1  477.13   10.51
  -1  -5   1   97.99    3.69
  -1  -5   2  896.96   19.18
  -1  -5   3  777.70   20.32
  -1  -5   4   94.31    3.61
  -1  -5   5  478.89   15.80
  -1  -5   6   88.35    3.25
  -1  -5   7  182.64    5.59
  -1  -5   8   66.22    3.12
  -1  -5   9   64.71    4.76
  -1  -5  10   11.63    3.95
  -1  -4  10    5.36    3.45
  -1  -4   9   22.10    3.72
  -1  -4   8   69.45    3.13
  -1  -4   7   42.36    2.69
  -1  -4   6  138.79    4.59
  -1  -4   5  391.98   14.58
  -1  -4   4  421.92   15.86
  -1  -4   3   70.89    3.00
  -1  -4   2   20.85    1.19
  -1  -4   1 1126.94   16.47
  -1  -3   1  862.18   14.55
  -1  -3   2  645.18   16.88
  -1  -3   3   49.68    1.89
  -1  -3   4 1386.67   27.79
  -1  -3   5  228.93    8.16
  -1  -3   6  135.48    4.60
  -1  -3   7    6.76    1.96
  -1  -3   8  180.05    6.71
  -1  -3   9   27.06    3.77
  -1  -3  10   43.72    4.76
  -1  -2  11   26.78    4.77
  -1  -2  10   26.56    4.38
  -1  -2   9  262.19    7.40
  -1  -2   8  111.63    3.65
  -1  -2   7   30.85    2.59
  -1  -2   6  336.33   12.70
  -1  -2   5  380.29   14.57
  -1  -2   4   80.69    3.32
  -1  -2   3  291.80    9.22
  -1  -2   2  323.68   12.35
  -1  -2   1  364.86   10.25
  -1  -1   1  182.84    8.17
  -1  -1   2  862.87   19.69
  -1  -1   3  167.40    6.71
  -1  -1   4  365.67   15.23
  -1  -1   5  457.60   16.21
  -1  -1   6   81.53    3.14
  -1  -1   7   38.07    2.64
  -1  -1   8  165.74    6.60
  -1  -1  10   13.88    4.10
  -1  -1  11   12.84    4.57
  -1   0  11    1.99    3.76
  -1   0  10    2.80    3.83
  -1   0   9   18.87    3.51
  -1   0   8   28.65    2.56
  -1   0   7   29.96    2.55
  -1   0   6  326.74   12.38
  -1   0   5  350.65   14.42
  -1   0   4  376.56   15.09
  -1   0   3   17.66    1.44
  -1   0   2    1.17    0.85
  -1   0   1 2054.97   24.49
  -1   1   1  236.58    8.64
  -1   1   2  728.85   18.08
  -1   1   3  162.21    6.05
  -1   1   4  384.58   15.89
  -1   1   5  509.42   16.57
  -1   1   6   80.82    3.30
  -1   1   7   24.52    2.46
  -1   1   8  176.21    6.66
  -1   1   9   15.07    3.53
  -1   1  10   14.38    3.83
  -1   1  11   23.04    5.27
  -1   1 -10    6.06    3.70
  -1   1  -9   73.51    4.80
  -1   1  -8  212.31    8.14
  -1   1  -7    6.82    2.34
  -1   1  -6  456.87   14.35
  -1   1  -5  221.97    7.13
  -1   1  -4  168.85    6.18
  -1   1  -3   49.14    1.84
  -1   1  -2  540.96   16.14
  -1   1  -1  522.60   12.43
  -1   1   0  233.66    5.33
  -1   0   0    0.71    0.30
  -1   0  -1 1209.64   18.94
  -1   0  -2  800.12   19.07
  -1   0  -3  172.39    6.89
  -1   0  -4  572.58   18.31
  -1   0  -5   14.53    1.92
  -1   0  -6   69.58    3.09
  -1   0  -7   22.94    2.36
  -1   0  -8   19.41    2.38
  -1   0 -10    6.19    3.15
  -1  -1 -10   15.66    3.55
  -1  -1  -9   68.86    4.76
  -1  -1  -8  205.35    6.95
  -1  -1  -7    9.45    2.03
  -1  -1  -6  416.63   13.83
  -1  -1  -5  209.46    7.16
  -1  -1  -4  193.25    7.29
  -1  -1  -3   43.87    1.80
  -1  -1  -2  487.47   15.10
  -1  -1  -1  545.38   13.13
  -1  -1   0  226.38    5.34
  -1  -2   0   47.76    1.95
  -1  -2  -1  164.44    7.63
  -1  -2  -2  245.03   11.24
  -1  -2  -3  197.43    7.05
  -1  -2  -4  648.21   19.48
  -1  -2  -5  946.30   22.45
  -1  -2  -6   56.36    2.88
  -1  -2  -7   12.80    2.12
  -1  -2  -8   91.09    3.47
  -1  -2  -9  196.14    6.70
  -1  -2 -10    1.18    3.52
  -1  -3 -10   57.19    5.01
  -1  -3  -9   17.96    3.62
  -1  -3  -8  163.07    6.40
  -1  -3  -7   88.61    3.42
  -1  -3  -6  238.88   11.33
  -1  -3  -5  445.54   16.43
  -1  -3  -4  258.92   13.11
  -1  -3  -3   28.84    1.54
  -1  -3  -2  679.70   17.40
  -1  -3  -1 1330.13   18.38
  -1  -3   0   11.03    0.54
  -1  -4   0  699.48    9.69
  -1  -4  -1  866.51   14.78
  -1  -4  -2 1049.87   21.04
  -1  -4  -3  774.41   21.16
  -1  -4  -4  452.38   16.59
  -1  -4  -5    2.67    1.60
  -1  -4  -6   57.10    2.88
  -1  -4  -7   27.97    2.48
  -1  -4  -8   40.55    2.81
  -1  -4  -9   35.23    4.07
  -1  -4 -10    3.04    5.06
  -1  -5 -10    4.47    3.58
  -1  -5  -9   83.23    5.14
  -1  -5  -8   66.12    3.10
  -1  -5  -7  199.45    8.45
  -1  -5  -6  338.10   12.64
  -1  -5  -5   78.16    3.14
  -1  -5  -4  132.57    4.98
  -1  -5  -3  253.46    7.99
  -1  -5  -2   72.71    2.95
  -1  -5  -1    0.71    0.58
  -1  -5   0  540.64    8.92
  -1  -6   0   85.44    4.31
  -1  -6  -1  557.33   11.78
  -1  -6  -2  410.00   13.15
  -1  -6  -3  346.40   15.30
  -1  -6  -4 1018.09   23.53
  -1  -6  -5  410.22   15.34
  -1  -6  -6  233.54   11.39
  -1  -6  -7   34.20    2.60
  -1  -6  -8  127.40    3.93
  -1  -6  -9   84.74    5.24
  -1  -6 -10   38.94    4.52
  -1  -7 -10   57.59    5.14
  -1  -7  -9   15.31    3.35
  -1  -7  -8   73.99    3.22
  -1  -7  -7  247.35    8.92
  -1  -7  -6   13.73    1.99
  -1  -7  -5  355.23   14.58
  -1  -7  -4  263.91   13.19
  -1  -7  -3  714.63   19.08
  -1  -7  -2  292.45   11.37
  -1  -7  -1 1668.60   20.09
  -1  -7   0    4.03    0.52
  -1  -8   0 1865.31   18.56
  -1  -8  -1  309.14    9.62
  -1  -8  -2  410.64   13.39
  -1  -8  -3 1130.38   23.65
  -1  -8  -4  276.98   13.14
  -1  -8  -5    4.95    1.62
  -1  -8  -6   40.08    2.52
  -1  -8  -7   67.97    3.16
  -1  -8  -8   57.49    2.89
  -1  -8  -9   60.20    4.59
  -1  -8 -10    7.93    4.00
  -1  -9 -10   28.24    4.66
  -1  -9  -9   42.64    4.39
  -1  -9  -8   21.30    2.50
  -1  -9  -7  352.19   10.29
  -1  -9  -6   77.68    3.15
  -1  -9  -5  180.28    6.47
  -1  -9  -4  298.30   13.55
  -1  -9  -3  198.23    6.75
  -1  -9  -2   33.02    1.37
  -1  -9  -1  742.27   13.89
  -1  -9   0  272.65    7.80
  -1 -10   0   24.95    1.17
  -1 -10  -1   55.57    2.21
  -1 -10  -2  154.78    5.54
  -1 -10  -3  472.31   15.03
  -1 -10  -4 1150.46   23.56
  -1 -10  -5   72.38    2.71
  -1 -10  -6  416.28   12.49
  -1 -10  -7   38.32    2.74
  -1 -10  -8  118.76    3.63
  -1 -10  -9   28.31    4.05
  -1 -10 -10   57.48    4.91
  -1 -11 -10   27.31    4.61
  -1 -11  -9   26.25    3.79
  -1 -11  -8    0.00    1.94
  -1 -11  -7  276.05    9.05
  -1 -11  -6   28.75    2.40
  -1 -11  -5   93.16    3.34
  -1 -11  -4  441.33   14.74
  -1 -11  -3  503.42   15.55
  -1 -11  -2  176.11    6.19
  -1 -11  -1  398.39   11.04
  -1 -11   0  974.30   15.42
  -1 -12   0 1861.87   21.89
  -1 -12  -1  268.44    9.27
  -1 -12  -2   62.12    2.21
  -1 -12  -3  808.86   18.68
  -1 -12  -4  260.54   12.16
  -1 -12  -5   43.67    2.31
  -1 -12  -6   92.83    3.16
  -1 -12  -7   23.01    2.49
  -1 -12  -8  129.26    3.59
  -1 -12  -9   30.47    4.40
  -1 -12 -10   20.18    4.07
  -1 -13 -10   52.24    4.82
  -1 -13  -9    8.08    3.51
  -1 -13  -8   50.82    4.27
  -1 -13  -7  321.07    9.01
  -1 -13  -6    0.30    1.94
  -1 -13  -5  344.26   12.78
  -1 -13  -4  217.63    6.47
  -1 -13  -3   63.30    2.68
  -1 -13  -2   35.46    1.56
  -1 -13  -1  732.45   14.72
  -1 -13   0  115.30    4.56
  -1 -14   0   48.46    2.20
  -1 -14  -1  112.54    4.02
  -1 -14  -2  177.20    6.29
  -1 -14  -3  141.93    5.84
  -1 -14  -4  755.77   17.52
  -1 -14  -5  291.89   11.01
  -1 -14  -6  283.64   10.23
  -1 -14  -7   19.16    2.40
  -1 -14  -8  137.26    5.63
  -1 -14  -9   62.02    4.75
  -1 -14 -10   36.44    4.48
  -1 -15 -10    0.44    3.70
  -1 -15  -9   27.81    4.14
  -1 -15  -8   12.34    3.16
  -1 -15  -7  109.39    3.72
  -1 -15  -6  117.14    3.84
  -1 -15  -5   67.24    2.69
  -1 -15  -4  187.89    6.41
  -1 -15  -3  377.06   12.56
  -1 -15  -2  620.28   15.07
  -1 -15  -1   42.96    2.19
  -1 -15   0  724.60   14.28
  -1 -16   0  401.28   11.43
  -1 -16  -1  293.56   10.13
  -1 -16  -2  405.69   12.01
  -1 -16  -3  248.02   10.58
  -1 -16  -4  275.72   10.50
  -1 -16  -5   27.32    2.10
  -1 -16  -6   73.49    2.95
  -1 -16  -7   45.46    2.62
  -1 -16  -8   41.49    3.79
  -1 -16  -9   18.80    3.57
  -1 -16 -10    7.73    3.90
  -1 -17 -10   27.93    4.23
  -1 -17  -9   11.75    3.60
  -1 -17  -8  121.57    5.24
  -1 -17  -7   43.71    2.66
  -1 -17  -6  125.14    4.23
  -1 -17  -5  160.05    5.15
  -1 -17  -4  142.92    5.19
  -1 -17  -3   83.09    3.20
  -1 -17  -2    3.88    1.03
  -1 -17  -1  564.20   12.94
  -1 -17   0  135.69    4.88
  -1 -18   0   84.57    3.35
  -1 -18  -1  105.63    3.59
  -1 -18  -2  213.28    9.57
  -1 -18  -3  178.23    5.99
  -1 -18  -4  219.99    9.63
  -1 -18  -5  561.43   13.66
  -1 -18  -6   79.73    3.06
  -1 -18  -7    6.43    1.92
  -1 -18  -8   43.94    4.09
  -1 -18  -9  104.24    5.56
  -1 -18 -10    7.08    3.88
  -1 -19 -10    1.22    3.49
  -1 -19  -9    7.65    3.58
  -1 -19  -8   59.46    4.48
  -1 -19  -7   14.09    2.07
  -1 -19  -6  161.85    4.58
  -1 -19  -5  111.34    3.80
  -1 -19  -4    5.26    1.51
  -1 -19  -3   41.43    1.86
  -1 -19  -2  838.97   16.27
  -1 -19  -1  136.10    3.65
  -1 -19   0  169.02    7.85
  -1 -20   0   -1.01    0.95
  -1 -20  -1  279.03   10.63
  -1 -20  -2  452.70   12.51
  -1 -20  -3  266.63    9.98
  -1 -20  -4  176.29    5.24
  -1 -20  -5   11.17    1.80
  -1 -20  -6   34.06    2.29
  -1 -20  -7  167.95    5.71
  -1 -20  -8    5.22    2.96
  -1 -20  -9   16.22    3.93
  -1 -20 -10    8.11    3.63
  -1 -21 -10    5.89    3.68
  -1 -21  -9   32.79    4.19
  -1 -21  -8   98.31    4.98
  -1 -21  -7   13.07    2.02
  -1 -21  -6  170.21    6.63
  -1 -21  -5   84.41    2.87
  -1 -21  -4   17.02    1.84
  -1 -21  -3   59.82    2.10
  -1 -21  -2  174.52    5.92
  -1 -21  -1  198.51    8.91
  -1 -21   0  260.53    9.19
  -1 -22   0   71.44    2.83
  -1 -22  -1   26.21    1.56
  -1 -22  -2   44.78    1.76
  -1 -22  -3  230.30    9.29
  -1 -22  -4  165.53    5.07
  -1 -22  -5  344.19    9.51
  -1 -22  -6   18.32    2.01
  -1 -22  -7    8.27    2.69
  -1 -22  -8   27.25    3.55
  -1 -22  -9   93.59    5.39
  -1 -23  -9    8.38    3.44
  -1 -23  -8   63.23    4.40
  -1 -23  -7    6.69    2.97
  -1 -23  -6   79.97    2.97
  -1 -23  -5  181.95    7.13
  -1 -23  -4   63.79    2.46
  -1 -23  -3  113.12    3.78
  -1 -23  -2  167.62    7.86
  -1 -23  -1  180.86    7.99
  -1 -23   0    2.47    1.06
  -1 -24   0  197.34    7.91
  -1 -24  -1  177.67    8.05
  -1 -24  -2  322.88    9.75
  -1 -24  -3  298.53    9.27
  -1 -24  -4   83.74    3.29
  -1 -24  -5    2.82    1.67
  -1 -24  -6   14.46    2.03
  -1 -24  -7  144.00    5.54
  -1 -24  -8   17.03    3.48
  -1 -24  -9   13.31    3.69
  -1 -25  -9   10.46    4.04
  -1 -25  -8   34.18    3.89
  -1 -25  -7   83.28    4.54
  -1 -25  -6  147.88    5.44
  -1 -25  -5    9.51    1.78
  -1 -25  -4    2.64    1.46
  -1 -25  -3   52.63    2.20
  -1 -25  -2  356.57   10.44
  -1 -25  -1   41.30    1.75
  -1 -25   0   82.15    3.06
  -1 -26   0    9.83    1.27
  -1 -26  -1   23.21    1.52
  -1 -26  -2   51.41    2.03
  -1 -26  -3  121.48    3.94
  -1 -26  -4  149.51    6.46
  -1 -26  -5   82.07    2.86
  -1 -26  -6   62.42    2.60
  -1 -26  -7    9.46    3.00
  -1 -26  -8   31.74    3.74
  -1 -26  -9   35.17    4.34
  -1 -27  -9    1.91    3.27
  -1 -27  -8    8.67    3.32
  -1 -27  -7   32.85    3.57
  -1 -27  -6   12.91    1.92
  -1 -27  -5   83.01    2.83
  -1 -27  -4   83.67    2.87
  -1 -27  -3   75.86    2.49
  -1 -27  -2    5.44    1.33
  -1 -27  -1  186.86    7.28
  -1 -27   0   57.35    2.49
  -1 -28   0  509.37   10.94
  -1 -28  -1  100.36    3.14
  -1 -28  -2   31.57    1.93
  -1 -28  -3  282.81    8.04
  -1 -28  -4   55.40    2.38
  -1 -28  -5    2.06    1.57
  -1 -28  -6   61.34    3.77
  -1 -28  -7   19.92    3.21
  -1 -28  -8   34.31    3.86
  -1 -28  -9   14.08    3.66
  -1 -29  -9    7.01    3.44
  -1 -29  -8    3.74    3.26
  -1 -29  -7   90.50    4.66
  -1 -29  -6   36.59    3.43
  -1 -29  -5   30.78    2.16
  -1 -29  -4   18.20    1.93
  -1 -29  -3   24.49    2.06
  -1 -29  -2  262.72    7.82
  -1 -29  -1   42.26    1.91
  -1 -29   0   31.66    1.86
  -1 -30   0   22.25    1.65
  -1 -30  -1   10.09    1.43
  -1 -30  -2   59.09    2.36
  -1 -30  -3   81.22    2.55
  -1 -30  -4  164.82    5.71
  -1 -30  -5    7.27    1.67
  -1 -30  -6  104.08    4.42
  -1 -30  -7    7.15    3.06
  -1 -30  -8   30.59    3.95
  -1 -31  -8   -3.71    3.50
  -1 -31  -7   45.12    3.97
  -1 -31  -6    7.05    2.76
  -1 -31  -5   22.41    1.93
  -1 -31  -4   50.89    2.39
  -1 -31  -3    3.28    1.59
  -1 -31  -2   43.33    2.02
  -1 -31  -1   59.35    2.07
  -1 -31   0   51.01    2.08
  -1 -32   0  332.77    8.13
  -1 -32  -1   44.02    1.91
  -1 -32  -2    9.72    1.52
  -1 -32  -3  142.42    5.45
  -1 -32  -4   76.08    2.49
  -1 -32  -5    6.66    2.32
  -1 -32  -6   24.42    3.05
  -1 -32  -7    8.82    3.06
  -1 -32  -8   14.17    3.58
  -1 -33  -8    4.21    3.43
  -1 -33  -7   32.62    3.81
  -1 -33  -6    8.69    2.99
  -1 -33  -5   28.14    3.10
  -1 -33  -4   29.23    2.09
  -1 -33  -3    0.72    1.64
  -1 -33  -2   52.32    2.13
  -1 -33  -1  140.86    5.24
  -1 -33   0   -1.61    1.39
  -1 -34   0    4.08    1.36
  -1 -34  -1   45.81    1.99
  -1 -34  -2   43.11    2.07
  -1 -34  -3  109.42    4.33
  -1 -34  -4   53.24    2.20
  -1 -34  -5   31.69    3.04
  -1 -34  -6   53.85    3.83
  -1 -34  -7    6.81    3.00
  -1 -34  -8   18.39    3.62
  -1 -35  -8    2.17    3.18
  -1 -35  -7   22.12    3.44
  -1 -35  -6    7.34    3.05
  -1 -35  -5   -0.54    2.33
  -1 -35  -4    6.16    2.41
  -1 -35  -3    0.59    1.56
  -1 -35  -2  103.49    4.49
  -1 -35  -1    3.08    1.38
  -1 -35   0   56.31    2.14
  -1 -36   0  115.60    4.44
  -1 -36  -1   35.40    1.87
  -1 -36  -2   58.91    2.19
  -1 -36  -3   53.36    2.16
  -1 -36  -4   36.27    2.97
  -1 -36  -5    0.44    2.52
  -1 -36  -6    2.43    2.80
  -1 -36  -7   12.04    3.36
  -1 -37  -7   -3.04    3.30
  -1 -37  -6    5.84    3.05
  -1 -37  -5   24.33    3.28
  -1 -37  -4   15.33    2.70
  -1 -37  -3    0.36    2.21
  -1 -37  -2    7.65    1.42
  -1 -37  -1   78.05    2.38
  -1 -37   0    2.61    1.38
  -1 -38   0    1.39    1.37
  -1 -38  -1   24.01    1.70
  -1 -38  -2    5.35    1.40
  -1 -38  -3   46.82    3.09
  -1 -38  -4   28.79    2.98
  -1 -38  -5   51.05    3.77
  -1 -38  -6   14.59    3.11
  -1 -38  -7   -1.67    3.06
  -1 -39  -7    7.89    3.15
  -1 -39  -6   15.48    3.32
  -1 -39  -5    4.56    2.98
  -1 -39  -4   -2.87    2.30
  -1 -39  -3    5.13    2.31
  -1 -39  -2   38.18    2.86
  -1 -39  -1    7.68    2.13
  -1 -39   0   12.39    1.45
  -1 -40  -1   42.52    2.86
  -1 -40  -2   64.81    3.34
  -1 -40  -3   17.89    2.60
  -1 -40  -4   19.64    2.88
  -1 -40  -5   -0.38    2.88
  -1 -40  -6   -1.57    3.07
  -1 -41  -6   18.37    3.65
  -1 -41  -5    1.49    2.86
  -1 -41  -4    4.79    2.66
  -1 -41  -3    0.70    2.26
  -1 -41  -2   46.55    3.21
  -1 -41  -1   14.84    2.48
  -1 -41   0    6.60    2.11
  -1 -42  -1    2.84    2.17
  -1 -42  -2   10.49    2.45
  -1 -42  -3    7.21    2.76
  -1 -42  -4    4.26    2.54
  -1 -42  -5   48.54    4.22
  -1 -42  -6    4.43    3.21
  -1 -43  -5    6.28    3.08
  -1 -43  -4    4.61    2.60
  -1 -43  -3    2.15    2.46
  -1 -43  -2   12.22    2.80
  -1 -43  -1    4.70    2.35
  -1 -43   0    0.87    2.27
  -1 -44   0   12.96    2.52
  -1 -44  -1   13.60    2.61
  -1 -44  -2   29.84    3.15
  -1 -44  -3   23.27    2.98
  -1 -44  -4    5.63    2.90
  -1 -44  -5    1.39    3.10
  -1 -45  -5    0.38    2.94
  -1 -45  -4    1.15    2.67
  -1 -45  -3    4.03    2.62
  -1 -45  -2   33.34    3.25
  -1 -45  -1    1.94    2.31
  -1 -45   0    5.89    2.72
  -1 -46   0    0.47    2.65
  -1 -46  -1    2.49    2.36
  -1 -46  -2    4.66    2.57
  -1 -46  -3    3.85    2.71
  -1 -46  -4   13.82    3.40
  -1 -47  -4    7.80    3.14
  -1 -47  -3    5.09    2.75
  -1 -47  -2    1.74    2.59
  -1 -47   0    2.92    2.56
  -1 -48   0   29.36    3.44
  -1 -48  -1    5.42    2.88
  -1 -48  -2    4.34    2.71
  -1 -48  -3   24.74    3.36
  -1 -49  -3   -1.99    2.85
  -1 -49  -2    7.00    3.15
  -1 -49  -1   -0.47    2.86
  -1 -49   0    2.59    2.67
  -1 -50   0    1.68    3.04
  -1 -50  -1    0.41    2.69
  -1 -50  -2    3.28    3.03
  -1 -51   0    3.93    2.85
   0   1   1  885.82   12.77
   0   1   2   72.48    2.73
   0   1   3  598.32   18.52
   0   1   4  980.24   23.97
   0   1   5  112.78    4.41
   0   1   6   38.60    2.54
   0   1   7  285.55   10.91
   0   1   8   -0.37    1.89
   0   1   9   33.05    3.96
   0   1  10   54.01    5.08
   0   1  11    2.34    3.91
   0   0  11   17.11    4.18
   0   0  10   10.75    3.81
   0   0   9    6.73    4.03
   0   0   8   -1.63    1.89
   0   0   7   -1.42    1.90
   0   0   6   16.43    2.06
   0   0   5   54.81    2.50
   0   0   4  820.90   22.56
   0   0   3  506.46   17.03
   0   0   2  730.39   16.60
   0   0   1   66.17    2.39
   0  -1   1  908.34   12.88
   0  -1   2   76.37    3.24
   0  -1   3  511.51   17.37
   0  -1   4 1135.63   25.75
   0  -1   5  115.65    4.54
   0  -1   6   45.70    2.54
   0  -1   7  326.38   11.23
   0  -1   8   -1.62    1.87
   0  -1   9   40.36    4.14
   0  -1  10   54.76    4.85
   0  -1  11   13.47    3.85
   0  -2  11   13.07    4.10
   0  -2  10  153.70    6.62
   0  -2   9   63.16    4.40
   0  -2   8  168.38    6.78
   0  -2   7   38.16    2.89
   0  -2   6  384.41   13.61
   0  -2   5  185.49    6.42
   0  -2   4  906.06   23.17
   0  -2   3  315.09   14.58
   0  -2   2   26.38    1.20
   0  -2   1   77.22    2.60
   0  -3   1  631.02   10.19
   0  -3   2 1087.59   19.69
   0  -3   3  766.21   20.33
   0  -3   4  408.16   16.61
   0  -3   5   94.73    3.54
   0  -3   6   96.32    4.46
   0  -3   7  226.29    9.40
   0  -3   8   67.20    3.13
   0  -3   9    0.42    3.17
   0  -3  10   17.13    4.71
   0  -3  11   12.43    4.75
   0  -4  11   20.73    4.43
   0  -4  10    4.30    3.76
   0  -4   9    0.68    3.24
   0  -4   8    0.13    1.93
   0  -4   7   13.27    2.27
   0  -4   6   25.80    2.31
   0  -4   5   95.99    3.26
   0  -4   4  651.00   19.49
   0  -4   3  257.85    8.54
   0  -4   2  503.58   13.88
   0  -4   1 1462.56   15.67
   0  -5   1  640.21   10.47
   0  -5   2  376.51   12.03
   0  -5   3  330.95   13.57
   0  -5   4  872.44   22.18
   0  -5   5  534.92   17.40
   0  -5   6   64.69    2.93
   0  -5   7  256.59    9.86
   0  -5   8  124.75    4.09
   0  -5   9   73.46    4.81
   0  -5  10   35.02    4.26
   0  -5  11    0.90    3.97
   0  -6  10   42.65    4.68
   0  -6   9  314.68    7.79
   0  -6   8   99.70    3.57
   0  -6   7   66.44    3.09
   0  -6   6  262.99   11.99
   0  -6   5 1311.48   25.81
   0  -6   4  372.57   15.25
   0  -6   3  365.97   13.76
   0  -6   2  765.46   16.51
   0  -6   1   14.70    0.68
   0  -7   1   51.93    1.98
   0  -7   2 1453.24   22.49
   0  -7   3  386.45   14.37
   0  -7   4   66.16    2.51
   0  -7   5  504.18   17.14
   0  -7   6  205.30    6.46
   0  -7   7  128.47    4.38
   0  -7   8  226.88    7.40
   0  -7   9    2.59    3.18
   0  -7  10    4.76    3.46
   0  -8  10   11.51    4.04
   0  -8   9    8.47    3.49
   0  -8   8    5.84    2.06
   0  -8   7   11.85    2.09
   0  -8   6   44.19    2.69
   0  -8   5  180.77    6.20
   0  -8   4  222.55    8.15
   0  -8   3  166.08    6.53
   0  -8   2  890.98   17.68
   0  -8   1 1420.22   17.00
   0  -9   1  150.45    6.38
   0  -9   2  376.76   12.30
   0  -9   3   10.40    1.20
   0  -9   4  240.89    8.12
   0  -9   5  561.08   16.32
   0  -9   6  101.95    4.06
   0  -9   7   45.40    2.69
   0  -9   8  267.29    7.64
   0  -9   9   52.36    4.62
   0  -9  10   11.60    3.72
   0 -10  10    1.92    3.36
   0 -10   9  350.10    8.35
   0 -10   8    3.39    2.09
   0 -10   7   48.54    2.90
   0 -10   6   83.78    3.17
   0 -10   5 1060.82   21.72
   0 -10   4  492.70   16.17
   0 -10   3   26.25    1.45
   0 -10   2  388.13   12.38
   0 -10   1    2.30    0.58
   0 -11   1    8.68    0.70
   0 -11   2 1594.02   23.54
   0 -11   3   69.45    2.67
   0 -11   4 1094.59   22.50
   0 -11   5  426.34   14.10
   0 -11   6  150.63    5.19
   0 -11   7   -0.40    1.82
   0 -11   8  234.02    6.96
   0 -11   9   11.14    3.82
   0 -11  10   14.04    4.03
   0 -12  10   13.62    3.76
   0 -12   9    2.33    3.29
   0 -12   8    5.11    2.11
   0 -12   7    2.06    1.86
   0 -12   6   30.41    2.34
   0 -12   5  113.28    4.01
   0 -12   4  444.61   14.70
   0 -12   3   85.78    3.10
   0 -12   2  461.81   13.31
   0 -12   1 1378.08   19.35
   0 -13   1   26.49    1.03
   0 -13   2 1351.38   21.73
   0 -13   3  196.20    6.87
   0 -13   4    3.95    1.39
   0 -13   5  149.34    5.58
   0 -13   6  276.24   10.75
   0 -13   7   18.13    2.25
   0 -13   8  206.31    6.46
   0 -13  10    1.92    3.60
   0 -14  10   35.51    4.82
   0 -14   9   87.61    5.13
   0 -14   8   58.44    4.22
   0 -14   7   24.46    2.38
   0 -14   6  191.25    8.67
   0 -14   5  321.39   11.92
   0 -14   4  528.36   15.59
   0 -14   3   98.37    3.77
   0 -14   2  425.80   12.76
   0 -14   1   15.11    0.89
   0 -15   1  514.24   12.50
   0 -15   2  423.83   12.69
   0 -15   3  123.91    4.75
   0 -15   4 1027.05   20.27
   0 -15   5  100.33    3.69
   0 -15   6   70.10    2.97
   0 -15   7   64.90    3.00
   0 -15   8   81.57    4.70
   0 -15   9    7.81    3.28
   0 -15  10   30.53    4.55
   0 -16  10    3.68    3.74
   0 -16   9    6.00    3.56
   0 -16   8    3.55    2.89
   0 -16   7    5.44    1.90
   0 -16   6   24.08    2.24
   0 -16   5   43.11    2.31
   0 -16   4  365.39   13.04
   0 -16   3  462.31   13.94
   0 -16   2  216.69    9.26
   0 -16   1  273.15    9.77
   0 -17   1  419.16   11.68
   0 -17   2  354.21   11.52
   0 -17   3  916.78   18.21
   0 -17   4  218.98   10.32
   0 -17   5   10.36    1.71
   0 -17   6  152.47    4.70
   0 -17   7  116.01    3.66
   0 -17   8   27.74    3.79
   0 -17   9   10.90    3.48
   0 -17  10    2.17    4.54
   0 -18  10   48.92    5.07
   0 -18   9    2.53    3.49
   0 -18   8   83.78    4.72
   0 -18   7   23.50    2.45
   0 -18   6  267.15    8.96
   0 -18   5   35.98    2.17
   0 -18   4  431.47   13.27
   0 -18   3  359.80   12.15
   0 -18   2   62.92    1.90
   0 -18   1  143.12    5.26
   0 -19   1  655.08   14.15
   0 -19   2  130.98    4.88
   0 -19   3  315.33   11.05
   0 -19   4  386.29   12.36
   0 -19   5    6.80    1.66
   0 -19   6   22.80    2.12
   0 -19   7  124.65    3.78
   0 -19   8    3.06    3.29
   0 -19   9    9.58    3.40
   0 -19  10   11.77    4.27
   0 -20  10    6.04    3.80
   0 -20   9    3.28    3.30
   0 -20   8    2.44    2.91
   0 -20   7   -2.43    1.73
   0 -20   6    8.92    1.85
   0 -20   5    7.67    1.74
   0 -20   4  228.92   10.17
   0 -20   3  266.22   10.39
   0 -20   2   83.61    3.63
   0 -20   1   64.39    2.87
   0 -21   1  461.71   11.69
   0 -21   2   78.98    3.10
   0 -21   3  346.67   11.09
   0 -21   4  259.17    9.87
   0 -21   5   47.55    2.42
   0 -21   6   33.65    2.43
   0 -21   7  195.32    6.10
   0 -21   8    4.69    3.03
   0 -21   9   27.32    4.16
   0 -21  10    2.28    3.88
   0 -22  10   40.60    5.05
   0 -22   9   29.72    4.08
   0 -22   8   66.39    4.36
   0 -22   7   25.13    2.23
   0 -22   6  194.66    6.88
   0 -22   5   46.24    2.39
   0 -22   4  123.64    4.45
   0 -22   3  276.76   10.04
   0 -22   2   20.20    1.42
   0 -22   1   29.63    1.46
   0 -23   1  201.91    8.34
   0 -23   2   52.81    1.89
   0 -23   3  415.66   11.38
   0 -23   4   18.99    1.82
   0 -23   5   34.56    2.29
   0 -23   6   51.96    2.64
   0 -23   7  116.60    4.80
   0 -23   8   30.92    4.09
   0 -23   9    2.92    3.45
   0 -24   9   -0.17    3.50
   0 -24   8    8.42    3.12
   0 -24   7    1.09    2.87
   0 -24   6    6.03    1.83
   0 -24   5    0.01    1.56
   0 -24   4  147.06    4.85
   0 -24   3  128.18    4.52
   0 -24   2  102.25    3.52
   0 -24   1  184.97    8.18
   0 -25   1  190.70    7.75
   0 -25   2   90.22    3.14
   0 -25   3  137.94    4.57
   0 -25   4  179.18    7.06
   0 -25   5    7.44    1.76
   0 -25   6   38.55    2.38
   0 -25   7  111.14    4.90
   0 -25   8   75.65    4.74
   0 -25   9   13.61    3.90
   0 -26   9   36.60    4.62
   0 -26   8   15.74    3.57
   0 -26   7    6.70    2.80
   0 -26   6  106.17    4.83
   0 -26   5   60.05    2.57
   0 -26   4   75.72    2.60
   0 -26   3  130.29    4.04
   0 -26   2   83.29    2.85
   0 -26   1    2.27    1.16
   0 -27   1   16.37    1.47
   0 -27   2  271.33    8.53
   0 -27   3  138.06    4.40
   0 -27   4    8.91    1.73
   0 -27   5   41.98    2.28
   0 -27   6  110.76    4.64
   0 -27   7   32.63    3.80
   0 -27   8   62.27    4.55
   0 -27   9    3.55    3.96
   0 -28   9    0.55    3.23
   0 -28   8    0.97    3.64
   0 -28   7    6.47    2.92
   0 -28   6   14.91    1.90
   0 -28   5   13.18    1.80
   0 -28   4   52.34    2.35
   0 -28   3   17.76    1.69
   0 -28   2  104.29    3.58
   0 -28   1  468.67   10.60
   0 -29   1   16.64    1.62
   0 -29   2  223.23    7.92
   0 -29   3   -1.92    1.38
   0 -29   4   44.15    2.23
   0 -29   5   25.94    2.05
   0 -29   6   47.89    3.55
   0 -29   7   22.89    3.53
   0 -29   8   64.34    5.01
   0 -29   9    8.01    3.70
   0 -30   8    1.25    3.10
   0 -30   7   10.97    3.20
   0 -30   6   36.98    3.28
   0 -30   5  128.17    4.86
   0 -30   4   23.15    1.87
   0 -30   3    1.98    1.40
   0 -30   2  119.03    3.80
   0 -30   1   13.15    1.43
   0 -31   1   51.28    2.12
   0 -31   2  279.67    7.56
   0 -31   3    5.02    1.51
   0 -31   4   46.25    2.23
   0 -31   5   56.82    2.49
   0 -31   6   46.12    3.69
   0 -31   7   -0.72    2.80
   0 -31   8   25.34    4.00
   0 -32   8   -0.21    3.54
   0 -32   7    4.48    3.03
   0 -32   6   16.15    2.95
   0 -32   5   18.73    1.83
   0 -32   4   12.67    1.70
   0 -32   3   18.85    1.73
   0 -32   2   79.72    2.50
   0 -32   1  252.06    7.12
   0 -33   1    5.52    1.49
   0 -33   2  158.90    5.74
   0 -33   3   34.77    2.00
   0 -33   4    2.26    1.52
   0 -33   5   15.19    2.75
   0 -33   6   76.40    4.28
   0 -33   7    8.79    3.19
   0 -33   8   26.11    3.99
   0 -34   8    1.66    3.40
   0 -34   7    6.02    3.52
   0 -34   6   25.56    3.43
   0 -34   5   72.03    3.81
   0 -34   4   14.89    1.75
   0 -34   3   31.25    1.95
   0 -34   2   48.87    2.18
   0 -34   1   28.79    1.82
   0 -35   1   42.17    2.18
   0 -35   2  130.47    4.87
   0 -35   3   23.71    1.83
   0 -35   4   30.49    1.94
   0 -35   5   17.78    2.98
   0 -35   6   10.67    2.95
   0 -35   7   19.17    3.58
   0 -35   8   11.53    3.71
   0 -36   7    0.11    3.13
   0 -36   6    5.89    2.92
   0 -36   5   11.29    2.85
   0 -36   4    8.37    2.41
   0 -36   3   47.35    2.20
   0 -36   2   34.40    1.95
   0 -36   1  188.91    5.36
   0 -37   1   11.60    1.65
   0 -37   2   42.38    2.09
   0 -37   3   37.90    2.02
   0 -37   4   17.65    2.65
   0 -37   5    8.84    2.83
   0 -37   6   29.42    3.66
   0 -37   7   41.64    4.11
   0 -38   7    7.99    3.33
   0 -38   6   19.68    3.41
   0 -38   5   12.30    2.98
   0 -38   4   19.80    2.82
   0 -38   3   50.65    3.15
   0 -38   2    4.42    1.48
   0 -38   1    7.58    1.57
   0 -39   1   47.07    2.02
   0 -39   2   14.05    2.44
   0 -39   3   37.87    3.31
   0 -39   4   32.89    3.11
   0 -39   5    4.49    2.93
   0 -39   6   -1.25    3.07
   0 -39   7   21.45    3.95
   0 -40   6   -0.72    3.31
   0 -40   5    5.24    2.83
   0 -40   4   22.16    3.11
   0 -40   3   41.24    3.24
   0 -40   2   16.34    2.61
   0 -40   1   20.23    2.52
   0 -41   1   15.33    2.53
   0 -41   2    5.01    2.25
   0 -41   3   34.69    3.22
   0 -41   4   18.40    3.10
   0 -41   5   -1.27    2.91
   0 -41   6   10.87    3.36
   0 -42   6   34.99    4.03
   0 -42   5    1.22    2.79
   0 -42   4   13.82    3.03
   0 -42   3   26.89    3.28
   0 -42   2    4.43    2.31
   0 -42   1    6.73    2.26
   0 -43   1   14.98    2.60
   0 -43   2    5.36    2.55
   0 -43   3   52.97    3.73
   0 -43   4   13.77    2.89
   0 -43   5    2.14    2.90
   0 -43   6    5.62    3.39
   0 -44   5   -1.56    3.00
   0 -44   4   10.61    3.04
   0 -44   3    8.59    2.79
   0 -44   2   10.31    2.67
   0 -44   1    8.37    2.49
   0 -45   1    4.36    2.58
   0 -45   2    5.03    2.82
   0 -45   3   -0.32    2.67
   0 -45   4   12.82    3.25
   0 -45   5   -3.09    3.43
   0 -46   4   11.32    3.26
   0 -46   3    6.39    3.05
   0 -46   2   12.77    2.95
   0 -46   1   -2.00    2.55
   0 -47   1    3.24    2.63
   0 -47   2   21.11    3.38
   0 -47   3   11.81    3.03
   0 -47   4    2.24    3.13
   0 -48   3    0.12    2.95
   0 -48   2    9.66    2.97
   0 -48   1   39.72    3.56
   0 -49   1    5.71    2.83
   0 -49   2    5.79    2.98
   0 -49   3   -0.13    2.90
   0 -50   2    6.87    3.08
   0 -50   1   -2.72    2.68
   0 -51   1    1.50    3.03
   0 -51  -1   -2.24    2.83
   0 -51   0    0.35    3.36
   0 -50   0    2.21    2.76
   0 -50  -1    4.41    2.93
   0 -50  -2    7.23    3.13
   0 -49  -3   -4.06    3.10
   0 -49  -2    3.55    3.17
   0 -49  -1    4.83    2.84
   0 -49   0   -1.27    2.64
   0 -48   0   15.33    3.08
   0 -48  -1   39.95    3.60
   0 -48  -2    9.48    3.04
   0 -48  -3    2.20    2.95
   0 -47  -4    6.51    2.95
   0 -47  -3    5.51    3.07
   0 -47  -2   27.29    3.49
   0 -47  -1    6.29    2.68
   0 -47   0    4.92    2.47
   0 -46   0    1.71    2.60
   0 -46  -1    1.56    2.38
   0 -46  -2   15.35    3.01
   0 -46  -3   10.31    2.83
   0 -46  -4   10.76    3.29
   0 -45  -5    3.55    3.33
   0 -45  -4   13.34    3.12
   0 -45  -3    4.16    3.08
   0 -45  -2    5.45    2.66
   0 -45  -1    5.59    2.65
   0 -45   0    0.96    2.30
   0 -44   0   99.41    4.24
   0 -44  -1    5.79    2.80
   0 -44  -2    7.52    2.69
   0 -44  -3   12.86    3.06
   0 -44  -4   12.20    3.10
   0 -44  -5    0.71    2.82
   0 -43  -6    2.22    3.41
   0 -43  -5    0.17    3.05
   0 -43  -4    7.31    2.95
   0 -43  -3   39.05    3.61
   0 -43  -2    5.49    2.49
   0 -43  -1   15.54    2.65
   0 -43   0    0.93    2.37
   0 -42   0    6.49    2.22
   0 -42  -1    0.96    2.34
   0 -42  -3   36.10    3.26
   0 -42  -4    8.47    3.03
   0 -42  -5   -0.57    2.81
   0 -42  -6   25.34    3.86
   0 -41  -6    6.92    3.50
   0 -41  -5   -4.55    2.72
   0 -41  -4   11.69    3.09
   0 -41  -3   34.82    3.22
   0 -41  -2    5.26    2.21
   0 -41  -1    9.01    2.42
   0 -41   0    0.10    2.04
   0 -40   0  156.99    4.35
   0 -40  -1   26.70    2.54
   0 -40  -2   16.48    2.41
   0 -40  -3   46.70    3.33
   0 -40  -4   20.82    3.09
   0 -40  -5    3.75    2.94
   0 -40  -6    0.90    3.14
   0 -39  -7   17.77    3.70
   0 -39  -6   -3.05    2.93
   0 -39  -5   -4.76    2.45
   0 -39  -4   19.31    3.10
   0 -39  -3   33.38    3.03
   0 -39  -2   16.96    2.45
   0 -39  -1   47.19    2.10
   0 -39   0    6.13    1.49
   0 -38   0    6.11    1.60
   0 -38  -1   12.78    1.58
   0 -38  -2    8.03    1.55
   0 -38  -3   45.52    3.18
   0 -38  -4   18.40    2.72
   0 -38  -5   16.96    3.13
   0 -38  -6   26.63    3.62
   0 -38  -7   -3.91    3.25
   0 -37  -7   44.09    4.15
   0 -37  -6   20.11    3.59
   0 -37  -5    9.47    2.85
   0 -37  -4    8.86    2.62
   0 -37  -3   37.44    2.10
   0 -37  -2   37.87    2.07
   0 -37  -1   12.47    1.70
   0 -37   0    1.29    1.40
   0 -36   0   90.40    2.86
   0 -36  -1  192.53    5.41
   0 -36  -2   33.77    2.04
   0 -36  -3   43.94    2.13
   0 -36  -4    6.84    2.37
   0 -36  -5   12.39    2.90
   0 -36  -6    5.77    2.96
   0 -36  -7   -5.13    3.11
   0 -35  -8   11.79    3.75
   0 -35  -7   16.18    3.85
   0 -35  -6    7.68    3.17
   0 -35  -5    7.89    3.17
   0 -35  -4   28.17    2.01
   0 -35  -3   21.41    1.89
   0 -35  -2  128.80    5.03
   0 -35  -1   58.20    2.23
   0 -35   0   -0.41    1.33
   0 -34   0    8.52    1.49
   0 -34  -1   29.72    1.88
   0 -34  -2   51.06    2.28
   0 -34  -3   29.54    2.03
   0 -34  -4   14.05    1.76
   0 -34  -5   80.11    3.93
   0 -34  -6   17.38    3.27
   0 -34  -7    8.50    3.19
   0 -34  -8    0.57    3.49
   0 -33  -8   37.37    4.29
   0 -33  -7    4.11    3.30
   0 -33  -6   76.30    4.31
   0 -33  -5   13.43    2.83
   0 -33  -4    0.80    1.55
   0 -33  -3   31.85    2.12
   0 -33  -2  149.98    6.54
   0 -33  -1   12.85    1.63
   0 -33   0    2.36    1.36
   0 -32   0    2.79    1.52
   0 -32  -1  256.84    7.23
   0 -32  -2   80.46    2.69
   0 -32  -3   18.04    1.86
   0 -32  -4    8.76    1.70
   0 -32  -5   20.34    1.86
   0 -32  -6   15.05    3.00
   0 -32  -7   -0.91    2.81
   0 -32  -8    1.20    3.38
   0 -31  -8   31.11    4.23
   0 -31  -7    3.17    2.71
   0 -31  -6   44.55    3.70
   0 -31  -5   49.17    2.51
   0 -31  -4   44.05    2.26
   0 -31  -3    4.94    1.61
   0 -31  -2  262.52    7.54
   0 -31  -1   64.17    2.25
   0 -31   0   -0.73    1.19
   0 -30  -1   15.89    1.52
   0 -30  -2  103.56    3.64
   0 -30  -3    1.69    1.41
   0 -30  -4   17.91    1.88
   0 -30  -5  136.54    4.89
   0 -30  -6   36.66    3.33
   0 -30  -7   11.54    3.10
   0 -30  -8    1.46    3.60
   0 -29  -9    4.75    3.79
   0 -29  -8   59.94    4.68
   0 -29  -7   18.31    3.33
   0 -29  -6   53.51    3.81
   0 -29  -5   27.52    2.17
   0 -29  -4   40.54    2.26
   0 -29  -3    1.54    1.42
   0 -29  -2  204.31    7.23
   0 -29  -1   28.94    1.79
   0 -29   0    0.04    1.13
   0 -28   0   18.51    1.52
   0 -28  -1  489.15   10.49
   0 -28  -2   93.79    3.13
   0 -28  -3   19.12    1.76
   0 -28  -4   55.91    2.39
   0 -28  -5    9.11    1.85
   0 -28  -6   20.21    1.99
   0 -28  -7    6.52    2.95
   0 -28  -8    4.85    3.39
   0 -28  -9    1.59    3.70
   0 -27  -9   -1.23    3.45
   0 -27  -8   63.17    4.58
   0 -27  -7   33.98    3.74
   0 -27  -6  107.68    4.63
   0 -27  -5   39.58    2.38
   0 -27  -4   15.01    1.74
   0 -27  -3  131.52    4.27
   0 -27  -2  257.72    9.23
   0 -27  -1   27.58    1.79
   0 -27   0    0.87    1.10
   0 -26   0   10.98    1.32
   0 -26  -1    3.85    1.34
   0 -26  -2   74.17    2.32
   0 -26  -3  130.57    4.45
   0 -26  -4   75.20    2.55
   0 -26  -5   57.26    2.48
   0 -26  -6  114.30    3.26
   0 -26  -7    4.96    2.91
   0 -26  -8   13.19    3.81
   0 -26  -9   42.04    4.44
   0 -25  -9   19.27    3.82
   0 -25  -8   56.73    4.46
   0 -25  -7  114.09    5.06
   0 -25  -6   33.83    2.43
   0 -25  -5    9.70    1.82
   0 -25  -4  167.30    4.77
   0 -25  -3  144.23    4.62
   0 -25  -2   80.87    2.70
   0 -25  -1  202.11    8.56
   0 -25   0    1.25    1.27
   0 -24   0  557.84   12.08
   0 -24  -1  182.93    8.01
   0 -24  -2  108.46    3.69
   0 -24  -3  126.46    4.33
   0 -24  -4  145.38    4.45
   0 -24  -5    0.76    1.68
   0 -24  -6    3.20    1.75
   0 -24  -7    5.42    2.94
   0 -24  -8   -2.56    3.46
   0 -24  -9    1.65    3.48
   0 -23  -9    4.77    3.59
   0 -23  -8   39.91    4.20
   0 -23  -7  121.75    4.99
   0 -23  -6   45.23    2.62
   0 -23  -5   41.03    2.29
   0 -23  -4   18.00    1.95
   0 -23  -3  434.58   11.90
   0 -23  -2   54.05    2.01
   0 -23  -1  210.00    8.38
   0 -23   0   11.98    1.33
   0 -22   0   18.49    1.26
   0 -22  -1   18.83    1.51
   0 -22  -2   22.79    1.49
   0 -22  -3  302.63    9.84
   0 -22  -4  125.56    4.20
   0 -22  -5   43.08    2.40
   0 -22  -6  202.58    7.28
   0 -22  -7   25.11    2.36
   0 -22  -8   67.12    4.49
   0 -22  -9   24.33    4.03
   0 -22 -10   47.51    5.05
   0 -21 -10    7.71    3.89
   0 -21  -9   18.07    4.12
   0 -21  -8    4.46    3.16
   0 -21  -7  190.75    5.98
   0 -21  -6   33.03    2.55
   0 -21  -5   49.89    2.51
   0 -21  -4  248.15   10.31
   0 -21  -3  328.75   11.26
   0 -21  -2   72.83    2.48
   0 -21  -1  450.99   11.97
   0 -21   0   10.82    1.39
   0 -20   0 1410.50   19.40
   0 -20  -1   55.28    1.84
   0 -20  -2   82.69    2.80
   0 -20  -3  267.46   10.59
   0 -20  -4  255.36   10.39
   0 -20  -5    7.37    1.74
   0 -20  -6    3.53    1.84
   0 -20  -7    0.22    1.86
   0 -20  -8    6.99    3.14
   0 -20  -9   -2.34    3.55
   0 -20 -10    6.85    3.78
   0 -19 -10   14.05    4.38
   0 -19  -9   15.56    3.78
   0 -19  -8    1.42    3.32
   0 -19  -7  122.09    3.64
   0 -19  -6   16.79    2.10
   0 -19  -5    6.62    1.76
   0 -19  -4  415.55   12.10
   0 -19  -3  318.99   10.61
   0 -19  -2  138.40    5.13
   0 -19  -1  607.18   13.66
   0 -19   0   26.99    1.36
   0 -18   0   15.01    1.05
   0 -18  -1  130.38    3.82
   0 -18  -2   65.88    2.21
   0 -18  -3  352.95   12.09
   0 -18  -4  412.31   12.41
   0 -18  -5   40.05    2.30
   0 -18  -6  272.52    8.97
   0 -18  -7   22.19    2.27
   0 -18  -8   86.11    4.58
   0 -18  -9    1.89    3.26
   0 -18 -10   59.09    5.44
   0 -17 -10    8.30    3.98
   0 -17  -9    5.57    3.51
   0 -17  -8   22.49    3.48
   0 -17  -7  109.04    3.66
   0 -17  -6  147.74    4.39
   0 -17  -5    3.69    1.70
   0 -17  -4  228.02   11.04
   0 -17  -3  885.79   17.46
   0 -17  -2  353.59   11.12
   0 -17  -1  434.85   11.43
   0 -16   0 2444.86   25.54
   0 -16  -1  274.28   10.05
   0 -16  -2  229.90    9.37
   0 -16  -3  458.82   13.69
   0 -16  -4  342.17   12.16
   0 -16  -5   46.72    2.46
   0 -16  -6   23.82    2.29
   0 -16  -7    3.54    1.98
   0 -16  -8    3.30    3.00
   0 -16  -9   -0.61    2.93
   0 -16 -10    5.92    3.80
   0 -15 -10   28.93    4.37
   0 -15  -9    0.50    3.38
   0 -15  -8   73.39    4.58
   0 -15  -7   63.22    3.10
   0 -15  -6   79.36    3.04
   0 -15  -5  100.75    3.43
   0 -15  -4 1023.62   21.28
   0 -15  -3  131.34    4.86
   0 -15  -2  441.25   12.70
   0 -15  -1  499.40   12.17
   0 -15   0   33.37    1.55
   0 -14   0   12.73    0.83
   0 -14  -1   16.06    0.93
   0 -14  -2  415.71   12.84
   0 -14  -3   87.39    3.58
   0 -14  -4  476.28   15.22
   0 -14  -5  327.65   12.72
   0 -14  -6  207.39    9.77
   0 -14  -7   25.79    2.40
   0 -14  -8   54.39    4.30
   0 -14  -9   98.16    5.37
   0 -14 -10   42.84    4.77
   0 -13 -10    3.79    3.78
   0 -13  -9   14.98    3.59
   0 -13  -8  210.45    6.63
   0 -13  -7   12.14    2.23
   0 -13  -6  268.64   10.60
   0 -13  -5  144.73    5.21
   0 -13  -4    3.73    1.51
   0 -13  -3  229.42   10.03
   0 -13  -2 1376.80   21.94
   0 -13  -1   29.79    1.49
   0 -12   0 1921.47   20.91
   0 -12  -1 1380.44   19.38
   0 -12  -2  469.11   13.60
   0 -12  -3   87.08    3.14
   0 -12  -4  411.81   14.71
   0 -12  -5  108.04    4.46
   0 -12  -6   30.08    2.34
   0 -12  -7    4.22    1.97
   0 -12  -8    8.63    2.16
   0 -12  -9    4.67    3.29
   0 -12 -10   10.48    3.65
   0 -11 -10   23.23    4.14
   0 -11  -9    1.75    3.61
   0 -11  -8  245.00    7.16
   0 -11  -7   -2.96    1.88
   0 -11  -6  138.63    4.74
   0 -11  -5  421.26   14.92
   0 -11  -4 1077.49   22.42
   0 -11  -3   68.70    2.90
   0 -11  -2 1684.28   24.43
   0 -11  -1    7.12    0.72
   0 -11   0    2.97    0.73
   0 -10   0    1.97    0.47
   0 -10  -1    3.53    0.64
   0 -10  -2  371.82   12.40
   0 -10  -3   23.84    1.45
   0 -10  -4  510.93   15.81
   0 -10  -5 1102.18   22.12
   0 -10  -6   86.95    3.30
   0 -10  -7   49.67    2.83
   0 -10  -8    1.24    2.22
   0 -10  -9  345.94    8.30
   0 -10 -10    1.13    3.85
   0  -9 -10    2.26    4.01
   0  -9  -9   50.64    4.65
   0  -9  -8  256.53    7.69
   0  -9  -7   42.32    2.82
   0  -9  -6  103.20    3.47
   0  -9  -5  583.62   17.76
   0  -9  -4  222.95    7.96
   0  -9  -3   10.81    1.26
   0  -9  -2  376.61   12.44
   0  -9  -1  174.19    6.77
   0  -9   0   -1.67    0.48
   0  -8   0  499.56    8.81
   0  -8  -1 1473.79   17.49
   0  -8  -2  899.60   18.11
   0  -8  -3  153.07    5.68
   0  -8  -4  204.06    7.64
   0  -8  -5  193.34    7.32
   0  -8  -6   46.98    2.63
   0  -8  -7   14.43    2.28
   0  -8  -8    0.28    2.05
   0  -8  -9    3.73    3.52
   0  -8 -10    5.66    3.83
   0  -7 -10    2.41    3.55
   0  -7  -9    5.90    3.27
   0  -7  -8  222.04    7.85
   0  -7  -7  126.18    4.07
   0  -7  -6  201.72    6.62
   0  -7  -5  490.94   16.62
   0  -7  -4   59.56    2.39
   0  -7  -3  352.29   13.99
   0  -7  -2 1435.63   22.52
   0  -7  -1   52.95    1.81
   0  -7   0    0.03    0.35
   0  -6   0    4.77    0.38
   0  -6  -1   14.94    0.69
   0  -6  -2  761.16   16.48
   0  -6  -3  310.72   13.49
   0  -6  -4  331.79   14.25
   0  -6  -5 1288.62   24.72
   0  -6  -6  290.55   12.17
   0  -6  -7   60.74    3.17
   0  -6  -8  106.65    3.67
   0  -6  -9  319.06    8.01
   0  -6 -10   36.84    4.61
   0  -5 -11   -0.28    4.08
   0  -5 -10   33.18    4.52
   0  -5  -9   68.72    5.08
   0  -5  -8  123.07    3.85
   0  -5  -7  257.45   10.25
   0  -5  -6   62.72    3.03
   0  -5  -5  543.42   16.83
   0  -5  -4  852.71   22.32
   0  -5  -3  339.67   14.22
   0  -5  -2  363.58   11.84
   0  -5  -1  642.91   10.94
   0  -5   0    1.41    0.41
   0  -4   0 2839.05   14.34
   0  -4  -1 1499.42   16.06
   0  -4  -2  487.76   13.55
   0  -4  -3  267.20    8.59
   0  -4  -4  666.72   20.34
   0  -4  -5   95.82    3.61
   0  -4  -6   28.74    2.29
   0  -4  -7   19.14    2.27
   0  -4  -8    2.05    1.99
   0  -4  -9    3.29    3.22
   0  -4 -10    8.74    3.79
   0  -4 -11    9.20    4.16
   0  -3 -11    6.75    4.72
   0  -3 -10   21.55    4.48
   0  -3  -9    4.61    3.14
   0  -3  -8   73.75    3.22
   0  -3  -7  240.08    9.47
   0  -3  -6   85.80    3.24
   0  -3  -5   93.28    3.65
   0  -3  -4  386.05   16.40
   0  -3  -3  713.43   19.80
   0  -3  -2 1051.99   19.90
   0  -3  -1  628.05   10.65
   0  -2  -1   74.21    2.45
   0  -2  -2   27.26    1.22
   0  -2  -3  320.54   14.35
   0  -2  -4  894.76   23.09
   0  -2  -5  205.06    7.78
   0  -2  -6  351.36   13.17
   0  -2  -7   39.95    2.79
   0  -2  -8  179.12    6.84
   0  -2  -9   61.28    4.63
   0  -2 -10  163.22    6.83
   0  -2 -11   10.63    4.23
   0  -1 -11   12.52    4.07
   0  -1 -10   62.80    5.22
   0  -1  -9   33.25    4.12
   0  -1  -8    1.14    1.99
   0  -1  -7  307.32   11.37
   0  -1  -6   36.78    2.51
   0  -1  -5  103.03    4.06
   0  -1  -4 1123.18   25.05
   0  -1  -3  514.09   17.49
   0  -1  -2   80.70    3.19
   0  -1  -1  882.39   12.87
   0   0  -1   66.75    2.12
   0   0  -2  744.43   16.62
   0   0  -3  499.24   17.47
   0   0  -4  814.56   21.50
   0   0  -5   55.06    2.55
   0   0  -6   14.30    1.98
   0   0  -7    4.16    1.91
   0   0  -8    1.59    2.09
   0   0  -9   -2.86    3.23
   0   0 -10    8.81    3.97
   0   0 -11   10.83    4.23
   0   1 -11    3.27    3.97
   0   1 -10   51.06    4.88
   0   1  -9   33.68    4.24
   0   1  -8    0.10    1.87
   0   1  -7  296.14   10.37
   0   1  -6   38.57    2.55
   0   1  -5  112.32    4.24
   0   1  -4 1061.05   25.29
   0   1  -3  563.20   18.34
   0   1  -2   75.49    2.64
   0   1  -1  956.73   13.06
   1 -50   2    2.96    2.88
   1 -49   1    3.35    2.98
   1 -49   2    7.27    3.06
   1 -49   3   -0.71    2.91
   1 -48   3   18.86    3.25
   1 -48   2    4.42    2.75
   1 -48   1    9.45    2.79
   1 -47   1    6.81    2.70
   1 -47   2   -1.20    2.67
   1 -47   3   -6.82    2.82
   1 -47   4    2.02    3.11
   1 -46   4   14.56    3.44
   1 -46   3    4.18    2.77
   1 -46   2    5.50    2.73
   1 -46   1    1.49    2.68
   1 -45   1    0.43    2.31
   1 -45   2   33.69    3.22
   1 -45   3    5.58    2.73
   1 -45   4   -0.63    2.72
   1 -45   5    3.55    3.02
   1 -44   5   -1.05    2.80
   1 -44   4    1.74    2.75
   1 -44   3   24.86    3.11
   1 -44   2   36.03    3.15
   1 -44   1   18.65    2.78
   1 -43   1    6.36    2.38
   1 -43   2    8.21    2.71
   1 -43   3    1.88    2.46
   1 -43   4   -0.27    2.81
   1 -43   5    4.18    3.49
   1 -42   6    0.86    3.24
   1 -42   5   43.83    3.85
   1 -42   4    2.21    2.66
   1 -42   3   11.60    2.77
   1 -42   2    5.01    2.44
   1 -42   1    4.32    2.23
   1 -41   1   16.77    2.56
   1 -41   2   50.58    3.30
   1 -41   3    3.42    2.32
   1 -41   4    5.18    2.50
   1 -41   5    8.76    3.10
   1 -41   6   21.29    3.57
   1 -40   6    0.63    3.20
   1 -40   5    2.61    2.85
   1 -40   4   17.38    2.92
   1 -40   3   12.22    2.59
   1 -40   2   63.77    3.50
   1 -40   1   35.10    2.88
   1 -39   1    9.84    2.38
   1 -39   2   23.88    2.79
   1 -39   3    2.78    2.42
   1 -39   4    2.59    2.33
   1 -39   5    9.27    2.90
   1 -39   6   20.38    3.46
   1 -39   7    7.63    3.31
   1 -38   7    0.80    3.41
   1 -38   6   12.54    3.17
   1 -38   5   54.77    3.89
   1 -38   4   22.72    2.86
   1 -38   3   43.79    3.11
   1 -38   2    5.25    1.40
   1 -38   1   20.77    1.76
   1 -37   1   70.86    2.42
   1 -37   2    1.91    1.49
   1 -37   4   17.50    2.80
   1 -37   5   36.51    3.40
   1 -37   6    4.33    3.17
   1 -37   7    2.33    3.51
   1 -36   7   16.32    3.56
   1 -36   6    8.49    3.09
   1 -36   5    1.10    2.84
   1 -36   4   38.62    3.06
   1 -36   3   56.62    2.25
   1 -36   2   60.43    2.31
   1 -36   1   29.64    1.92
   1 -35   1    1.64    1.37
   1 -35   2   98.41    2.97
   1 -35   3    6.21    1.54
   1 -35   4    8.54    2.55
   1 -35   5    4.73    2.50
   1 -35   6   12.25    3.05
   1 -35   7    9.65    3.58
   1 -35   8    2.93    3.49
   1 -34   8   11.59    3.79
   1 -34   7   -0.47    3.14
   1 -34   6   55.23    3.87
   1 -34   5   30.38    3.17
   1 -34   4   56.47    2.26
   1 -34   3  108.03    4.50
   1 -34   2   42.10    2.07
   1 -34   1   39.14    2.01
   1 -33   1  126.05    5.32
   1 -33   2   49.12    2.25
   1 -33   3   10.49    1.71
   1 -33   4   36.07    2.15
   1 -33   5   27.17    3.12
   1 -33   6    6.55    2.93
   1 -33   7   32.98    3.98
   1 -33   8    9.54    3.80
   1 -32   8    6.06    3.39
   1 -32   7    9.60    3.09
   1 -32   6   25.03    3.21
   1 -32   5   12.27    2.65
   1 -32   4   80.45    2.61
   1 -32   3  150.70    5.86
   1 -32   2    8.37    1.53
   1 -32   1   33.54    1.89
   1 -31   1   53.57    2.18
   1 -31   2   44.79    2.11
   1 -31   3    9.80    1.59
   1 -31   4   44.15    2.35
   1 -31   5   16.91    1.91
   1 -31   6    6.71    2.74
   1 -31   7   43.80    4.03
   1 -31   8    4.06    3.27
   1 -30   8   29.98    4.22
   1 -30   7    7.34    3.07
   1 -30   6   99.83    4.43
   1 -30   5    7.82    1.76
   1 -30   4  150.15    5.71
   1 -30   3   80.81    2.64
   1 -30   2   60.43    2.33
   1 -30   1   10.83    1.49
   1 -29   1   41.74    1.93
   1 -29   2  267.62    7.98
   1 -29   3   34.83    2.02
   1 -29   4   22.17    2.00
   1 -29   5   34.33    2.22
   1 -29   6   31.87    3.46
   1 -29   7   93.43    4.97
   1 -29   8    3.83    3.16
   1 -29   9   -0.09    3.83
   1 -28   9    7.35    4.07
   1 -28   8   30.46    4.02
   1 -28   7   19.97    3.33
   1 -28   6   57.25    3.77
   1 -28   5    0.42    1.66
   1 -28   4   52.49    2.37
   1 -28   3  281.62    8.36
   1 -28   2   38.96    1.96
   1 -28   1   92.56    3.23
   1 -27   1  185.16    7.87
   1 -27   2    7.39    1.46
   1 -27   3   76.45    2.71
   1 -27   4   85.77    2.95
   1 -27   5   86.42    2.90
   1 -27   6   17.41    2.04
   1 -27   7   39.18    3.79
   1 -27   8   18.57    3.65
   1 -27   9   -0.83    3.43
   1 -26   9   34.46    4.71
   1 -26   8   34.38    4.43
   1 -26   7    9.71    3.06
   1 -26   6   65.47    2.75
   1 -26   5   81.90    2.84
   1 -26   4  164.06    7.46
   1 -26   3  115.21    3.86
   1 -26   2   50.66    2.00
   1 -26   1   21.56    1.54
   1 -25   1   36.16    1.72
   1 -25   2  367.83   10.24
   1 -25   3   47.43    2.19
   1 -25   4    3.34    1.55
   1 -25   5   10.48    1.86
   1 -25   6  140.28    5.55
   1 -25   7   87.17    4.68
   1 -25   8   27.96    3.93
   1 -25   9   12.94    4.08
   1 -24   9    9.77    3.95
   1 -24   8   16.49    3.52
   1 -24   7  145.91    5.20
   1 -24   6   17.23    2.11
   1 -24   5    0.98    1.69
   1 -24   4   78.59    2.80
   1 -24   3  277.90    9.21
   1 -24   2  317.84   10.17
   1 -24   1  164.55    8.16
   1 -23   1  174.36    7.92
   1 -23   2  175.31    8.34
   1 -23   3   95.43    3.76
   1 -23   4   59.01    2.44
   1 -23   5  160.33    7.84
   1 -23   6   77.72    2.96
   1 -23   7   11.83    3.15
   1 -23   8   57.25    4.50
   1 -23   9    3.57    3.87
   1 -22   9   82.21    5.52
   1 -22   8   23.85    3.71
   1 -22   7    6.69    2.84
   1 -22   6   18.74    2.18
   1 -22   5  339.22    9.70
   1 -22   4  152.83    4.95
   1 -22   3  242.54    9.57
   1 -22   2   45.26    1.85
   1 -22   1   35.68    1.62
   1 -21   1  202.03    8.61
   1 -21   2  174.71    5.52
   1 -21   3   51.25    2.09
   1 -21   4   18.61    1.86
   1 -21   5   82.04    2.94
   1 -21   6  166.98    6.76
   1 -21   7   10.16    2.09
   1 -21   8   88.06    4.98
   1 -21   9   22.75    4.32
   1 -21  10    0.44    3.89
   1 -20  10    4.49    4.01
   1 -20   9   11.16    3.66
   1 -20   8    6.13    3.07
   1 -20   7  177.83    6.00
   1 -20   6   35.61    2.43
   1 -20   5   10.40    1.93
   1 -20   4  188.02    8.97
   1 -20   3  249.51    9.84
   1 -20   2  453.18   12.37
   1 -20   1  298.29   10.04
   1 -19   1  146.92    5.00
   1 -19   2  827.18   16.98
   1 -19   3   39.54    1.94
   1 -19   4    5.16    1.64
   1 -19   5  122.32    3.75
   1 -19   6  166.98    7.59
   1 -19   7    9.27    2.26
   1 -19   8   65.42    4.55
   1 -19   9    7.93    3.99
   1 -19  10    2.89    3.94
   1 -18  10   -0.71    4.19
   1 -18   9  108.15    5.76
   1 -18   8   45.35    4.15
   1 -18   7    7.70    1.99
   1 -18   6   87.45    3.24
   1 -18   5  563.52   13.39
   1 -18   4  207.06    9.59
   1 -18   3  184.08    6.20
   1 -18   2  222.02    9.62
   1 -18   1   97.90    3.83
   1 -17   1  564.00   14.08
   1 -17   2    3.68    1.11
   1 -17   3   80.06    3.55
   1 -17   4  140.35    4.93
   1 -17   5  164.23    5.84
   1 -17   6  127.88    4.35
   1 -17   7   39.02    2.64
   1 -17   8  122.94    5.48
   1 -17   9   19.09    4.04
   1 -17  10   28.20    4.87
   1 -16  10    0.15    4.58
   1 -16   9   16.13    4.23
   1 -16   8   40.00    4.43
   1 -16   7   48.37    2.76
   1 -16   6   71.28    2.98
   1 -16   5   25.77    2.23
   1 -16   4  266.70   11.20
   1 -16   3  237.13   10.36
   1 -16   2  390.51   12.37
   1 -16   1  325.98   10.73
   1 -15   1   41.98    1.84
   1 -15   2  632.11   15.62
   1 -15   3  378.59   13.09
   1 -15   4  201.37    6.49
   1 -15   5   67.78    3.00
   1 -15   6  115.70    3.99
   1 -15   7  107.38    3.67
   1 -15   8   24.57    3.70
   1 -15   9   24.82    4.15
   1 -15  10    1.52    4.15
   1 -14  10   31.98    4.73
   1 -14   9   57.52    4.56
   1 -14   8  131.54    5.44
   1 -14   7   20.50    2.54
   1 -14   6  281.57    9.72
   1 -14   5  314.16   11.89
   1 -14   4  730.04   17.62
   1 -14   3  153.53    5.64
   1 -14   2  161.63    6.19
   1 -14   1  118.52    4.67
   1 -13   1  762.87   15.79
   1 -13   2   37.44    1.48
   1 -13   3   67.30    2.93
   1 -13   4  198.06    5.85
   1 -13   5  381.13   13.38
   1 -13   6    4.89    2.03
   1 -13   7  311.85    9.09
   1 -13   8   49.79    4.36
   1 -13   9    1.00    3.50
   1 -13  10   53.61    5.33
   1 -12  10   12.39    4.67
   1 -12   9   33.58    4.24
   1 -12   8  121.11    3.63
   1 -12   7   26.53    2.63
   1 -12   6   87.57    3.29
   1 -12   5   49.29    2.54
   1 -12   4  277.97   12.25
   1 -12   3  824.76   19.04
   1 -12   2   63.00    2.63
   1 -12   1  263.83    9.69
   1 -11   1  419.37   11.51
   1 -11   2  177.70    6.28
   1 -11   3  501.05   16.85
   1 -11   4  443.06   14.87
   1 -11   5   86.38    3.15
   1 -11   6   31.01    2.52
   1 -11   7  277.80    9.72
   1 -11   8    2.72    2.15
   1 -11   9   18.13    4.08
   1 -11  10   24.68    4.46
   1 -10  10   52.35    5.39
   1 -10   9   37.19    4.41
   1 -10   8  135.92    3.82
   1 -10   7   33.83    2.76
   1 -10   6  394.40   12.12
   1 -10   5   72.69    2.83
   1 -10   4 1112.58   23.18
   1 -10   3  446.30   14.90
   1 -10   2  146.06    5.82
   1 -10   1   57.14    1.52
   1  -9   1  726.78   14.89
   1  -9   2   31.50    1.50
   1  -9   3  189.72    7.53
   1  -9   4  310.91   13.31
   1  -9   5  171.84    6.18
   1  -9   6   75.21    3.18
   1  -9   7  369.45   10.86
   1  -9   8   19.82    2.63
   1  -9   9   41.72    4.80
   1  -9  10   27.91    4.90
   1  -8  10    7.04    4.26
   1  -8   9   56.47    4.67
   1  -8   8   58.24    3.16
   1  -8   7   65.94    3.27
   1  -8   6   45.17    2.73
   1  -8   5    2.53    1.96
   1  -8   4  321.52   13.60
   1  -8   3 1182.97   24.42
   1  -8   2  410.78   13.45
   1  -8   1  324.71    9.65
   1  -7   1 1842.53   21.91
   1  -7   2  286.73   11.52
   1  -7   3  741.13   20.54
   1  -7   4  266.33    8.77
   1  -7   5  402.17   14.90
   1  -7   6   11.17    2.17
   1  -7   7  230.69    9.16
   1  -7   8   73.41    3.34
   1  -7   9   12.28    3.81
   1  -7  10   73.22    5.55
   1  -6  10   29.03    4.72
   1  -6   9   97.32    5.57
   1  -6   8  124.78    3.93
   1  -6   7   31.98    2.75
   1  -6   6  247.09   11.73
   1  -6   5  396.18   14.61
   1  -6   4 1035.33   23.50
   1  -6   3  377.49   14.89
   1  -6   2  440.18   14.01
   1  -6   1  573.55   12.01
   1  -5   1    0.68    0.61
   1  -5   2   74.02    2.41
   1  -5   3  260.77    8.70
   1  -5   4  141.09    6.22
   1  -5   5   77.36    3.00
   1  -5   6  340.87   13.21
   1  -5   7  190.59    8.98
   1  -5   8   66.37    3.28
   1  -5   9   85.94    5.41
   1  -5  10    9.79    3.92
   1  -4  10    5.69    4.17
   1  -4   9   46.46    4.50
   1  -4   8   46.72    3.03
   1  -4   7   23.22    2.73
   1  -4   6   56.15    3.05
   1  -4   5    1.51    1.75
   1  -4   4  502.89   17.16
   1  -4   3  801.53   20.91
   1  -4   2 1114.46   22.55
   1  -4   1 1014.00   15.67
   1  -3   1 1450.72   20.26
   1  -3   2  736.16   18.53
   1  -3   3   28.09    1.66
   1  -3   4  247.03    9.28
   1  -3   5  488.76   16.79
   1  -3   6  220.69    7.24
   1  -3   7   88.21    3.66
   1  -3   8  159.16    6.67
   1  -3   9    4.21    3.63
   1  -3  10   57.27    5.36
   1  -2  10    7.89    4.21
   1  -2   9  203.78    6.93
   1  -2   8   95.88    3.64
   1  -2   7   14.71    2.43
   1  -2   6   60.67    3.13
   1  -2   5 1027.39   23.06
   1  -2   4  653.77   20.11
   1  -2   3  199.84    7.92
   1  -2   2  249.91   11.61
   1  -2   1  190.51    8.21
   1  -1   1  590.93   13.48
   1  -1   2  502.48   16.54
   1  -1   3   40.09    1.87
   1  -1   4  194.62    7.66
   1  -1   5  242.23    8.75
   1  -1   6  408.47   14.38
   1  -1   7    8.05    2.21
   1  -1   8  205.86    7.25
   1  -1   9   67.32    5.00
   1  -1  10   15.61    4.15
   1   0  10   -0.97    3.92
   1   0   9   17.88    3.90
   1   0   8   19.95    2.69
   1   0   7   25.71    2.54
   1   0   6   69.14    3.18
   1   0   5   17.75    2.07
   1   0   4  601.43   19.40
   1   0   3  176.68    7.15
   1   0   2  826.46   19.58
   1   0   1 1306.65   19.79
   1   1   1  515.45   12.68
   1   1   2  551.37   16.20
   1   1   3   51.55    2.22
   1   1   4  161.95    6.81
   1   1   5  219.14    8.22
   1   1   6  458.18   14.67
   1   1   7   11.78    2.32
   1   1   8  202.37    7.35
   1   1   9   70.23    5.11
   1   1  10   14.98    4.07
   1   1 -11   18.27    5.10
   1   1 -10   16.28    4.44
   1   1  -9   13.51    4.30
   1   1  -8  188.21    7.15
   1   1  -7   27.45    2.87
   1   1  -6   83.55    3.31
   1   1  -5  520.53   17.46
   1   1  -4  378.16   15.92
   1   1  -3  165.28    6.92
   1   1  -2  777.88   18.81
   1   1  -1  254.84    9.54
   1   1   0  262.72    5.54
   1   0   0    0.79    0.35
   1   0  -1 2419.63   26.58
   1   0  -2    1.44    0.98
   1   0  -3   20.29    1.60
   1   0  -4  414.92   16.63
   1   0  -5  359.81   14.88
   1   0  -6  330.24   13.00
   1   0  -7   31.68    2.72
   1   0  -8   30.34    2.86
   1   0  -9   17.01    3.79
   1   0 -10   -0.10    4.26
   1   0 -11    6.90    4.70
   1  -1 -11   10.60    4.91
   1  -1 -10   19.49    4.45
   1  -1  -9   13.71    4.53
   1  -1  -8  174.91    7.09
   1  -1  -7   28.37    2.81
   1  -1  -6   72.80    3.33
   1  -1  -5  462.81   17.25
   1  -1  -4  364.26   15.64
   1  -1  -3  172.27    7.17
   1  -1  -2  890.11   21.16
   1  -1  -1  187.84    8.79
   1  -1   0  254.93    5.75
   1  -2   0   50.34    2.18
   1  -2  -1  405.55   11.24
   1  -2  -2  338.20   13.05
   1  -2  -3  309.64   14.44
   1  -2  -4   88.54    3.56
   1  -2  -5  347.70   14.02
   1  -2  -6  321.68   13.02
   1  -2  -7   31.12    2.74
   1  -2  -8  112.04    3.95
   1  -2  -9  269.52    7.86
   1  -2 -10   33.97    4.56
   1  -2 -11   21.94    4.93
   1  -3 -10   43.68    5.11
   1  -3  -9   15.68    4.25
   1  -3  -8  162.53    6.85
   1  -3  -7    3.97    2.20
   1  -3  -6  140.98    4.91
   1  -3  -5  229.27    8.22
   1  -3  -4 1428.89   28.63
   1  -3  -3   48.99    2.50
   1  -3  -2  683.78   17.98
   1  -3  -1  943.18   15.93
   1  -3   0   12.60    0.54
   1  -4   0  757.85   10.17
   1  -4  -1 1326.57   17.98
   1  -4  -2   21.32    1.40
   1  -4  -3   73.85    3.62
   1  -4  -4  430.39   16.00
   1  -4  -5  404.89   16.02
   1  -4  -6  143.22    5.48
   1  -4  -7   41.00    2.94
   1  -4  -8   70.78    3.46
   1  -4  -9   32.96    4.28
   1  -4 -10    2.27    4.40
   1  -5 -10   15.64    4.23
   1  -5  -9   62.13    5.16
   1  -5  -8   58.18    3.40
   1  -5  -7  183.67    5.85
   1  -5  -6   87.87    3.49
   1  -5  -5  392.75   16.52
   1  -5  -4   88.29    3.82
   1  -5  -3  797.67   21.85
   1  -5  -2  938.66   20.01
   1  -5  -1  102.04    3.77
   1  -5   0  590.03    9.66
   1  -6   0   98.41    4.68
   1  -6  -1  507.01   11.54
   1  -6  -2  432.37   13.88
   1  -6  -3  941.66   22.52
   1  -6  -4   21.93    1.95
   1  -6  -5  266.86    9.28
   1  -6  -6  262.53   11.00
   1  -6  -7  202.94    8.97
   1  -6  -8  131.03    4.03
   1  -6  -9  100.98    5.53
   1  -6 -10   63.60    5.60
   1  -7 -10   29.58    5.08
   1  -7  -9   58.73    5.14
   1  -7  -8   61.95    3.39
   1  -7  -7   55.07    3.28
   1  -7  -6  144.87    5.11
   1  -7  -5    8.42    2.08
   1  -7  -4 1163.94   25.39
   1  -7  -3  568.88   17.76
   1  -7  -2  290.86   12.06
   1  -7  -1 1775.14   21.79
   1  -7   0    4.08    0.60
   1  -8   0 2103.96   19.94
   1  -8  -1  284.56    9.16
   1  -8  -2   87.81    3.40
   1  -8  -3   10.63    1.48
   1  -8  -4  479.28   16.77
   1  -8  -5  366.75   14.50
   1  -8  -6  104.10    3.66
   1  -8  -7   58.08    3.17
   1  -8  -8  156.51    6.46
   1  -8  -9   19.50    4.32
   1  -8 -10   -7.10    3.78
   1  -9  -9   59.00    5.34
   1  -9  -8   10.65    2.56
   1  -9  -7  276.86    9.83
   1  -9  -6  109.28    3.71
   1  -9  -5   82.90    3.66
   1  -9  -4  693.61   19.48
   1  -9  -3  837.39   20.92
   1  -9  -2  339.25   13.00
   1  -9  -1  908.80   16.50
   1  -9   0  255.55    8.50
   1 -10   0   22.97    1.02
   1 -10  -1   68.49    2.63
   1 -10  -2  109.70    4.56
   1 -10  -3  858.80   20.11
   1 -10  -4   17.35    1.88
   1 -10  -5   83.43    3.20
   1 -10  -6  205.45    6.85
   1 -10  -7  263.01    9.10
   1 -10  -8   86.15    3.45
   1 -10  -9   43.12    5.44
   1 -10 -10   84.53    5.94
   1 -11 -10   10.36    4.55
   1 -11  -9   46.65    5.32
   1 -11  -8    0.19    2.29
   1 -11  -7   87.15    3.60
   1 -11  -6   81.90    3.48
   1 -11  -5  142.08    4.68
   1 -11  -4  525.19   16.70
   1 -11  -3  696.21   18.15
   1 -11  -2  168.87    6.49
   1 -11  -1  571.77   14.01
   1 -11   0  997.13   16.39
   1 -12   0 2053.97   23.25
   1 -12  -1  153.60    5.41
   1 -12  -2   22.35    1.35
   1 -12  -3   15.96    1.54
   1 -12  -4  408.60   14.62
   1 -12  -5  386.71   13.52
   1 -12  -6  142.70    4.57
   1 -12  -7   16.07    2.53
   1 -12  -8  140.06    5.66
   1 -12  -9   38.67    4.32
   1 -12 -10   -5.12    3.92
   1 -13 -10   22.97    4.65
   1 -13  -9   45.93    5.06
   1 -13  -8   63.83    4.53
   1 -13  -7  137.77    4.11
   1 -13  -6  122.18    3.73
   1 -13  -5   32.08    2.37
   1 -13  -4  848.88   19.56
   1 -13  -3  324.81   12.64
   1 -13  -2  104.67    3.73
   1 -13  -1  568.42   13.66
   1 -13   0   97.43    3.64
   1 -14   0   62.13    2.75
   1 -14  -1   31.59    1.26
   1 -14  -2  534.23   14.53
   1 -14  -3  254.02   10.99
   1 -14  -4   32.71    2.04
   1 -14  -5  153.88    5.76
   1 -14  -6  162.70    5.48
   1 -14  -7  125.56    4.12
   1 -14  -8   77.03    4.86
   1 -14  -9   90.35    5.55
   1 -14 -10   69.53    5.53
   1 -15 -10    2.91    4.12
   1 -15  -9   19.96    4.21
   1 -15  -8   12.67    3.68
   1 -15  -7  124.71    3.85
   1 -15  -6   39.79    2.66
   1 -15  -5  242.91   10.78
   1 -15  -4   40.63    2.39
   1 -15  -3  461.87   13.79
   1 -15  -2  492.80   14.29
   1 -15  -1   74.12    3.22
   1 -15   0  747.92   15.49
   1 -16   0  444.52   12.00
   1 -16  -1  530.26   13.18
   1 -16  -2   32.13    1.55
   1 -16  -3   65.47    2.88
   1 -16  -4  242.17   10.71
   1 -16  -5  207.73   10.10
   1 -16  -6  130.46    4.25
   1 -16  -7   37.85    2.75
   1 -16  -8   75.42    4.71
   1 -16  -9   35.37    4.56
   1 -16 -10    4.43    4.82
   1 -17 -10   15.60    4.56
   1 -17  -9   12.85    3.99
   1 -17  -8  113.35    5.57
   1 -17  -7    8.07    2.28
   1 -17  -6  126.40    4.21
   1 -17  -5  172.13    5.60
   1 -17  -4  446.55   13.49
   1 -17  -3   24.14    1.76
   1 -17  -2  320.17   11.39
   1 -17  -1  323.76   10.76
   1 -17   0  136.76    4.84
   1 -18   0   84.47    3.82
   1 -18  -1  125.29    4.96
   1 -18  -2  607.21   14.56
   1 -18  -3  325.15   11.46
   1 -18  -4   45.66    2.34
   1 -18  -5  175.05    5.98
   1 -18  -6  232.75    8.41
   1 -18  -7   20.52    2.42
   1 -18  -8   50.82    4.24
   1 -18  -9  114.06    5.93
   1 -18 -10   11.47    4.78
   1 -19 -10   13.46    4.73
   1 -19  -9   -2.41    3.94
   1 -19  -8   53.56    4.64
   1 -19  -7   73.10    3.24
   1 -19  -6   28.26    2.51
   1 -19  -5  234.39   10.23
   1 -19  -4   92.35    2.99
   1 -19  -3  215.51    9.79
   1 -19  -2  677.03   15.07
   1 -19  -1   59.05    1.80
   1 -19   0  165.56    5.68
   1 -20   0    0.51    1.12
   1 -20  -1  582.40   13.14
   1 -20  -2    5.26    1.27
   1 -20  -3   37.09    1.89
   1 -20  -4   17.04    1.85
   1 -20  -5  165.46    5.18
   1 -20  -6   78.25    3.10
   1 -20  -7  188.47    6.24
   1 -20  -8   10.21    3.44
   1 -20  -9   24.54    4.36
   1 -20 -10    7.18    4.45
   1 -21 -10   14.70    4.32
   1 -21  -9    5.87    3.93
   1 -21  -8   89.93    5.16
   1 -21  -7   60.12    2.98
   1 -21  -6   68.33    3.02
   1 -21  -5  185.87    8.75
   1 -21  -4   90.60    3.21
   1 -21  -3  147.37    4.95
   1 -21  -2  391.02   11.20
   1 -21  -1   33.95    1.81
   1 -21   0  256.14    9.27
   1 -22   0   70.78    2.69
   1 -22  -1   57.07    2.23
   1 -22  -2  178.86    5.74
   1 -22  -3  308.62   10.19
   1 -22  -4  129.63    4.56
   1 -22  -5  171.91    8.31
   1 -22  -6  186.96    6.69
   1 -22  -7   21.87    2.33
   1 -22  -8   25.18    3.86
   1 -22  -9   76.60    5.44
   1 -23  -9    5.44    4.04
   1 -23  -8   49.25    4.53
   1 -23  -7    5.14    3.11
   1 -23  -6   10.61    2.23
   1 -23  -5   70.80    2.85
   1 -23  -4  322.99   10.01
   1 -23  -3  115.55    4.10
   1 -23  -2  367.06   11.13
   1 -23  -1  160.95    4.76
   1 -23   0    4.63    1.21
   1 -24   0  212.84    8.22
   1 -24  -1  318.88   10.28
   1 -24  -2   15.15    1.60
   1 -24  -3   46.49    2.15
   1 -24  -4   26.90    2.07
   1 -24  -5   87.96    3.12
   1 -24  -6   83.06    3.02
   1 -24  -7  126.53    5.11
   1 -24  -8   41.66    4.30
   1 -24  -9    1.53    3.83
   1 -25  -9    3.31    3.59
   1 -25  -8   22.15    4.21
   1 -25  -7  124.84    5.25
   1 -25  -6   25.60    2.34
   1 -25  -5   93.20    3.14
   1 -25  -4   26.84    2.08
   1 -25  -3  193.64    8.19
   1 -25  -2  284.67    9.09
   1 -25  -1   42.34    2.02
   1 -25   0   86.50    2.95
   1 -26   0    7.25    1.32
   1 -26  -1  118.17    4.00
   1 -26  -2  148.60    4.20
   1 -26  -3  183.20    7.43
   1 -26  -4   39.97    2.26
   1 -26  -5   75.12    2.86
   1 -26  -6   77.14    2.90
   1 -26  -7   68.30    4.38
   1 -26  -8   29.05    4.07
   1 -26  -9   22.20    4.07
   1 -27  -9    8.56    3.94
   1 -27  -8   15.17    3.90
   1 -27  -7   -1.16    3.61
   1 -27  -6   32.88    2.36
   1 -27  -5    0.78    1.76
   1 -27  -4  201.24    6.89
   1 -27  -3   81.73    2.61
   1 -27  -2  111.39    3.95
   1 -27  -1  237.49    7.94
   1 -27   0   49.99    2.30
   1 -28   0  522.74   10.70
   1 -28  -1   61.65    2.39
   1 -28  -2   38.49    2.03
   1 -28  -3   12.35    1.72
   1 -28  -4   50.83    2.43
   1 -28  -5   75.92    2.79
   1 -28  -6   68.74    4.02
   1 -28  -7   26.21    3.59
   1 -28  -8   47.49    4.34
   1 -28  -9    5.50    3.64
   1 -29  -9    3.05    4.05
   1 -29  -8    3.78    3.40
   1 -29  -7   68.30    4.75
   1 -29  -6   15.23    3.14
   1 -29  -5    1.78    1.78
   1 -29  -4  109.44    3.32
   1 -29  -3  139.28    4.61
   1 -29  -2   71.82    2.53
   1 -29  -1   62.75    2.20
   1 -29   0   32.81    1.97
   1 -30   0   23.78    1.75
   1 -30  -1   10.47    1.55
   1 -30  -2  163.62    6.26
   1 -30  -3   86.75    2.74
   1 -30  -4    8.94    1.79
   1 -30  -5   30.62    2.17
   1 -30  -6   48.07    3.72
   1 -30  -7   54.21    4.43
   1 -30  -8   19.55    3.94
   1 -31  -8    4.21    3.45
   1 -31  -7   30.78    3.95
   1 -31  -6   18.94    3.54
   1 -31  -5   15.35    1.97
   1 -31  -4   70.12    2.64
   1 -31  -3  133.39    5.63
   1 -31  -2   22.05    2.02
   1 -31  -1  104.55    3.54
   1 -31   0   46.26    2.22
   1 -32   0  346.25    8.38
   1 -32  -1   16.96    1.70
   1 -32  -2   23.55    1.87
   1 -32  -3    6.12    1.79
   1 -32  -4   50.93    2.42
   1 -32  -5   46.12    3.38
   1 -32  -6   43.41    3.68
   1 -32  -7    5.18    3.57
   1 -32  -8   20.50    4.08
   1 -33  -8    4.01    3.56
   1 -33  -7   13.64    3.45
   1 -33  -6   17.13    3.45
   1 -33  -5    3.25    2.48
   1 -33  -4   65.28    2.65
   1 -33  -3   21.32    2.01
   1 -33  -2    2.56    1.69
   1 -33  -1   82.37    2.74
   1 -33   0    2.25    1.55
   1 -34   0    1.34    1.46
   1 -34  -1   12.14    1.63
   1 -34  -2  132.39    5.21
   1 -34  -3   80.98    2.76
   1 -34  -4    2.80    1.69
   1 -34  -5   10.93    2.81
   1 -34  -6   45.10    4.12
   1 -34  -7   32.40    4.07
   1 -34  -8   14.70    4.04
   1 -35  -8    1.12    3.61
   1 -35  -7   12.80    3.72
   1 -35  -6   -5.17    2.79
   1 -35  -5   29.77    3.46
   1 -35  -4    2.09    2.42
   1 -35  -3  120.42    4.67
   1 -35  -2   75.38    2.64
   1 -35  -1    9.57    1.69
   1 -35   0   60.95    2.36
   1 -36   0  122.75    4.60
   1 -36  -1   51.53    2.16
   1 -36  -2   12.12    1.70
   1 -36  -3   19.00    1.96
   1 -36  -4    8.77    2.77
   1 -36  -5   24.40    3.39
   1 -36  -6   12.67    3.31
   1 -36  -7   15.52    4.02
   1 -37  -7    7.39    3.43
   1 -37  -6    5.66    3.61
   1 -37  -5    4.42    3.11
   1 -37  -4   55.48    3.61
   1 -37  -3   -1.04    2.33
   1 -37  -2   25.25    1.96
   1 -37  -1   33.22    2.07
   1 -37   0    2.31    1.55
   1 -38   0    0.65    1.45
   1 -38  -1   17.76    1.76
   1 -38  -2   42.78    2.06
   1 -38  -3   30.94    3.08
   1 -38  -5   17.26    3.30
   1 -38  -6   47.11    4.22
   1 -38  -7    0.13    3.43
   1 -39  -7    4.81    3.87
   1 -39  -6   -2.74    3.25
   1 -39  -5   33.06    3.72
   1 -39  -4    8.81    2.96
   1 -39  -3   54.75    3.53
   1 -39  -2   89.15    3.84
   1 -39  -1    3.60    2.36
   1 -39   0   10.26    1.60
   1 -40   0    3.77    2.19
   1 -40  -1   59.57    3.30
   1 -40  -2    4.84    2.51
   1 -40  -3   15.55    3.02
   1 -40  -4    4.95    2.93
   1 -40  -5   11.47    3.35
   1 -40  -6   12.81    3.84
   1 -41  -6    2.52    3.44
   1 -41  -5   15.85    3.51
   1 -41  -4    4.61    2.92
   1 -41  -3    0.91    2.89
   1 -41  -2   37.69    3.40
   1 -41  -1    3.44    2.29
   1 -41   0    4.03    2.28
   1 -42   0    7.30    2.55
   1 -42  -1    3.19    2.49
   1 -42  -2   27.44    3.10
   1 -42  -3   13.79    2.96
   1 -42  -4    5.76    2.98
   1 -42  -5   10.94    3.31
   1 -42  -6   20.21    3.85
   1 -43  -5    5.82    3.58
   1 -43  -4   11.60    3.48
   1 -43  -3    6.99    2.97
   1 -43  -2   58.48    3.89
   1 -43  -1   16.35    2.80
   1 -43   0    3.32    2.38
   1 -44   0   11.97    2.83
   1 -44  -1   26.73    3.12
   1 -44  -2    4.26    2.72
   1 -44  -3    8.74    2.92
   1 -44  -4    0.52    3.09
   1 -44  -5   -0.29    3.24
   1 -45  -5    9.18    3.64
   1 -45  -4    2.46    3.14
   1 -45  -3    4.39    2.92
   1 -45  -2   13.73    3.12
   1 -45  -1    3.58    2.63
   1 -45   0    5.49    2.87
   1 -46   0    4.48    2.72
   1 -46  -1    0.57    2.69
   1 -46  -2   10.51    3.01
   1 -46  -3    3.61    3.05
   1 -46  -4   -2.23    3.13
   1 -47  -4   13.60    3.59
   1 -47  -2    7.71    3.13
   1 -47  -1   13.10    3.27
   1 -47   0    4.49    2.71
   1 -48   0   30.58    3.57
   1 -48  -1    0.32    2.95
   1 -48  -2    8.08    3.18
   1 -48  -3    4.78    3.08
   1 -49  -3    5.58    3.30
   1 -49  -2   -3.64    3.17
   1 -49  -1    8.62    3.04
   1 -49   0    3.17    3.04
   1 -50   0   -3.22    2.97
   1 -50  -1    1.34    2.83
   1 -50  -2    2.59    3.13
   1 -51   0    0.62    3.14
   2   1   1  372.44   14.81
   2   1   2  718.31   20.68
   2   1   3  103.88    3.07
   2   1   4  235.71    8.92
   2   1   5  465.29   16.06
   2   1   6   12.83    2.33
   2   1   7  151.34    4.97
   2   1   8  102.10    3.66
   2   1   9   18.53    4.25
   2   1  10   39.05    5.04
   2   0  10    7.59    4.07
   2   0   9  128.50    6.47
   2   0   8  140.50    4.11
   2   0   7   27.72    2.81
   2   0   6  232.29   11.26
   2   0   5   43.66    2.82
   2   0   4  164.37    5.82
   2   0   3  684.75   21.79
   2   0   2   87.07    3.94
   2   0   1  222.88    8.27
   2  -1   1  419.91   15.02
   2  -1   2  779.02   21.28
   2  -1   3   96.07    4.76
   2  -1   4  306.92   14.25
   2  -1   5  418.20   15.27
   2  -1   6    8.72    2.34
   2  -1   7  136.98    4.34
   2  -1   8   98.70    3.66
   2  -1   9   19.95    5.07
   2  -1  10   42.76    4.76
   2  -2  10    2.88    4.10
   2  -2   9   21.48    4.10
   2  -2   8   51.51    3.12
   2  -2   7  168.41    5.38
   2  -2   6  273.12   11.10
   2  -2   5  367.13   14.27
   2  -2   4  239.64    9.01
   2  -2   3  286.26   10.03
   2  -2   2   58.98    2.23
   2  -2   1 1112.23   22.90
   2  -3   1   58.60    2.62
   2  -3   2  927.25   24.08
   2  -3   3  399.30   15.63
   2  -3   4   44.09    2.52
   2  -3   5  330.22   14.39
   2  -3   6   28.12    2.70
   2  -3   7  173.55    8.14
   2  -3   8   31.55    2.74
   2  -3   9   34.62    4.38
   2  -3  10   16.30    5.23
   2  -4   9  101.54    5.73
   2  -4   8   89.87    3.50
   2  -4   7  111.37    3.88
   2  -4   6  214.65   10.42
   2  -4   5   96.27    3.53
   2  -4   4  247.46    8.94
   2  -4   3  649.98   19.47
   2  -4   2  789.74   21.08
   2  -4   1  138.53    5.16
   2  -5   1  792.95   17.41
   2  -5   2   68.47    2.53
   2  -5   3  137.45    5.16
   2  -5   4  830.00   21.49
   2  -5   5  265.60   12.85
   2  -5   6  120.92    4.80
   2  -5   7    5.21    2.33
   2  -5   8  112.86    3.77
   2  -5   9    6.58    4.13
   2  -5  10   53.64    5.64
   2  -6  10    1.73    3.99
   2  -6   9    8.02    3.97
   2  -6   8   76.54    3.39
   2  -6   7   28.14    2.86
   2  -6   6  217.50   10.65
   2  -6   5  203.58    7.31
   2  -6   4  428.36   16.69
   2  -6   3  185.77    7.21
   2  -6   2   34.76    1.73
   2  -6   1  584.82   14.92
   2  -7   1  281.32   10.73
   2  -7   2  768.55   21.08
   2  -7   3  550.28   17.53
   2  -7   4   72.66    2.81
   2  -7   5   74.19    3.34
   2  -7   6   77.24    3.56
   2  -7   7  117.89    4.10
   2  -7   8    6.49    2.29
   2  -7   9   28.67    4.40
   2  -7  10   -2.24    4.10
   2  -8  10   51.11    5.30
   2  -8   9   20.84    4.20
   2  -8   8   81.15    5.02
   2  -8   7  257.11    8.89
   2  -8   6  182.49    6.36
   2  -8   5   94.46    3.74
   2  -8   4   50.00    2.54
   2  -8   3  579.02   17.16
   2  -8   2 1581.97   26.15
   2  -8   1   59.22    2.75
   2  -9   1  818.34   16.54
   2  -9   2  217.07    8.05
   2  -9   3  391.37   15.12
   2  -9   4  483.02   16.70
   2  -9   5   36.24    2.63
   2  -9   6  154.60    5.26
   2  -9   7   60.19    3.25
   2  -9   8   54.71    4.64
   2  -9   9    4.46    4.11
   2  -9  10   40.68    5.10
   2 -10  10   -1.92    4.16
   2 -10   9   29.27    4.45
   2 -10   8   65.28    4.76
   2 -10   7    3.06    2.32
   2 -10   6  138.46    4.62
   2 -10   5  202.22    7.07
   2 -10   4  604.37   16.64
   2 -10   3  241.94    8.21
   2 -10   2   51.11    2.19
   2 -10   1  252.66   10.20
   2 -11   1  640.03   14.85
   2 -11   2  163.19    6.08
   2 -11   3  591.31   17.11
   2 -11   4  233.68    7.42
   2 -11   5   26.94    2.53
   2 -11   6  145.98    5.00
   2 -11   7   24.89    2.88
   2 -11   8   43.27    4.34
   2 -11   9   15.36    4.01
   2 -11  10   19.03    4.54
   2 -12  10   53.07    5.30
   2 -12   9   34.54    4.57
   2 -12   8   63.12    4.68
   2 -12   7  266.60    8.23
   2 -12   6  119.30    4.84
   2 -12   5   69.75    3.03
   2 -12   4   21.46    2.05
   2 -12   3  433.50   14.18
   2 -12   2  593.04   14.86
   2 -12   1   60.26    2.22
   2 -13   1  308.20   10.47
   2 -13   2  393.42   13.48
   2 -13   3  548.21   16.99
   2 -13   4   26.54    2.16
   2 -13   5  101.01    3.63
   2 -13   6   91.21    3.50
   2 -13   7  193.87    7.44
   2 -13   8    6.57    3.52
   2 -13   9   49.10    5.33
   2 -13  10   13.48    4.67
   2 -14  10    1.00    4.15
   2 -14   9   52.98    5.31
   2 -14   8   39.16    4.09
   2 -14   7   84.30    3.46
   2 -14   6  142.21    4.56
   2 -14   5  435.23   12.64
   2 -14   4  241.47   11.14
   2 -14   3  136.16    5.49
   2 -14   2   51.96    1.90
   2 -14   1  243.71    9.91
   2 -15   1  607.35   14.05
   2 -15   2   12.71    1.34
   2 -15   3  185.84    6.32
   2 -15   4  238.06    7.29
   2 -15   5  104.50    3.36
   2 -15   6   40.19    2.91
   2 -15   7    6.12    2.22
   2 -15   8   83.66    5.39
   2 -15   9    1.84    3.83
   2 -15  10   56.76    5.65
   2 -16  10   27.26    5.03
   2 -16   9   73.96    5.36
   2 -16   8   85.40    5.12
   2 -16   7  101.89    3.57
   2 -16   6  171.43    5.00
   2 -16   5   30.15    2.43
   2 -16   4  135.95    5.03
   2 -16   3  442.86   13.34
   2 -16   2   92.73    4.20
   2 -16   1   99.77    4.29
   2 -17   1   22.37    1.39
   2 -17   2  405.82   13.33
   2 -17   3  280.65   11.41
   2 -17   4   57.24    2.54
   2 -17   5  220.34    9.38
   2 -17   6    5.66    2.12
   2 -17   7  150.72    6.17
   2 -17   8   13.08    3.80
   2 -17   9   51.18    5.18
   2 -17  10    3.38    4.38
   2 -18  10    8.59    4.27
   2 -18   9   30.29    4.82
   2 -18   8   21.87    4.13
   2 -18   7   97.34    3.41
   2 -18   6  145.70    6.78
   2 -18   5  338.39   10.65
   2 -18   4  186.17    5.94
   2 -18   3   99.64    3.74
   2 -18   2   54.03    2.14
   2 -18   1  428.94   11.90
   2 -19   1  228.74    9.15
   2 -19   2  377.69   11.41
   2 -19   3   25.45    1.90
   2 -19   4  157.28    5.08
   2 -19   5  127.91    3.96
   2 -19   6    6.96    2.21
   2 -19   7    4.97    2.12
   2 -19   8   58.54    4.91
   2 -19   9    7.20    3.75
   2 -20   9   66.63    5.43
   2 -20   8   69.05    4.86
   2 -20   7   20.05    3.49
   2 -20   6  167.38    6.57
   2 -20   5   50.56    2.69
   2 -20   4   56.01    2.55
   2 -20   3  205.45    8.89
   2 -20   2  120.35    4.71
   2 -20   1   58.14    2.10
   2 -21   1  145.96    5.14
   2 -21   2  398.08   11.16
   2 -21   3   39.55    2.28
   2 -21   4  270.21    9.10
   2 -21   5  141.07    4.56
   2 -21   6    1.66    1.91
   2 -21   7   59.49    4.43
   2 -21   8   42.39    4.81
   2 -21   9   15.64    4.52
   2 -22   9   10.19    4.03
   2 -22   8   18.65    4.09
   2 -22   7   49.86    4.11
   2 -22   6   93.68    3.33
   2 -22   5  123.10    4.36
   2 -22   4  182.00    5.31
   2 -22   3  123.83    4.06
   2 -22   2   36.48    2.00
   2 -22   1  444.29   11.62
   2 -23   1    1.32    1.27
   2 -23   2  372.60   10.37
   2 -23   3   72.34    2.90
   2 -23   4   85.15    2.98
   2 -23   5  119.68    4.21
   2 -23   6    1.63    2.01
   2 -23   7   27.46    3.74
   2 -23   8   24.47    4.04
   2 -23   9    4.33    3.98
   2 -24   9   44.72    4.88
   2 -24   8   31.76    4.16
   2 -24   7   19.50    3.49
   2 -24   6   72.12    2.97
   2 -24   5   98.33    3.68
   2 -24   4   37.94    2.36
   2 -24   3  140.14    4.60
   2 -24   2  254.90    8.80
   2 -24   1   45.58    2.06
   2 -25   1  413.09   10.71
   2 -25   2  137.52    4.26
   2 -25   3   32.75    2.22
   2 -25   4  190.51    7.22
   2 -25   5  102.71    3.34
   2 -25   6   23.97    2.31
   2 -25   7    2.53    3.07
   2 -25   8   31.91    4.40
   2 -25   9    7.38    3.85
   2 -26   9    7.86    4.08
   2 -26   8   20.51    4.06
   2 -26   6   31.58    3.45
   2 -26   5  179.89    6.14
   2 -26   4  188.53    7.27
   2 -26   3   84.37    3.00
   2 -26   2    6.28    1.55
   2 -26   1  158.66    6.91
   2 -27   1   34.21    2.02
   2 -27   2  132.54    4.55
   2 -27   3  126.74    4.10
   2 -27   4   36.22    2.37
   2 -27   5   73.31    2.95
   2 -27   6   20.63    3.37
   2 -27   7   16.83    3.78
   2 -27   8   -2.44    3.55
   2 -27   9   19.41    4.77
   2 -28   7   83.38    5.06
   2 -28   6   37.08    3.70
   2 -28   5   44.60    2.50
   2 -28   4   17.13    2.06
   2 -28   3  111.54    3.84
   2 -28   2  108.30    3.86
   2 -28   1   39.83    2.12
   2 -29   1  280.37    7.92
   2 -29   2   29.05    2.07
   2 -29   3  145.95    4.08
   2 -29   4  102.99    3.27
   2 -29   5   46.10    2.56
   2 -29   6   16.19    3.44
   2 -29   7   16.17    3.74
   2 -29   8   15.33    4.19
   2 -30   8   14.63    3.98
   2 -30   7   -0.59    3.47
   2 -30   6   34.86    3.62
   2 -30   5  152.45    4.89
   2 -30   4   93.37    2.95
   2 -30   3   43.50    2.34
   2 -30   2    2.22    1.54
   2 -30   1   31.75    2.04
   2 -31   1   74.08    2.53
   2 -31   2    9.04    1.76
   2 -31   3  104.18    3.00
   2 -31   4   63.57    2.74
   2 -31   5   15.02    3.14
   2 -31   6   25.52    3.88
   2 -31   7   18.04    4.01
   2 -31   8    4.72    3.87
   2 -32   8    3.02    3.87
   2 -32   7   59.73    4.68
   2 -32   6   33.43    3.90
   2 -32   5    4.52    2.80
   2 -32   4    9.78    1.89
   2 -32   3   81.36    2.74
   2 -32   2   66.44    2.47
   2 -32   1   20.95    1.86
   2 -33   1   61.37    2.39
   2 -33   2   56.71    2.44
   2 -33   3  101.50    2.95
   2 -33   4    8.26    1.79
   2 -33   5   20.03    3.22
   2 -33   6   13.38    3.19
   2 -33   7   19.77    4.13
   2 -33   8    2.26    3.93
   2 -34   7    7.46    3.87
   2 -34   6   40.78    4.03
   2 -34   5   46.35    3.74
   2 -34   4   53.44    3.59
   2 -34   3    6.40    1.87
   2 -34   2   12.84    1.81
   2 -34   1   17.37    1.84
   2 -35   1   71.14    2.50
   2 -35   2    6.80    1.72
   2 -35   3   33.76    2.16
   2 -35   4   58.72    4.24
   2 -35   5    9.08    3.08
   2 -35   6   16.96    3.85
   2 -35   7    3.48    4.13
   2 -36   7   13.29    3.84
   2 -36   6   38.90    3.99
   2 -36   5    3.26    2.93
   2 -36   4    0.48    2.74
   2 -36   3   66.82    3.63
   2 -36   2   24.14    1.95
   2 -36   1   23.53    1.92
   2 -37   1    9.98    1.74
   2 -37   2   78.48    3.79
   2 -37   3   54.56    3.54
   2 -37   4    0.83    2.69
   2 -37   5   12.76    3.36
   2 -37   6    2.86    3.57
   2 -37   7   11.63    3.93
   2 -38   7    3.81    3.91
   2 -38   6   14.68    3.72
   2 -38   5   25.09    3.50
   2 -38   4   27.04    3.36
   2 -38   3   10.32    2.89
   2 -38   2    7.54    2.63
   2 -38   1   51.85    3.34
   2 -39   1   20.23    2.85
   2 -39   2   17.19    2.93
   2 -39   3    5.07    2.79
   2 -39   4   38.03    3.71
   2 -39   5   22.05    3.62
   2 -39   6   10.49    3.58
   2 -40   6   27.25    4.21
   2 -40   5    8.62    3.23
   2 -40   4    4.51    2.94
   2 -40   3   32.93    3.39
   2 -40   2   11.37    2.98
   2 -40   1   10.57    2.81
   2 -41   1   66.30    3.77
   2 -41   2   58.24    3.81
   2 -41   3   -0.24    2.69
   2 -41   4   11.48    3.32
   2 -41   6   -2.28    3.80
   2 -42   5   11.64    3.60
   2 -42   4   17.35    3.31
   2 -42   3    7.75    2.99
   2 -42   2    3.28    2.92
   2 -42   1   61.11    3.74
   2 -43   1    7.70    2.76
   2 -43   2   13.87    3.23
   2 -43   3    3.12    3.29
   2 -43   4    3.22    3.19
   2 -43   5    6.79    4.17
   2 -44   5    3.96    3.66
   2 -44   4    1.12    3.42
   2 -44   3   12.09    3.25
   2 -44   2   13.89    3.09
   2 -44   1   11.43    3.10
   2 -45   1   37.35    3.84
   2 -45   2    7.63    3.12
   2 -45   3    9.48    3.22
   2 -45   4   18.53    3.66
   2 -46   4    4.66    3.47
   2 -46   3    3.91    3.28
   2 -46   2    3.20    2.93
   2 -46   1   31.01    3.62
   2 -47   1    5.20    3.02
   2 -47   2    0.70    3.02
   2 -47   3   12.90    3.43
   2 -48   3   -1.13    3.51
   2 -48   2    3.35    3.13
   2 -48   1   -0.02    3.11
   2 -49   1   24.57    4.00
   2 -49   2    1.94    3.29
   2 -50   0    8.96    3.43
   2 -49  -2    1.67    3.43
   2 -49  -1    5.83    3.39
   2 -49   0    4.59    3.08
   2 -48   0   -0.22    3.01
   2 -48  -1    0.53    3.09
   2 -48  -2    3.64    3.32
   2 -48  -3    2.33    3.34
   2 -47  -2    9.60    3.48
   2 -47  -1    1.61    2.96
   2 -47   0    1.98    3.55
   2 -46   0    6.41    3.09
   2 -46  -1   15.95    3.29
   2 -46  -2    9.56    3.25
   2 -46  -3   18.93    3.60
   2 -46  -4   -2.20    3.33
   2 -45  -4   16.23    4.03
   2 -45  -3    3.41    3.17
   2 -45  -2    1.67    3.08
   2 -45  -1   45.81    3.84
   2 -45   0    3.40    2.83
   2 -44   0    9.13    3.17
   2 -44  -1   -0.35    2.86
   2 -44  -2    6.45    2.87
   2 -44  -3    6.57    3.24
   2 -44  -4    9.51    3.43
   2 -44  -5   26.81    4.28
   2 -43  -5   -0.82    3.72
   2 -43  -3    7.02    3.08
   2 -43  -2   20.25    3.26
   2 -43  -1   19.70    3.20
   2 -43   0   10.58    2.98
   2 -42   0    2.77    2.48
   2 -42  -1   20.88    3.12
   2 -42  -2   41.10    3.60
   2 -42  -3   18.53    3.35
   2 -42  -4   11.14    3.31
   2 -42  -5   -2.24    3.33
   2 -41  -5   -3.83    3.37
   2 -41  -4    7.95    3.31
   2 -41  -3    6.43    2.91
   2 -41  -2   16.21    2.95
   2 -41  -1   84.47    4.12
   2 -41   0    1.04    2.99
   2 -40   0   26.36    2.92
   2 -40  -1    7.88    2.80
   2 -40  -2    4.85    2.85
   2 -40  -3    6.43    2.87
   2 -40  -4   19.29    3.50
   2 -40  -5   47.57    4.26
   2 -40  -6    2.92    3.66
   2 -39  -6   13.51    3.79
   2 -39  -5    6.12    3.22
   2 -39  -4   31.72    3.66
   2 -39  -3   23.97    3.13
   2 -39  -2   13.54    2.87
   2 -39  -1   53.93    3.50
   2 -39   0   19.66    2.79
   2 -38   0   21.71    2.81
   2 -38  -1   32.06    2.94
   2 -38  -2   67.71    3.53
   2 -38  -3   29.36    3.16
   2 -38  -4   12.49    3.26
   2 -38  -5   -0.75    3.11
   2 -38  -6    3.26    3.45
   2 -38  -7   17.43    3.96
   2 -37  -7   11.56    3.87
   2 -37  -6    3.11    3.61
   2 -37  -5    6.87    3.32
   2 -37  -4    6.78    3.15
   2 -37  -3    0.10    2.66
   2 -37  -2   36.76    3.25
   2 -37  -1   32.71    2.09
   2 -37   0   72.25    2.52
   2 -36   0   43.74    2.25
   2 -36  -1   24.22    1.95
   2 -36  -2    7.13    1.72
   2 -36  -3   17.89    2.84
   2 -36  -4   30.95    3.47
   2 -36  -5   48.92    4.14
   2 -36  -6   30.04    3.95
   2 -36  -7    7.97    3.85
   2 -35  -7   25.46    4.21
   2 -35  -6    7.33    4.02
   2 -35  -5    1.51    2.98
   2 -35  -4   55.53    3.87
   2 -35  -3   42.93    2.38
   2 -35  -2    1.69    1.60
   2 -35  -1  138.37    5.05
   2 -35   0    2.98    1.60
   2 -34   0   91.52    2.71
   2 -34  -1   21.76    1.95
   2 -34  -2   27.35    2.06
   2 -34  -3  102.03    3.03
   2 -34  -4   43.07    3.51
   2 -34  -5    0.74    2.95
   2 -34  -6    7.58    3.25
   2 -34  -7   11.93    3.90
   2 -33  -8   -1.48    3.59
   2 -33  -7   34.05    4.51
   2 -33  -6    3.63    3.44
   2 -33  -5   40.74    3.75
   2 -33  -4    5.41    1.97
   2 -33  -3   -3.83    1.80
   2 -33  -2   60.36    2.48
   2 -33  -1   22.80    1.94
   2 -33   0  114.52    3.41
   2 -32   0    7.69    1.72
   2 -32  -1   41.82    2.13
   2 -32  -2   -0.18    1.76
   2 -32  -3   62.30    2.62
   2 -32  -4   94.00    2.94
   2 -32  -5   29.10    3.30
   2 -32  -6   83.03    4.73
   2 -32  -7   33.99    4.26
   2 -32  -8   10.02    4.04
   2 -31  -8    5.32    4.25
   2 -31  -7   56.45    4.80
   2 -31  -6    4.56    3.34
   2 -31  -5   52.87    3.78
   2 -31  -4   56.27    2.67
   2 -31  -3   85.30    3.11
   2 -31  -2   80.90    2.70
   2 -31  -1   89.59    2.82
   2 -31   0   38.69    2.12
   2 -30   0  210.37    6.88
   2 -30  -1   38.43    2.17
   2 -30  -2    8.51    1.80
   2 -30  -3  272.00    7.26
   2 -30  -4   21.36    2.20
   2 -30  -5    0.05    1.78
   2 -30  -6   46.72    3.90
   2 -30  -7    2.83    3.25
   2 -30  -8   12.29    4.29
   2 -29  -8   13.90    3.99
   2 -29  -7   37.71    4.28
   2 -29  -6    3.04    3.07
   2 -29  -5  102.70    3.28
   2 -29  -4   40.78    2.42
   2 -29  -3   17.00    2.10
   2 -29  -2   12.29    1.77
   2 -29  -1  202.54    7.64
   2 -29   0   52.26    2.31
   2 -28   0   70.69    2.54
   2 -28  -1   69.77    2.46
   2 -28  -2   11.78    1.80
   2 -28  -3   59.85    2.51
   2 -28  -4  168.01    6.18
   2 -28  -5  120.36    5.01
   2 -28  -6  101.70    4.76
   2 -28  -7   31.96    4.04
   2 -28  -8    2.60    3.52
   2 -27  -9   21.49    4.46
   2 -27  -8   -6.61    3.59
   2 -27  -7   49.90    4.44
   2 -27  -6   13.43    3.24
   2 -27  -5   73.92    3.03
   2 -27  -4    4.13    1.96
   2 -27  -3  102.24    3.01
   2 -27  -2  269.88    8.54
   2 -27  -1    4.09    1.64
   2 -27   0  237.45    8.23
   2 -26   0  185.91    7.69
   2 -26  -1   91.45    3.46
   2 -26  -2  161.22    5.11
   2 -26  -3  230.73    7.86
   2 -26  -4   25.06    2.20
   2 -26  -5    4.58    1.99
   2 -26  -6   49.51    3.84
   2 -26  -7    5.46    3.25
   2 -26  -8   10.13    3.80
   2 -26  -9   23.86    5.26
   2 -25  -9   -2.48    3.75
   2 -25  -8   14.99    3.99
   2 -25  -7    9.64    3.45
   2 -25  -6   49.06    2.76
   2 -25  -5   78.19    3.08
   2 -25  -4  161.03    4.61
   2 -25  -3   15.73    1.99
   2 -25  -2    2.96    1.59
   2 -25  -1  421.25   10.71
   2 -25   0    7.92    1.54
   2 -24   0  294.05    9.42
   2 -24  -1   34.09    2.09
   2 -24  -2   33.68    1.98
   2 -24  -3   90.44    3.18
   2 -24  -4  175.47    7.80
   2 -24  -5  339.84    8.59
   2 -24  -6   47.55    2.66
   2 -24  -7   18.51    3.52
   2 -24  -8   33.90    4.56
   2 -24  -9   38.42    4.92
   2 -23  -9   21.64    4.64
   2 -23  -8   23.37    4.01
   2 -23  -7   11.57    3.40
   2 -23  -6   66.78    2.96
   2 -23  -5   31.62    2.51
   2 -23  -4   66.27    2.88
   2 -23  -3  101.15    3.93
   2 -23  -2  451.76   11.72
   2 -23  -1   63.09    2.22
   2 -23   0  335.77   10.51
   2 -22   0   32.62    1.81
   2 -22  -1  260.99    9.64
   2 -22  -2  439.94   11.84
   2 -22  -3  137.65    4.96
   2 -22  -4   71.00    2.79
   2 -22  -5    2.22    1.96
   2 -22  -6   42.14    2.70
   2 -22  -7   65.43    4.39
   2 -22  -8   27.88    4.21
   2 -22  -9   22.06    4.55
   2 -21  -9   26.99    4.55
   2 -21  -8   27.16    4.33
   2 -21  -7   33.29    3.80
   2 -21  -6   95.29    3.43
   2 -21  -5   64.06    3.14
   2 -21  -4  147.42    4.74
   2 -21  -3    9.49    1.70
   2 -21  -2  103.83    3.70
   2 -21  -1  310.72   10.39
   2 -21   0  133.64    4.58
   2 -20   0  302.93   10.35
   2 -20  -1    8.44    1.56
   2 -20  -2   18.98    1.60
   2 -20  -3   71.49    2.92
   2 -20  -4  156.43    5.41
   2 -20  -5  482.04   11.30
   2 -20  -6   50.90    2.85
   2 -20  -7   24.67    3.54
   2 -20  -8  108.85    5.48
   2 -20  -9   41.33    4.95
   2 -19 -10   25.89    5.14
   2 -19  -9   29.84    4.69
   2 -19  -8   78.90    5.29
   2 -19  -7    1.57    2.16
   2 -19  -6   65.42    3.08
   2 -19  -5   56.55    2.92
   2 -19  -4  269.95    9.65
   2 -19  -3   97.24    3.71
   2 -19  -2  310.22   10.47
   2 -19  -1  611.60   14.04
   2 -19   0  260.39    9.74
   2 -18   0  183.88    8.93
   2 -18  -1  263.40   10.43
   2 -18  -2  424.43   12.56
   2 -18  -3  260.86   10.32
   2 -18  -4  207.31    9.40
   2 -18  -5   28.91    2.44
   2 -18  -6   26.13    2.49
   2 -18  -7  137.93    3.89
   2 -18  -8   40.14    5.52
   2 -18  -9   50.10    5.23
   2 -18 -10   17.74    4.93
   2 -17 -10   -0.49    4.27
   2 -17  -9   41.06    5.03
   2 -17  -8   26.23    4.19
   2 -17  -7  137.10    4.04
   2 -17  -6  113.08    3.63
   2 -17  -5  188.26    5.93
   2 -17  -4  103.69    4.04
   2 -17  -3   90.83    3.11
   2 -17  -2  279.24   11.27
   2 -17  -1   43.30    1.76
   2 -17   0  438.76   12.68
   2 -16   0   84.89    3.49
   2 -16  -1   90.70    3.77
   2 -16  -2    4.49    1.23
   2 -16  -3  101.10    3.92
   2 -16  -4  102.11    3.76
   2 -16  -5  456.52   13.00
   2 -16  -6  137.09    4.61
   2 -16  -7   73.84    3.27
   2 -16  -8   97.25    5.32
   2 -16  -9   67.10    5.24
   2 -16 -10   13.05    4.52
   2 -15 -10   41.97    5.54
   2 -15  -9    3.44    4.10
   2 -15  -8   62.58    5.13
   2 -15  -7   65.98    3.38
   2 -15  -6   30.47    2.76
   2 -15  -5  142.24    5.01
   2 -15  -4  257.16   11.32
   2 -15  -3  302.86   12.97
   2 -15  -2   63.66    2.16
   2 -15  -1  805.69   17.06
   2 -15   0  109.70    4.16
   2 -14   0  636.49   14.16
   2 -14  -1  200.94    8.74
   2 -14  -2   31.72    1.63
   2 -14  -3  764.04   17.43
   2 -14  -4  214.97   10.63
   2 -14  -5   25.79    2.37
   2 -14  -6   91.02    3.44
   2 -14  -7  117.92    3.86
   2 -14  -8   39.10    4.42
   2 -14  -9   61.88    5.15
   2 -14 -10   21.94    4.86
   2 -13 -10   22.29    4.87
   2 -13  -9   22.37    4.45
   2 -13  -8    7.42    3.49
   2 -13  -7  289.93    8.90
   2 -13  -6   13.61    2.62
   2 -13  -5  200.15    6.56
   2 -13  -4    3.21    1.78
   2 -13  -3  127.39    4.35
   2 -13  -2  673.47   17.05
   2 -13  -1   40.05    1.85
   2 -13   0  284.86    9.88
   2 -12   0   37.38    1.84
   2 -12  -1  285.78   10.61
   2 -12  -2   31.06    1.63
   2 -12  -3  237.18   11.33
   2 -12  -4  405.49   13.96
   2 -12  -5   84.62    3.27
   2 -12  -6  345.48   11.00
   2 -12  -7   94.16    3.74
   2 -12  -8   91.93    5.10
   2 -12  -9   60.57    5.09
   2 -11 -10   38.56    5.27
   2 -11  -9   -2.94    3.64
   2 -11  -8    6.58    3.68
   2 -11  -7  148.05    4.73
   2 -11  -6    4.16    2.34
   2 -11  -5  155.18    5.31
   2 -11  -4  143.49    6.38
   2 -11  -3  433.04   15.39
   2 -11  -2  595.78   16.57
   2 -11  -1  574.86   15.16
   2 -11   0  387.95   11.36
   2 -10   0 1312.98   20.54
   2 -10  -1  446.57   13.34
   2 -10  -2   72.30    2.94
   2 -10  -3 1160.33   22.93
   2 -10  -4  138.24    5.84
   2 -10  -5   15.11    2.18
   2 -10  -6  249.20   10.18
   2 -10  -7   14.11    2.60
   2 -10  -8   64.16    4.92
   2 -10  -9   35.73    4.61
   2 -10 -10   28.46    4.94
   2  -9 -10   49.01    5.85
   2  -9  -9    1.78    4.10
   2  -9  -8   33.44    4.32
   2  -9  -7  163.38    4.84
   2  -9  -6   24.82    2.74
   2  -9  -5   81.28    3.40
   2  -9  -4  325.24   14.02
   2  -9  -3  165.90    5.68
   2  -9  -2  701.86   18.43
   2  -9  -1  773.79   17.31
   2  -9   0  256.14   10.03
   2  -8   0  300.11   10.55
   2  -8  -1   13.41    1.06
   2  -8  -2  140.00    5.66
   2  -8  -3  241.18    8.92
   2  -8  -4  703.90   18.64
   2  -8  -5  228.29    7.30
   2  -8  -6  298.19   11.38
   2  -8  -7   92.82    3.88
   2  -8  -8   64.32    3.22
   2  -8  -9   37.01    4.93
   2  -8 -10   11.36    4.78
   2  -7 -10    4.97    4.60
   2  -7  -9   15.83    4.32
   2  -7  -8   -0.77    2.33
   2  -7  -7  156.93    4.84
   2  -7  -6   17.95    2.73
   2  -7  -5   16.96    2.37
   2  -7  -4   30.17    2.31
   2  -7  -3  277.58    9.60
   2  -7  -2 1564.90   27.33
   2  -7  -1   98.35    4.22
   2  -7   0 1390.35   20.28
   2  -6   0 1471.88   20.34
   2  -6  -1  554.79   14.66
   2  -6  -2  513.81   16.28
   2  -6  -3  920.71   22.51
   2  -6  -4  300.44   13.50
   2  -6  -5    6.78    2.08
   2  -6  -6  251.93   10.91
   2  -6  -7   47.59    3.14
   2  -6  -8  100.36    3.70
   2  -6  -9   21.98    4.23
   2  -6 -10   30.23    5.16
   2  -5 -10   65.12    6.10
   2  -5  -9   21.61    4.62
   2  -5  -8   86.46    3.68
   2  -5  -7   30.95    3.05
   2  -5  -6  122.05    4.03
   2  -5  -5  139.75    5.12
   2  -5  -4  486.72   17.48
   2  -5  -3  156.56    6.67
   2  -5  -2  113.71    5.02
   2  -5  -1  832.62   18.12
   2  -5   0  117.24    4.40
   2  -4   0   20.46    0.95
   2  -4  -1   38.92    2.24
   2  -4  -2   25.86    1.79
   2  -4  -3  293.23   14.34
   2  -4  -4  552.56   18.37
   2  -4  -5  839.99   20.15
   2  -4  -6  163.49    5.56
   2  -4  -7   73.75    3.53
   2  -4  -8  150.39    4.24
   2  -4  -9   62.18    5.31
   2  -4 -10   -2.30    4.38
   2  -3 -10    8.00    4.34
   2  -3  -9   71.07    5.38
   2  -3  -8   64.92    3.50
   2  -3  -7  124.38    4.79
   2  -3  -6   92.42    3.71
   2  -3  -5  121.34    4.13
   2  -3  -4   55.16    2.72
   2  -3  -3  266.54    9.80
   2  -3  -2 1038.85   25.01
   2  -3  -1  323.71   12.94
   2  -3   0  389.92   10.62
   2  -2   0   95.08    3.75
   2  -2  -1  507.02   16.27
   2  -2  -2  655.42   19.60
   2  -2  -3  504.01   18.23
   2  -2  -4  361.14   15.58
   2  -2  -5   13.92    2.41
   2  -2  -6   93.82    3.80
   2  -2  -7  254.04    9.52
   2  -2  -8   41.19    3.05
   2  -2  -9   57.45    5.09
   2  -2 -10   13.98    4.67
   2  -1 -10   15.64    4.97
   2  -1  -9   56.68    5.05
   2  -1  -8  120.20    4.04
   2  -1  -7   19.91    2.71
   2  -1  -6  177.06    5.94
   2  -1  -5  115.78    3.77
   2  -1  -4  358.88   15.19
   2  -1  -3  125.03    6.00
   2  -1  -2  229.60    8.66
   2  -1  -1  956.19   22.14
   2  -1   0    9.28    0.79
   2   0   0   36.87    1.53
   2   0  -1   14.98    1.47
   2   0  -2    9.81    1.56
   2   0  -3  149.11    6.68
   2   0  -4   32.00    2.36
   2   0  -5 1260.15   24.69
   2   0  -6   49.46    2.99
   2   0  -7   77.72    3.60
   2   0  -8  174.69    6.72
   2   0  -9  134.22    6.20
   2   0 -10   -0.43    4.08
   2   1 -10   25.59    4.64
   2   1  -9   61.78    5.40
   2   1  -8  109.41    4.09
   2   1  -7   24.24    2.77
   2   1  -6  136.09    4.69
   2   1  -5  151.79    6.08
   2   1  -4  312.86   14.24
   2   1  -3  148.48    4.88
   2   1  -2  247.29    9.36
   2   1  -1 1026.28   23.11
   2   1   0   25.76    0.94
   3 -48   1    2.33    3.36
   3 -47   2    0.82    3.50
   3 -46   3    2.65    3.56
   3 -46   2    3.08    3.30
   3 -46   1    8.92    3.44
   3 -45   1    9.87    3.38
   3 -45   3   28.99    4.11
   3 -44   4   -2.38    3.60
   3 -44   3   17.73    3.60
   3 -44   2    6.91    3.08
   3 -44   1   -1.61    3.05
   3 -43   1   19.19    3.36
   3 -43   2    4.18    3.09
   3 -43   3    2.18    3.23
   3 -43   4   20.77    4.10
   3 -42   5    1.36    3.44
   3 -42   4   11.76    3.64
   3 -42   3    4.20    3.07
   3 -42   2    7.53    3.06
   3 -42   1    0.28    2.77
   3 -41   1   38.77    3.65
   3 -41   2   -1.50    2.88
   3 -41   3   39.75    3.90
   3 -41   4   12.45    3.58
   3 -41   5   -0.78    3.30
   3 -40   4    1.66    3.38
   3 -40   2    3.70    2.98
   3 -40   1    6.50    2.80
   3 -39   1    4.96    2.97
   3 -39   2    8.08    2.90
   3 -39   3   11.96    3.36
   3 -39   4   19.82    3.45
   3 -39   5    1.16    3.44
   3 -39   6   14.53    3.96
   3 -38   6    2.79    3.53
   3 -38   5    5.27    3.39
   3 -38   4   32.32    3.86
   3 -38   3    6.92    3.16
   3 -38   1   21.16    2.99
   3 -37   1   49.63    3.52
   3 -37   2   30.55    3.12
   3 -37   3   12.56    3.20
   3 -37   4   53.52    4.17
   3 -37   5    6.04    3.26
   3 -37   6    5.72    3.61
   3 -36   6   23.46    4.29
   3 -36   5   42.23    4.24
   3 -36   4   15.93    3.27
   3 -36   3    3.98    2.74
   3 -36   2   20.63    2.88
   3 -36   1   10.24    2.70
   3 -35   1   -0.12    1.66
   3 -35   2   32.40    3.32
   3 -35   3   12.84    2.97
   3 -35   4    2.70    3.29
   3 -35   5   25.61    3.94
   3 -35   6   22.34    4.19
   3 -35   7    6.66    3.93
   3 -34   7   -2.50    3.71
   3 -34   6   10.95    3.67
   3 -34   5   42.47    3.90
   3 -34   4    8.19    3.17
   3 -34   3   20.40    3.01
   3 -34   2   15.99    1.91
   3 -34   1  115.97    4.35
   3 -33   1   30.00    2.22
   3 -33   2   56.50    2.51
   3 -33   3    7.09    2.57
   3 -33   4   53.14    4.00
   3 -33   5   21.58    3.62
   3 -33   6    7.98    3.45
   3 -33   7    4.83    3.47
   3 -32   7    6.99    3.88
   3 -32   6   23.55    3.82
   3 -32   5   86.93    4.61
   3 -32   4   17.55    2.91
   3 -32   3   -0.07    1.69
   3 -32   2   30.90    2.14
   3 -32   1   -1.35    1.61
   3 -31   1   12.30    1.84
   3 -31   2   79.33    2.69
   3 -31   3   15.20    1.97
   3 -31   4   17.73    2.99
   3 -31   5   84.66    4.68
   3 -31   6   19.25    3.72
   3 -31   7    1.26    3.56
   3 -30   8   -4.55    3.94
   3 -30   7    1.41    3.72
   3 -30   6    6.71    3.40
   3 -30   5   61.16    4.12
   3 -30   4    8.01    1.83
   3 -30   3   44.31    2.39
   3 -30   2   17.13    1.94
   3 -30   1  244.76    6.78
   3 -29   1    1.58    1.86
   3 -29   2  186.11    6.36
   3 -29   3   50.42    2.53
   3 -29   4    6.40    1.92
   3 -29   5   67.70    4.41
   3 -29   6   13.11    3.58
   3 -29   7    6.78    3.57
   3 -29   8    7.83    4.27
   3 -28   8    9.92    4.06
   3 -28   7    6.15    3.50
   3 -28   6   47.93    4.05
   3 -28   5   59.62    4.05
   3 -28   4    1.46    1.77
   3 -28   3   16.11    1.94
   3 -28   2   25.42    2.12
   3 -28   1    3.83    1.63
   3 -27   1   37.20    2.14
   3 -27   2   69.63    2.60
   3 -27   3    3.72    1.86
   3 -27   4  116.51    3.40
   3 -27   5   75.46    2.85
   3 -27   7    5.86    3.49
   3 -27   8   27.19    4.51
   3 -26   8   -4.31    4.00
   3 -26   7    5.07    3.71
   3 -26   6   24.46    3.67
   3 -26   5   51.94    2.76
   3 -26   4   95.85    3.16
   3 -26   3   86.50    2.93
   3 -26   2    1.91    1.63
   3 -26   1  259.58    8.07
   3 -25   1   97.59    3.32
   3 -25   2  116.67    3.74
   3 -25   3  222.93    8.04
   3 -25   4   48.01    2.67
   3 -25   5   65.15    2.95
   3 -25   6   28.48    3.82
   3 -25   7   21.86    4.04
   3 -25   8    5.47    3.88
   3 -24   9   20.87    4.82
   3 -24   8   22.10    4.56
   3 -24   7   21.82    4.02
   3 -24   6  106.11    4.94
   3 -24   5   46.59    2.69
   3 -24   4   42.43    2.60
   3 -24   3   57.09    2.52
   3 -24   2   38.03    2.17
   3 -24   1    4.00    1.52
   3 -23   1  107.30    3.91
   3 -23   2   63.01    2.52
   3 -23   3   41.49    2.36
   3 -23   4  161.29    4.69
   3 -23   5   17.61    2.35
   3 -23   6   37.02    3.96
   3 -23   7   41.38    4.40
   3 -23   8    9.14    3.95
   3 -23   9    4.48    4.33
   3 -22   9    8.52    4.10
   3 -22   8    6.30    3.79
   3 -22   7   11.06    3.77
   3 -22   6   19.88    2.35
   3 -22   5   34.18    2.67
   3 -22   4  277.46    8.64
   3 -22   3    7.75    1.92
   3 -22   2   25.29    1.89
   3 -22   1    7.63    1.58
   3 -21   1  302.00    9.87
   3 -21   2   52.15    2.30
   3 -21   3  314.93    9.62
   3 -21   4  182.99    7.94
   3 -21   5    1.59    2.07
   3 -21   6   23.20    2.49
   3 -21   7   99.58    5.24
   3 -21   8    6.21    4.12
   3 -21   9    0.60    4.64
   3 -20   9    7.04    4.59
   3 -20   8   63.39    5.24
   3 -20   7   54.47    4.71
   3 -20   6  158.02    5.85
   3 -20   5   51.97    2.75
   3 -20   4   82.87    3.10
   3 -20   3  128.70    4.94
   3 -20   2   40.50    2.19
   3 -20   1    3.61    1.50
   3 -19   1  217.27    9.34
   3 -19   2   13.03    1.64
   3 -19   3  302.08    9.92
   3 -19   4  107.93    3.56
   3 -19   5    8.61    2.12
   3 -19   6   60.15    3.09
   3 -19   7  132.53    5.82
   3 -19   8    1.24    3.82
   3 -19   9    4.24    4.45
   3 -18   9    9.06    4.18
   3 -18   8    2.05    3.75
   3 -18   7    2.76    3.39
   3 -18   6   27.16    2.58
   3 -18   5   62.28    2.99
   3 -18   4  243.42    9.03
   3 -18   3   46.90    2.40
   3 -18   2   33.74    1.94
   3 -18   1  119.34    4.36
   3 -17   1  388.56   11.92
   3 -17   2   44.69    2.14
   3 -17   3  306.69   10.26
   3 -17   4  288.30    9.80
   3 -17   5   46.43    2.81
   3 -17   6    6.78    2.25
   3 -17   7  134.74    5.66
   3 -17   8   16.03    4.56
   3 -17   9   11.64    4.46
   3 -16   9  100.75    6.57
   3 -16   8   60.69    4.87
   3 -16   7   83.01    4.96
   3 -16   6  140.01    6.52
   3 -16   5  165.75    5.54
   3 -16   4   60.40    2.89
   3 -16   3  218.91    9.43
   3 -16   2   77.01    3.10
   3 -16   1   11.38    1.43
   3 -15   1   99.95    3.81
   3 -15   2  145.15    4.92
   3 -15   3  550.61   14.49
   3 -15   4   18.01    2.19
   3 -15   5  137.66    4.75
   3 -15   6   85.68    3.50
   3 -15   7  117.87    5.62
   3 -15   8   57.64    5.02
   3 -15   9   -0.24    4.07
   3 -14   9    1.44    4.47
   3 -14   8    9.04    4.07
   3 -14   7   18.18    2.43
   3 -14   6   74.00    3.34
   3 -14   5  174.27    8.31
   3 -14   4   72.71    2.94
   3 -14   3  113.38    4.22
   3 -14   2   29.00    1.87
   3 -14   1  931.51   17.30
   3 -13   1  199.89    6.28
   3 -13   2  502.11   14.60
   3 -13   3   69.86    2.76
   3 -13   4  143.16    5.25
   3 -13   5  230.01    9.47
   3 -13   6   31.31    2.90
   3 -13   7   58.02    3.26
   3 -13   8   64.30    5.34
   3 -13   9   16.27    4.61
   3 -13  10   12.99    4.93
   3 -12  10   12.72    5.13
   3 -12   9  183.42    7.56
   3 -12   8   32.91    4.46
   3 -12   7   32.60    2.94
   3 -12   6  156.97    4.84
   3 -12   5  278.76   10.48
   3 -12   4   38.76    2.49
   3 -12   3   98.51    4.04
   3 -12   2  199.50   10.29
   3 -12   1   24.93    1.54
   3 -11   1   10.90    1.34
   3 -11   2  845.07   18.20
   3 -11   3  426.22   14.12
   3 -11   4   60.32    3.10
   3 -11   5  299.97   10.97
   3 -11   6  102.44    3.75
   3 -11   7   59.55    3.28
   3 -11   8  128.70    5.88
   3 -11   9    5.50    4.24
   3 -11  10    3.51    4.83
   3 -10  10   13.02    4.76
   3 -10   9   -9.36    3.94
   3 -10   8   -6.25    3.84
   3 -10   7   29.99    2.82
   3 -10   6  107.87    3.91
   3 -10   5  194.67    6.35
   3 -10   4   54.44    2.74
   3 -10   3  347.75   12.69
   3 -10   2   27.08    1.92
   3 -10   1 1183.28   19.58
   3  -9   1   22.90    1.56
   3  -9   2 1264.18   23.35
   3  -9   3  208.56    7.79
   3  -9   4   11.26    2.10
   3  -9   5  218.51   10.75
   3  -9   6  165.61    5.37
   3  -9   7    8.48    2.44
   3  -9   8  123.48    5.84
   3  -9   9    6.58    4.27
   3  -9  10    3.24    4.47
   3  -8  10   14.69    4.85
   3  -8   9  164.93    6.93
   3  -8   8   22.13    4.59
   3  -8   7   12.15    2.54
   3  -8   6  299.64   10.90
   3  -8   5  175.50    6.16
   3  -8   4   76.11    3.53
   3  -8   3   57.05    2.64
   3  -8   2  281.77   12.18
   3  -8   1   13.31    1.35
   3  -7   1  113.77    4.92
   3  -7   2 1112.90   22.14
   3  -7   3   11.91    2.04
   3  -7   4  248.56   11.75
   3  -7   5  206.71    6.91
   3  -7   6  106.67    3.92
   3  -7   7   41.81    3.07
   3  -7   8  167.25    6.52
   3  -7   9    8.73    4.31
   3  -7  10   19.63    4.88
   3  -6  10    8.52    4.79
   3  -6   9    0.31    4.09
   3  -6   8    1.77    3.61
   3  -6   7   24.33    2.94
   3  -6   6   96.67    3.83
   3  -6   5  103.28    3.77
   3  -6   4  242.32    8.17
   3  -6   3  159.81    6.52
   3  -6   2   76.95    3.01
   3  -6   1  958.92   19.24
   3  -5   1  310.10   12.67
   3  -5   2  988.41   22.67
   3  -5   3  798.45   20.57
   3  -5   4   55.02    2.98
   3  -5   5  110.53    4.49
   3  -5   6  176.93    5.84
   3  -5   7  265.01    8.51
   3  -5   8   79.00    5.37
   3  -5   9    5.94    4.12
   3  -5  10    8.01    4.38
   3  -4  10   89.42    6.50
   3  -4   9   47.86    5.17
   3  -4   8   88.30    5.67
   3  -4   7  135.18    4.55
   3  -4   6  345.34   11.62
   3  -4   5   84.23    3.58
   3  -4   4  155.84    6.58
   3  -4   3  422.41   16.27
   3  -4   2  218.82    7.99
   3  -4   1    2.42    1.33
   3  -3   1  831.41   19.05
   3  -3   2  339.14   14.57
   3  -3   3  433.24   16.26
   3  -3   4  347.42   14.68
   3  -3   5  116.21    3.87
   3  -3   6   51.06    3.41
   3  -3   7  287.09    8.97
   3  -3   8   34.93    4.50
   3  -3   9   15.28    4.39
   3  -3  10   17.02    4.63
   3  -2  10    4.37    4.55
   3  -2   9   -1.06    4.14
   3  -2   8   -0.08    4.50
   3  -2   7   20.27    2.96
   3  -2   6   89.29    3.73
   3  -2   5   51.22    3.06
   3  -2   4  467.16   17.09
   3  -2   3  148.45    6.21
   3  -2   2   40.06    2.36
   3  -2   1   91.70    4.09
   3  -1   1 1045.77   24.83
   3  -1   2   77.58    3.37
   3  -1   3 1368.52   27.08
   3  -1   4  158.31    6.69
   3  -1   5   -1.54    2.05
   3  -1   6   70.97    3.51
   3  -1   7  436.31   10.43
   3  -1   8   -0.45    3.74
   3  -1   9   21.39    4.46
   3  -1  10    6.88    4.41
   3   0  10  111.34    6.79
   3   0   9    0.55    4.16
   3   0   8   82.65    5.36
   3   0   7  227.65    8.42
   3   0   6  198.16    6.48
   3   0   5   29.90    2.83
   3   0   4  124.07    5.35
   3   0   3  603.19   19.65
   3   0   2  226.82    9.04
   3   0   1   49.84    2.30
   3   1   1  991.75   24.79
   3   1   2   76.69    3.45
   3   1   3 1357.27   27.80
   3   1   4  150.42    5.79
   3   1   5    1.42    2.10
   3   1   6   66.66    3.53
   3   1   7  464.30   10.70
   3   1   8   10.13    3.72
   3   1   9   24.43    4.57
   3   1  10    2.67    4.80
   3   1 -10   24.07    5.56
   3   1  -9   31.38    4.82
   3   1  -8   23.49    4.06
   3   1  -7  520.72   11.47
   3   1  -6   69.04    3.42
   3   1  -5    2.35    2.17
   3   1  -4  125.18    5.19
   3   1  -3  700.60   21.45
   3   1  -2  406.73   17.04
   3   1  -1  677.39   20.30
   3   1   0   16.54    1.20
   3   0   0    9.96    1.07
   3   0  -1   62.21    2.58
   3   0  -2   10.70    1.89
   3   0  -3 1015.59   24.49
   3   0  -4  293.41   12.70
   3   0  -5    6.49    2.11
   3   0  -6  535.53   13.61
   3   0  -7    4.71    2.82
   3   0  -8   33.61    4.69
   3   0  -9   10.49    4.66
   3   0 -10   56.26    6.59
   3  -1 -10   38.71    5.33
   3  -1  -9   36.01    5.18
   3  -1  -8   32.22    4.34
   3  -1  -7  508.29   11.05
   3  -1  -6   58.86    3.39
   3  -1  -5   -0.57    2.04
   3  -1  -4  132.15    5.68
   3  -1  -3  708.14   21.17
   3  -1  -2  418.37   16.79
   3  -1  -1  637.92   20.03
   3  -1   0   19.29    1.23
   3  -2   0 1194.95   18.81
   3  -2  -1  277.48   13.21
   3  -2  -2  111.20    5.13
   3  -2  -3 1053.37   24.68
   3  -2  -4   86.47    3.70
   3  -2  -5   16.76    2.44
   3  -2  -6    6.70    2.43
   3  -2  -7    4.33    2.77
   3  -2  -8   11.33    3.97
   3  -2  -9    2.90    3.82
   3  -2 -10   17.00    5.04
   3  -3 -10   27.36    5.67
   3  -3  -9   30.61    5.09
   3  -3  -8   22.97    4.10
   3  -3  -7  411.12   10.63
   3  -3  -6   16.69    2.75
   3  -3  -5   49.08    3.13
   3  -3  -4  459.60   17.28
   3  -3  -3  364.68   16.85
   3  -3  -2   42.78    2.39
   3  -3  -1  901.21   21.33
   3  -3   0   88.07    3.99
   3  -4   0   11.86    1.07
   3  -4  -1   16.36    1.62
   3  -4  -2  202.26    8.06
   3  -4  -3  496.92   17.83
   3  -4  -4  384.63   15.48
   3  -4  -5  291.73   12.19
   3  -4  -6  402.60   12.14
   3  -4  -7   18.30    3.10
   3  -4  -8   55.53    5.35
   3  -4  -9   48.00    5.02
   3  -4 -10   48.37    5.81
   3  -5 -10   21.73    4.92
   3  -5  -9   -3.85    4.24
   3  -5  -8  122.16    6.24
   3  -5  -7  206.88    8.21
   3  -5  -6  248.01    9.93
   3  -5  -5   34.97    2.82
   3  -5  -4    4.92    2.22
   3  -5  -3  296.08   14.49
   3  -5  -2  996.05   23.25
   3  -5  -1   42.46    2.05
   3  -5   0    2.78    0.91
   3  -6   0  711.33   14.78
   3  -6  -1 1214.54   21.58
   3  -6  -2  723.12   19.05
   3  -6  -3  307.23   14.28
   3  -6  -4  106.53    4.64
   3  -6  -5   37.12    3.06
   3  -6  -6   16.08    2.82
   3  -6  -7   18.68    2.78
   3  -6  -8   28.02    4.40
   3  -6  -9   10.61    4.68
   3  -6 -10    1.12    4.73
   3  -7 -10   15.48    5.11
   3  -7  -9   37.36    5.41
   3  -7  -8  157.76    6.68
   3  -7  -7   72.19    3.75
   3  -7  -6  150.70    5.53
   3  -7  -5  109.24    4.90
   3  -7  -4  302.42   13.85
   3  -7  -3   71.24    2.84
   3  -7  -2  710.89   19.20
   3  -7  -1  554.43   15.26
   3  -7   0   91.96    4.11
   3  -8   0   30.09    1.42
   3  -8  -1    1.76    1.11
   3  -8  -2  233.83    8.09
   3  -8  -3  123.58    5.09
   3  -8  -4  139.16    5.47
   3  -8  -5  717.34   16.99
   3  -8  -6   86.11    3.84
   3  -8  -7   38.68    3.08
   3  -8  -8   34.22    4.69
   3  -8  -9  126.95    6.50
   3  -8 -10    9.91    4.83
   3  -9 -10    5.57    4.65
   3  -9  -9   13.60    4.75
   3  -9  -8  184.86    6.98
   3  -9  -7   10.62    2.72
   3  -9  -6  232.77   10.29
   3  -9  -5   89.44    3.76
   3  -9  -4  134.94    4.89
   3  -9  -3   25.92    2.18
   3  -9  -2  784.15   19.19
   3  -9  -1  312.84   11.62
   3  -9   0   18.46    1.28
   3 -10   0   21.69    1.34
   3 -10  -1 1139.23   19.46
   3 -10  -2  686.39   16.75
   3 -10  -3  149.58    5.86
   3 -10  -4  109.13    4.45
   3 -10  -5   51.09    3.18
   3 -10  -6   37.60    3.19
   3 -10  -7   19.01    2.87
   3 -10  -8   27.07    4.33
   3 -10  -9    7.18    4.35
   3 -10 -10    2.23    4.37
   3 -11 -10    2.08    4.59
   3 -11  -9   18.69    5.50
   3 -11  -8  176.70    6.90
   3 -11  -7   28.41    3.01
   3 -11  -6  181.31    5.67
   3 -11  -5  133.19    4.81
   3 -11  -4  161.54    5.57
   3 -11  -3   76.70    2.99
   3 -11  -2  822.14   18.51
   3 -11  -1   87.40    3.58
   3 -11   0    5.41    1.11
   3 -12   0    4.21    1.11
   3 -12  -1   55.47    2.31
   3 -12  -2  174.98    6.62
   3 -12  -3  209.26    7.16
   3 -12  -4   62.23    3.06
   3 -12  -5  887.70   17.08
   3 -12  -6   27.12    2.81
   3 -12  -7   49.36    3.13
   3 -12  -8   21.64    4.53
   3 -12  -9  126.72    6.84
   3 -12 -10    2.97    4.61
   3 -13 -10   11.35    4.92
   3 -13  -9   42.46    5.72
   3 -13  -8   73.26    5.37
   3 -13  -7  141.41    4.18
   3 -13  -6   54.03    3.28
   3 -13  -5  129.29    4.45
   3 -13  -4  182.76    6.86
   3 -13  -3   41.14    2.42
   3 -13  -2  100.57    4.20
   3 -13  -1  413.19   13.09
   3 -13   0    8.35    1.23
   3 -14   0   90.75    4.13
   3 -14  -1  956.10   17.27
   3 -14  -2   95.42    3.80
   3 -14  -3  399.17   12.58
   3 -14  -4   72.05    2.99
   3 -14  -5   36.68    2.78
   3 -14  -6   19.94    2.59
   3 -14  -7    2.00    2.28
   3 -14  -8   10.08    4.13
   3 -14  -9    6.91    4.26
   3 -14 -10    3.86    4.63
   3 -15  -9    9.80    4.77
   3 -15  -8   98.86    5.79
   3 -15  -7  151.29    5.98
   3 -15  -6  124.61    4.42
   3 -15  -5   55.59    3.08
   3 -15  -4   21.01    2.31
   3 -15  -3  200.20    6.62
   3 -15  -2  471.32   13.47
   3 -15  -1   19.01    1.60
   3 -15   0   28.58    1.67
   3 -16   0   22.54    1.58
   3 -16  -1    5.99    1.36
   3 -16  -2   16.58    1.72
   3 -16  -3  396.98   11.87
   3 -16  -4  223.61    9.30
   3 -16  -5  307.97    9.95
   3 -16  -6  253.75    8.01
   3 -16  -7   -2.36    3.57
   3 -16  -8   29.46    4.44
   3 -16  -9   52.50    5.54
   3 -17  -9   39.08    5.47
   3 -17  -8    2.92    3.97
   3 -17  -7  148.68    6.05
   3 -17  -6   10.10    2.39
   3 -17  -5   53.96    3.03
   3 -17  -4  152.89    5.47
   3 -17  -3  131.66    4.83
   3 -17  -2   18.47    1.71
   3 -17  -1  403.66   11.91
   3 -17   0   39.35    2.02
   3 -18   0 1035.13   16.74
   3 -18  -1  172.92    8.80
   3 -18  -2   45.09    2.20
   3 -18  -3  432.44   11.87
   3 -18  -4   56.31    2.84
   3 -18  -5    7.75    2.21
   3 -18  -6    1.99    2.27
   3 -18  -7    9.52    3.96
   3 -18  -8    5.86    4.40
   3 -18  -9    3.68    4.21
   3 -19  -9   12.24    4.42
   3 -19  -8    5.33    4.66
   3 -19  -7  171.18    6.37
   3 -19  -6   11.17    2.36
   3 -19  -5    3.34    2.10
   3 -19  -4   94.14    3.45
   3 -19  -3  226.32    9.00
   3 -19  -2   59.73    2.30
   3 -19  -1  114.14    4.45
   3 -19   0  186.29    8.42
   3 -20   0   18.31    1.62
   3 -20  -1   10.89    1.61
   3 -20  -2    4.54    1.60
   3 -20  -3  228.91    9.04
   3 -20  -4  345.82   10.08
   3 -20  -5    9.21    2.11
   3 -20  -6  250.61    7.26
   3 -20  -7    2.36    3.42
   3 -20  -8   25.90    4.34
   3 -20  -9   10.32    4.63
   3 -21  -9    8.26    4.46
   3 -21  -8    6.25    3.93
   3 -21  -7  105.45    5.40
   3 -21  -6   31.87    2.75
   3 -21  -5   13.60    2.22
   3 -21  -4   90.54    3.36
   3 -21  -3   77.53    2.97
   3 -21  -2  125.85    4.45
   3 -21  -1  139.35    4.70
   3 -21   0   33.59    2.05
   3 -22   0  791.37   13.62
   3 -22  -1   51.55    2.28
   3 -22  -2   68.92    2.67
   3 -22  -3  198.54    7.98
   3 -22  -4   67.05    2.94
   3 -22  -5    0.55    2.00
   3 -22  -6    3.96    2.10
   3 -22  -7   13.41    4.07
   3 -22  -8    4.35    3.96
   3 -22  -9    5.89    4.44
   3 -23  -9    5.62    4.83
   3 -23  -8   10.90    3.87
   3 -23  -7   67.93    5.06
   3 -23  -6    3.67    3.15
   3 -23  -5   25.63    2.55
   3 -23  -4  141.35    4.42
   3 -23  -3   75.02    3.16
   3 -23  -2    7.16    1.66
   3 -23  -1  141.61    6.91
   3 -23   0   57.01    2.38
   3 -24   0    7.74    1.60
   3 -24  -1    2.31    1.56
   3 -24  -2   40.50    2.25
   3 -24  -3   95.55    3.35
   3 -24  -4  209.99    7.21
   3 -24  -5  138.56    5.72
   3 -24  -6  183.02    5.90
   3 -24  -7    6.46    3.59
   3 -24  -8   16.80    4.23
   3 -24  -9   11.17    4.77
   3 -25  -8   11.75    4.48
   3 -25  -7   21.25    4.03
   3 -25  -6   51.27    4.29
   3 -25  -5   26.16    2.54
   3 -25  -4   22.22    2.48
   3 -25  -3  149.83    4.19
   3 -25  -2   65.92    2.59
   3 -25  -1   41.31    2.30
   3 -25   0   44.83    2.23
   3 -26   0  332.70    8.67
   3 -26  -1  262.25    8.03
   3 -26  -2   65.98    2.58
   3 -26  -3   62.20    2.65
   3 -26  -4   58.72    2.78
   3 -26  -5   10.75    2.19
   3 -26  -6    9.68    3.40
   3 -26  -7   -0.13    3.74
   3 -26  -8    1.04    3.87
   3 -27  -8   27.47    4.76
   3 -27  -7   23.86    3.88
   3 -27  -6   20.65    3.74
   3 -27  -5   26.29    2.43
   3 -27  -4   60.74    2.79
   3 -27  -3   20.02    2.17
   3 -27  -2   55.76    2.49
   3 -27  -1  101.81    3.38
   3 -27   0    8.72    1.79
   3 -28   0    0.76    1.57
   3 -28  -1    3.35    1.72
   3 -28  -2   40.75    2.39
   3 -28  -3   16.90    2.10
   3 -28  -4   70.76    2.83
   3 -28  -5  263.90    6.51
   3 -28  -6   22.11    3.79
   3 -28  -7   12.58    3.98
   3 -28  -8    6.89    4.37
   3 -29  -8   18.81    4.53
   3 -29  -7    2.15    3.97
   3 -29  -6   22.28    3.70
   3 -29  -5   29.42    3.96
   3 -29  -4    2.99    1.96
   3 -29  -3   34.36    2.30
   3 -29  -2   85.09    2.86
   3 -29  -1   72.83    2.66
   3 -29   0   31.11    2.05
   3 -30   0    4.13    1.63
   3 -30  -1  303.54    7.05
   3 -30  -2   46.60    2.53
   3 -30  -3   22.96    2.06
   3 -30  -4   61.94    2.77
   3 -30  -5    5.72    3.07
   3 -30  -6    4.88    3.36
   3 -30  -7   -5.48    3.54
   3 -30  -8   -1.23    4.33
   3 -31  -8   42.81    5.36
   3 -31  -7   -0.67    3.88
   3 -31  -6   24.03    4.10
   3 -31  -5   26.51    3.62
   3 -31  -4   21.69    3.31
   3 -31  -3   -4.72    1.79
   3 -31  -2  136.79    5.32
   3 -31  -1   18.39    2.04
   3 -31   0   20.69    1.87
   3 -32   0    5.98    1.66
   3 -32  -1    4.31    1.71
   3 -32  -2   25.81    2.09
   3 -32  -3   19.08    2.00
   3 -32  -4   22.43    3.33
   3 -32  -5  184.64    6.00
   3 -32  -6    4.77    3.58
   3 -32  -7   -0.02    3.59
   3 -33  -7    6.40    4.02
   3 -33  -6    5.70    3.51
   3 -33  -5   16.70    4.19
   3 -33  -4   28.38    3.30
   3 -33  -3    2.70    2.56
   3 -33  -2   22.63    2.04
   3 -33  -1   52.12    2.44
   3 -33   0    5.57    1.69
   3 -34   0  108.18    4.35
   3 -34  -1   93.29    4.17
   3 -34  -2   21.71    2.05
   3 -34  -3   19.74    3.06
   3 -34  -4   14.26    3.17
   3 -34  -5    3.46    3.33
   3 -34  -6    2.94    3.43
   3 -34  -7    0.86    3.96
   3 -35  -7   12.02    4.08
   3 -35  -6   20.93    4.13
   3 -35  -5    6.74    3.51
   3 -35  -4    4.77    2.93
   3 -35  -3    6.90    2.87
   3 -35  -2   66.34    3.67
   3 -35  -1    3.16    1.68
   3 -35   0   18.74    1.93
   3 -36   0    1.67    2.39
   3 -36  -1    9.03    2.61
   3 -36  -2   16.97    2.87
   3 -36  -3   16.65    2.92
   3 -36  -4   42.56    3.87
   3 -36  -5   43.62    4.25
   3 -36  -6   20.94    4.13
   3 -36  -7    0.99    3.88
   3 -37  -6    3.42    3.68
   3 -37  -5   17.63    3.74
   3 -37  -4   34.03    3.85
   3 -37  -3    3.97    3.08
   3 -37  -2    7.61    2.84
   3 -37  -1   43.33    3.46
   3 -37   0   19.88    3.02
   3 -38   0  140.35    4.57
   3 -38  -1   22.47    2.99
   3 -38  -2   16.07    2.82
   3 -38  -3   26.60    3.52
   3 -38  -4    7.73    3.13
   3 -38  -5    4.43    3.38
   3 -38  -6    3.79    3.64
   3 -39  -6   -2.75    4.02
   3 -39  -5   -5.24    3.42
   3 -39  -4    7.29    3.37
   3 -39  -3   18.34    3.35
   3 -39  -2   32.07    3.41
   3 -39  -1    6.31    2.79
   3 -39   0    9.41    2.75
   3 -40   0    4.97    2.75
   3 -40  -2    0.38    2.83
   3 -40  -3    9.70    3.61
   3 -40  -4   29.83    3.79
   3 -40  -5    1.93    3.42
   3 -41  -5    4.15    4.04
   3 -41  -3   23.19    3.85
   3 -41  -2    0.30    3.23
   3 -41  -1    2.41    3.00
   3 -41   0   19.71    3.38
   3 -42   0  159.34    5.23
   3 -42  -2    3.74    3.14
   3 -42  -3   24.45    3.92
   3 -42  -4   19.19    3.85
   3 -42  -5   -3.87    3.59
   3 -43  -4    7.59    3.56
   3 -43  -3   21.49    3.79
   3 -43  -2    0.99    3.10
   3 -43  -1   22.07    3.63
   3 -43   0    5.61    3.18
   3 -44   0    6.27    3.09
   3 -44  -1    8.15    3.11
   3 -44  -2    2.52    3.23
   3 -44  -3   12.04    3.56
   3 -44  -4    6.29    4.02
   3 -45  -3    6.13    3.73
   3 -45  -1    6.61    3.66
   3 -45   0    9.59    3.45
   3 -46   0   26.37    3.95
   3 -46  -1   13.55    3.45
   3 -46  -2    3.09    3.51
   3 -46  -3   -1.85    3.92
   3 -47  -2    0.33    3.69
   3 -47  -1   15.98    3.67
   3 -47   0    3.59    3.41
   3 -48   0    1.85    3.30
   3 -48  -1    7.11    3.67
   4   1   1   74.04    3.02
   4   1   2  887.63   21.58
   4   1   3   12.07    2.38
   4   1   4   21.15    2.61
   4   1   5  161.52    6.00
   4   1   6  188.13    8.38
   4   1   7    9.31    4.06
   4   1   8   88.71    5.73
   4   1   9    6.41    4.47
   4   0   9  154.20    7.35
   4   0   8    9.17    4.36
   4   0   7   14.33    4.13
   4   0   6    4.14    2.55
   4   0   5  391.34   12.43
   4   0   4   11.23    2.50
   4   0   3  410.13   15.30
   4   0   2  138.45    5.22
   4   0   1   49.67    2.73
   4  -1   1   72.93    2.98
   4  -1   2  914.69   21.07
   4  -1   3   14.25    2.32
   4  -1   4   22.29    2.60
   4  -1   5  160.77    5.55
   4  -1   6  181.46    7.92
   4  -1   7    7.67    3.73
   4  -1   8   82.86    5.78
   4  -1   9    8.53    4.92
   4  -2   9    5.44    4.72
   4  -2   8    0.38    4.10
   4  -2   7   86.59    5.34
   4  -2   6   80.90    3.67
   4  -2   5   55.44    3.56
   4  -2   4   98.56    3.74
   4  -2   3  549.77   17.68
   4  -2   2  432.66   15.83
   4  -2   1  550.40   17.13
   4  -3   1   38.01    2.25
   4  -3   2  783.16   19.67
   4  -3   3  124.51    5.34
   4  -3   4   17.22    2.54
   4  -3   5   83.59    3.84
   4  -3   6  272.00    9.21
   4  -3   7   59.02    4.97
   4  -3   8   58.49    5.74
   4  -3   9    2.51    4.77
   4  -4   9   90.78    6.19
   4  -4   8   40.69    5.18
   4  -4   7    2.89    3.50
   4  -4   6   78.25    3.79
   4  -4   5  336.20   11.39
   4  -4   4  163.76    5.73
   4  -4   3  264.06    7.90
   4  -4   2  212.53    7.89
   4  -4   1   47.93    2.27
   4  -5   1  239.36   10.71
   4  -5   2  179.51    6.44
   4  -5   3  136.23    5.39
   4  -5   4   88.55    3.66
   4  -5   5  146.05    5.33
   4  -5   6   24.65    3.03
   4  -5   7  210.93    7.03
   4  -5   8   53.46    5.18
   4  -5   9    6.44    4.91
   4  -6   9    8.05    4.54
   4  -6   8   25.11    4.82
   4  -6   7   33.52    4.45
   4  -6   6   15.74    2.74
   4  -6   5   32.83    3.04
   4  -6   4  188.45    5.87
   4  -6   3  412.73   15.00
   4  -6   2  142.41    5.65
   4  -6   1  225.03   10.15
   4  -7   1  104.03    4.04
   4  -7   2  483.31   15.12
   4  -7   3  350.26   11.99
   4  -7   4  117.56    4.10
   4  -7   5    5.70    2.47
   4  -7   6  188.35    7.58
   4  -7   7  276.23    7.67
   4  -7   8    5.06    4.56
   4  -7   9    5.54    4.51
   4  -8   9   20.16    5.22
   4  -8   8  101.05    6.20
   4  -8   7   -2.08    3.78
   4  -8   6  230.97    7.83
   4  -8   5   54.94    3.24
   4  -8   4  322.89   12.00
   4  -8   3  175.86    6.20
   4  -8   2  157.44    6.03
   4  -8   1   21.13    1.70
   4  -9   1  247.98    9.97
   4  -9   2   39.69    2.34
   4  -9   3  181.35    5.90
   4  -9   4   97.21    3.54
   4  -9   5   63.26    3.30
   4  -9   6   22.62    2.80
   4  -9   7  254.21    7.35
   4  -9   8    5.55    4.15
   4  -9   9    4.21    4.61
   4 -10   9   -5.13    4.61
   4 -10   8   19.00    4.55
   4 -10   7   23.52    4.46
   4 -10   6    2.74    2.39
   4 -10   5    0.01    2.19
   4 -10   4  217.63   10.36
   4 -10   3  398.34   12.68
   4 -10   2   23.88    2.04
   4 -10   1   83.38    2.83
   4 -11   1  259.19    9.73
   4 -11   2   24.54    2.09
   4 -11   3  165.22    5.15
   4 -11   4  150.35    4.94
   4 -11   5   52.62    3.26
   4 -11   6   34.73    2.94
   4 -11   7  276.94    7.74
   4 -11   8    2.19    4.13
   4 -11   9   10.32    4.68
   4 -12   9    2.90    4.54
   4 -12   8  103.71    6.20
   4 -12   7    7.17    3.62
   4 -12   6  122.41    4.00
   4 -12   5    8.02    2.39
   4 -12   4  294.83   10.90
   4 -12   3  135.36    4.99
   4 -12   2   89.06    3.65
   4 -12   1   12.03    1.61
   4 -13   1  159.40    8.06
   4 -13   2  351.64   11.32
   4 -13   3  108.87    3.70
   4 -13   4   47.84    3.01
   4 -13   5   14.05    2.52
   4 -13   6   73.98    3.51
   4 -13   7  164.77    6.31
   4 -13   8    6.32    4.35
   4 -13   9    8.87    4.62
   4 -14   9   -2.09    4.48
   4 -14   8   11.45    4.44
   4 -14   7   24.24    4.44
   4 -14   6   18.40    2.59
   4 -14   5    6.38    2.35
   4 -14   4  150.99    4.99
   4 -14   3  277.12   10.10
   4 -14   2  146.99    5.13
   4 -14   1  221.72    8.71
   4 -15   1  315.15    9.82
   4 -15   2  165.84    4.97
   4 -15   3   14.71    2.09
   4 -15   4   70.97    3.27
   4 -15   5  179.07    4.98
   4 -15   6   36.31    2.97
   4 -15   7   71.89    5.46
   4 -15   8   24.53    4.72
   4 -15   9    5.96    4.57
   4 -16   9   45.59    5.62
   4 -16   8   34.41    4.82
   4 -16   7    8.64    3.92
   4 -16   6   46.82    2.97
   4 -16   5  134.97    3.99
   4 -16   4  110.08    3.68
   4 -16   3  145.99    4.52
   4 -16   2   74.46    2.75
   4 -16   1   50.85    2.18
   4 -17   1   43.23    2.17
   4 -17   2  450.93   11.72
   4 -17   3   39.33    2.56
   4 -17   4   20.97    2.47
   4 -17   5   12.39    2.45
   4 -17   6  161.20    5.96
   4 -17   7   23.31    4.29
   4 -17   8   28.03    5.02
   4 -18   9    3.68    4.98
   4 -18   8    1.73    4.05
   4 -18   7   20.23    4.00
   4 -18   6   21.93    3.77
   4 -18   5   18.12    2.39
   4 -18   4   96.78    3.33
   4 -18   3  172.58    7.39
   4 -18   2  186.93    7.61
   4 -18   1  357.03    9.99
   4 -19   1  114.39    4.03
   4 -19   2  206.00    7.61
   4 -19   3    7.90    2.04
   4 -19   4    3.74    2.12
   4 -19   5  260.42    6.87
   4 -19   6  117.81    5.51
   4 -19   7   -0.59    3.49
   4 -19   8   39.02    4.97
   4 -20   8   -2.42    4.32
   4 -20   7    6.17    3.39
   4 -20   6   10.54    3.40
   4 -20   5  218.45    6.61
   4 -20   4   78.97    3.04
   4 -20   3   83.16    3.13
   4 -20   2   11.76    1.89
   4 -20   1   29.26    1.96
   4 -21   1    9.69    1.71
   4 -21   2  259.45    8.10
   4 -21   3    6.85    1.94
   4 -21   5   37.17    2.78
   4 -21   6   68.92    4.69
   4 -21   7   -0.34    3.47
   4 -21   8   23.75    5.08
   4 -22   8    2.42    4.27
   4 -22   7    9.18    3.91
   4 -22   6   13.09    3.68
   4 -22   5   17.64    2.26
   4 -22   4   80.10    3.01
   4 -22   3  132.53    5.86
   4 -22   2   63.31    2.60
   4 -22   1  299.11    7.89
   4 -23   1   11.06    1.71
   4 -23   2  165.06    4.30
   4 -23   3   12.55    2.12
   4 -23   4   17.25    2.29
   4 -23   5   56.13    4.27
   4 -23   6  156.25    5.80
   4 -23   7   17.21    4.28
   4 -23   8   25.62    5.08
   4 -24   7    1.38    3.96
   4 -24   6   41.01    4.24
   4 -24   5  114.23    4.96
   4 -24   4   95.15    3.05
   4 -24   3   36.69    2.40
   4 -24   2    3.46    1.71
   4 -24   1    6.30    1.67
   4 -25   1   68.75    2.56
   4 -25   2   30.20    2.22
   4 -25   3   22.80    2.32
   4 -25   4    7.98    2.10
   4 -25   5   51.14    4.11
   4 -25   6    6.74    3.69
   4 -25   7   13.55    4.32
   4 -25   8    4.23    4.84
   4 -26   8   -0.58    4.17
   4 -26   7    5.06    4.27
   4 -26   6    6.03    3.73
   4 -26   5    9.79    3.28
   4 -26   4   37.88    2.49
   4 -26   3   92.78    3.02
   4 -26   2   20.76    2.02
   4 -26   1   68.43    2.50
   4 -27   1   43.26    2.30
   4 -27   2   30.60    2.26
   4 -27   3   29.70    2.34
   4 -27   4   44.15    3.80
   4 -27   5    3.21    3.07
   4 -27   6   45.78    4.80
   4 -27   7   29.24    4.91
   4 -28   7   -0.77    3.80
   4 -28   6   38.63    4.54
   4 -28   5   22.37    3.79
   4 -28   4  109.94    4.64
   4 -28   3   34.06    2.33
   4 -28   2    3.83    1.69
   4 -28   1   -3.72    1.65
   4 -29   1  114.48    4.66
   4 -29   2    0.22    1.58
   4 -29   3   27.77    2.33
   4 -29   4   44.12    3.91
   4 -29   5   25.53    4.01
   4 -29   6    5.69    3.60
   4 -29   7   32.13    6.51
   4 -30   7    3.90    3.91
   4 -30   6    0.15    3.40
   4 -30   5    6.04    3.30
   4 -30   4   57.21    4.07
   4 -30   3   66.57    3.96
   4 -30   2    2.30    1.69
   4 -30   1   10.37    1.92
   4 -31   1   60.24    2.45
   4 -31   2    3.68    2.53
   4 -31   3    1.60    2.74
   4 -31   4   12.85    3.57
   4 -31   5   22.71    3.99
   4 -31   6    1.44    3.75
   4 -31   7   32.44    5.08
   4 -32   7    1.39    4.05
   4 -32   6   14.55    4.22
   4 -32   5    0.17    3.37
   4 -32   4   63.77    4.15
   4 -32   3   35.24    3.51
   4 -32   2   14.10    2.74
   4 -32   1    2.83    2.33
   4 -33   1   64.00    3.62
   4 -33   2   15.78    3.14
   4 -33   3   59.72    4.06
   4 -33   4   11.66    3.63
   4 -33   5    2.68    3.38
   4 -33   6   11.24    4.04
   4 -34   6   -0.37    3.75
   4 -34   5    7.01    3.30
   4 -34   4   53.07    4.26
   4 -34   3   26.79    3.37
   4 -34   2   15.66    2.83
   4 -34   1   37.68    3.42
   4 -35   1   42.84    3.53
   4 -35   2    0.10    2.84
   4 -35   3    5.81    2.96
   4 -35   4    0.43    3.41
   4 -35   5   15.63    4.32
   4 -35   6    7.81    3.84
   4 -36   6   -1.13    3.83
   4 -36   5   22.43    4.21
   4 -36   4   25.83    4.05
   4 -36   3   15.45    3.28
   4 -36   2   11.94    3.10
   4 -36   1    6.89    2.79
   4 -37   1   11.39    3.02
   4 -37   2   35.76    3.83
   4 -37   3    4.22    3.50
   4 -37   4   -0.93    3.38
   4 -37   5    1.85    4.04
   4 -38   5   -1.69    3.82
   4 -38   4   25.65    4.06
   4 -38   3    5.13    3.30
   4 -38   2   22.34    3.56
   4 -38   1   41.61    3.81
   4 -39   1    9.92    3.07
   4 -39   2    1.12    3.09
   4 -39   3    2.64    3.18
   4 -39   4   -5.50    3.46
   4 -39   5   10.29    4.32
   4 -40   4   10.75    3.73
   4 -40   3   -1.72    3.37
   4 -40   2    2.87    3.26
   4 -40   1    4.59    2.98
   4 -41   1    5.17    3.15
   4 -41   2   11.38    3.88
   4 -41   3   -1.90    3.51
   4 -41   4    2.85    3.59
   4 -42   4    7.25    3.71
   4 -42   3    9.31    3.86
   4 -42   2    9.53    3.49
   4 -42   1   14.61    3.40
   4 -43   1    4.05    3.20
   4 -43   2    1.54    3.47
   4 -43   3   -2.33    3.39
   4 -44   2   -1.15    3.72
   4 -44   1    4.71    3.48
   4 -45   1    0.08    3.73
   4 -46   0   20.69    3.80
   4 -45  -2    6.84    3.79
   4 -45  -1   -0.47    3.78
   4 -45   0    4.04    3.42
   4 -44   0    5.70    3.43
   4 -44  -1    0.45    3.48
   4 -44  -2    5.33    3.69
   4 -43  -3    6.84    3.71
   4 -43  -2    5.13    3.57
   4 -43  -1    1.53    3.27
   4 -43   0    1.25    3.30
   4 -42   0    0.48    3.11
   4 -42  -1   28.66    4.05
   4 -42  -2    1.65    3.24
   4 -42  -3   -1.04    3.51
   4 -42  -4   -2.18    3.79
   4 -41  -4   15.61    4.28
   4 -41  -3    1.77    3.50
   4 -41  -2    9.44    3.70
   4 -41  -1    0.66    2.99
   4 -41   0    1.12    3.33
   4 -40   0    5.47    3.05
   4 -40  -1    8.84    3.07
   4 -40  -2   23.14    3.71
   4 -40  -3    0.71    3.98
   4 -40  -4   -1.63    3.69
   4 -39  -4   14.66    4.36
   4 -39  -3   -2.79    3.20
   4 -39  -2   16.46    3.78
   4 -39  -1    7.10    3.26
   4 -39   0    1.15    2.92
   4 -38   0    3.76    3.00
   4 -38  -1   65.28    4.09
   4 -38  -2    4.32    3.07
   4 -38  -3    6.70    3.50
   4 -38  -4   -3.13    3.45
   4 -38  -5   -1.61    4.11
   4 -37  -5   24.37    4.36
   4 -37  -3   26.88    3.97
   4 -37  -2   18.75    3.49
   4 -37  -1    6.36    2.80
   4 -37   0    6.78    3.00
   4 -36   0    0.42    2.59
   4 -36  -1    1.47    2.71
   4 -36  -2   35.60    3.77
   4 -36  -3   10.74    3.65
   4 -36  -4    1.50    3.46
   4 -36  -5    5.79    3.86
   4 -36  -6   10.81    4.16
   4 -35  -6   15.37    4.31
   4 -35  -5   -4.22    3.74
   4 -35  -4   58.45    4.83
   4 -35  -3   -0.94    3.08
   4 -35  -2    9.28    3.16
   4 -35  -1   29.74    3.61
   4 -35   0   -0.57    2.90
   4 -34   0  144.24    4.84
   4 -34  -1   65.63    3.90
   4 -34  -2    5.70    2.92
   4 -34  -3    3.79    3.41
   4 -34  -4   -0.11    3.54
   4 -34  -5    8.04    3.93
   4 -34  -6    4.29    4.05
   4 -33  -6   -2.19    3.73
   4 -33  -5   18.83    4.21
   4 -33  -4   19.37    3.75
   4 -33  -3   64.65    4.60
   4 -33  -2   21.07    3.37
   4 -33  -1   39.50    3.38
   4 -32   0    4.82    1.76
   4 -32  -1   10.53    1.83
   4 -32  -2   39.71    3.63
   4 -32  -3   61.35    4.24
   4 -32  -4   -0.32    3.48
   4 -32  -5    7.13    3.60
   4 -32  -6   29.97    4.41
   4 -32  -7    1.21    4.26
   4 -31  -7   35.98    4.84
   4 -31  -6    6.54    3.81
   4 -31  -5   -0.82    3.40
   4 -31  -4   80.66    4.64
   4 -31  -3   31.38    3.75
   4 -31  -2    1.45    1.75
   4 -31  -1   23.91    2.26
   4 -31   0   15.53    2.10
   4 -30   0  233.70    5.77
   4 -30  -1   12.52    1.94
   4 -30  -3    7.84    2.88
   4 -30  -4    7.24    3.43
   4 -30  -5   15.35    3.60
   4 -30  -6   -0.62    3.58
   4 -30  -7    5.37    4.19
   4 -29  -7    5.89    4.26
   4 -29  -6   -0.63    3.97
   4 -29  -5   -3.32    3.20
   4 -29  -4  145.04    5.35
   4 -29  -3   46.46    2.55
   4 -29  -2    0.18    1.75
   4 -29  -1  101.58    2.92
   4 -29   0   13.27    2.03
   4 -28   0    9.14    1.86
   4 -28  -1   25.56    2.16
   4 -28  -2   19.30    2.01
   4 -28  -3   82.43    2.94
   4 -28  -5   14.66    3.64
   4 -28  -6   65.37    5.04
   4 -28  -7   11.93    4.67
   4 -27  -7   45.10    5.52
   4 -27  -5   58.62    4.45
   4 -27  -4   20.04    3.34
   4 -27  -3   62.34    2.79
   4 -27  -2   21.96    2.11
   4 -27  -1   14.91    2.07
   4 -27   0  115.57    2.99
   4 -26   0  185.83    5.88
   4 -26  -1  100.99    3.39
   4 -26  -2   24.12    2.07
   4 -26  -3   16.85    2.19
   4 -26  -4   15.56    2.23
   4 -26  -5    2.28    3.41
   4 -26  -6   20.04    3.86
   4 -26  -7   -0.33    3.97
   4 -26  -8    8.18    4.71
   4 -25  -8   13.81    4.47
   4 -25  -7    5.26    4.32
   4 -25  -6   19.37    4.61
   4 -25  -5    8.09    3.44
   4 -25  -4  229.21    6.00
   4 -25  -3    3.72    1.92
   4 -25  -2   16.15    2.03
   4 -25  -1   71.52    2.68
   4 -25   0   69.11    2.59
   4 -24   0   13.69    1.79
   4 -24  -1   19.86    1.99
   4 -24  -2   34.16    2.32
   4 -24  -3   55.45    2.62
   4 -24  -4   14.63    2.28
   4 -24  -5   75.60    4.42
   4 -24  -6   77.15    5.01
   4 -24  -7   14.15    4.30
   4 -24  -8    6.54    4.56
   4 -23  -8   41.90    5.28
   4 -23  -7   26.15    4.47
   4 -23  -6   32.21    4.37
   4 -23  -5  127.10    5.18
   4 -23  -4   15.47    2.36
   4 -23  -3   69.58    2.83
   4 -23  -2   53.40    2.61
   4 -23  -1   17.08    2.02
   4 -23   0  151.03    4.23
   4 -22   0   22.34    1.93
   4 -22  -1  351.54    8.94
   4 -22  -2   45.28    2.48
   4 -22  -3   20.92    2.19
   4 -22  -4    3.87    2.09
   4 -22  -5   37.64    2.71
   4 -22  -6   34.52    4.11
   4 -22  -7    8.89    3.88
   4 -22  -8    7.55    4.37
   4 -21  -8   50.20    5.42
   4 -21  -7   -3.82    3.84
   4 -21  -6   43.90    4.37
   4 -21  -5  140.03    5.64
   4 -21  -4  107.10    3.42
   4 -21  -3   46.49    2.52
   4 -21  -2  186.97    4.78
   4 -21  -1   25.02    2.13
   4 -21   0  102.17    3.18
   4 -20   0    7.66    1.66
   4 -20  -1   26.89    1.93
   4 -20  -2  158.34    4.64
   4 -20  -3    6.11    1.88
   4 -20  -4   48.49    2.82
   4 -20  -5  182.09    6.30
   4 -20  -6   74.89    4.77
   4 -20  -7    4.54    3.76
   4 -20  -8    8.36    4.59
   4 -19  -9   23.35    5.13
   4 -19  -8   29.59    5.93
   4 -19  -7    2.48    3.50
   4 -19  -6   85.55    4.89
   4 -19  -5   68.79    3.30
   4 -19  -4  196.05    7.16
   4 -19  -3   13.10    2.16
   4 -19  -2  140.64    3.94
   4 -19  -1   40.84    2.37
   4 -19   0   88.88    2.75
   4 -18   0  142.01    3.94
   4 -18  -1  642.20   12.58
   4 -18  -2   63.06    2.55
   4 -18  -3   14.30    2.16
   4 -18  -4    1.84    2.06
   4 -18  -5   79.58    3.33
   4 -18  -6   36.93    4.06
   4 -18  -7   21.85    4.34
   4 -18  -8   26.15    4.64
   4 -18  -9    5.34    5.20
   4 -17  -9    3.71    5.01
   4 -17  -8   28.12    5.23
   4 -17  -7   12.24    3.85
   4 -17  -6   33.47    4.17
   4 -17  -5  222.42    7.51
   4 -17  -3  284.70    8.87
   4 -17  -2  308.85    9.38
   4 -17  -1   15.84    1.90
   4 -17   0   30.29    1.91
   4 -16   0    0.84    1.36
   4 -16  -1   44.69    2.19
   4 -16  -2  289.41    9.66
   4 -16  -3   50.56    2.66
   4 -16  -4   55.02    3.01
   4 -16  -5  144.22    4.41
   4 -16  -6  113.52    3.69
   4 -16  -7   13.76    3.96
   4 -16  -8   24.99    4.63
   4 -16  -9   39.61    5.53
   4 -15  -9   42.23    5.60
   4 -15  -8   27.27    5.05
   4 -15  -7   41.58    4.95
   4 -15  -6   77.44    3.42
   4 -15  -5    6.57    2.39
   4 -15  -4  235.55    9.47
   4 -15  -3    3.14    1.96
   4 -15  -2  162.52    4.12
   4 -15  -1  194.10    5.35
   4 -15   0   17.90    1.72
   4 -14   0  642.51   12.19
   4 -14  -1  291.72    9.40
   4 -14  -2  115.68    4.08
   4 -14  -3   13.18    2.14
   4 -14  -4   29.74    2.67
   4 -14  -5   72.58    3.38
   4 -14  -6   21.80    2.78
   4 -14  -7    7.69    4.13
   4 -14  -8   47.17    5.13
   4 -14  -9    7.47    4.97
   4 -13  -9   15.51    4.99
   4 -13  -8   12.90    4.83
   4 -13  -7  161.44    6.33
   4 -13  -6   50.01    3.26
   4 -13  -5   73.03    3.29
   4 -13  -4  182.77    5.29
   4 -13  -3  386.26   10.74
   4 -13  -2  259.40    6.31
   4 -13  -1  102.73    2.92
   4 -13   0   11.08    1.63
   4 -12   0    3.68    1.29
   4 -12  -1   18.38    1.68
   4 -12  -2  235.91   10.08
   4 -12  -3  294.82   10.80
   4 -12  -4   44.25    2.89
   4 -12  -5   28.22    2.63
   4 -12  -6  219.15    7.06
   4 -12  -7   39.16    4.63
   4 -12  -8   49.77    5.05
   4 -12  -9    7.26    4.62
   4 -11  -9   25.36    5.30
   4 -11  -8    4.30    4.06
   4 -11  -7  188.96    6.70
   4 -11  -6   26.74    2.92
   4 -11  -5    9.16    2.43
   4 -11  -4  211.26    5.51
   4 -11  -3  194.95    5.60
   4 -11  -2   29.83    2.28
   4 -11  -1  144.71    3.98
   4 -11   0   72.37    2.25
   4 -10  -1    1.11    1.43
   4 -10  -2  196.46    5.99
   4 -10  -3   56.52    2.92
   4 -10  -4   37.19    2.89
   4 -10  -5   16.27    2.57
   4 -10  -6   35.17    3.06
   4 -10  -7    6.84    3.91
   4 -10  -8   66.91    5.28
   4 -10  -9    3.19    4.65
   4  -9  -9   23.02    5.23
   4  -9  -8    5.72    3.72
   4  -9  -7  203.90    6.73
   4  -9  -6   63.20    3.58
   4  -9  -5   -2.44    2.18
   4  -9  -4  398.25   11.45
   4  -9  -3  190.47    5.50
   4  -9  -2    5.10    1.78
   4  -9  -1  169.52    4.45
   4  -9   0   15.39    1.53
   4  -8   0    7.21    1.40
   4  -8  -1   48.72    2.14
   4  -8  -2  297.47   10.89
   4  -8  -3  473.34   14.07
   4  -8  -4   30.18    2.76
   4  -8  -5   54.64    3.12
   4  -8  -6  302.41    8.45
   4  -8  -7   60.24    5.15
   4  -8  -8   29.92    4.59
   4  -8  -9   14.96    4.70
   4  -7  -9   17.23    5.11
   4  -7  -8   10.66    4.81
   4  -7  -7  276.62    7.45
   4  -7  -6   25.56    3.10
   4  -7  -5  121.97    4.21
   4  -7  -4   36.08    3.02
   4  -7  -3  390.96   12.20
   4  -7  -2  200.99    6.12
   4  -7  -1   46.52    2.16
   4  -7   0  148.52    3.86
   4  -6   0  482.75   10.78
   4  -6  -1  361.72   10.81
   4  -6  -2  230.21    7.01
   4  -6  -3  149.88    5.62
   4  -6  -4   17.84    2.47
   4  -6  -5   19.31    2.67
   4  -6  -6   67.74    3.44
   4  -6  -7    9.23    3.93
   4  -6  -8   60.39    5.44
   4  -6  -9    3.06    5.10
   4  -5  -9   39.65    5.18
   4  -5  -8   35.68    4.94
   4  -5  -7  108.08    5.54
   4  -5  -6   79.84    3.70
   4  -5  -5   71.74    3.60
   4  -5  -4  376.08   11.63
   4  -5  -3   47.26    3.02
   4  -5  -2  270.04    8.57
   4  -5  -1  145.38    3.51
   4  -5   0   28.94    1.61
   4  -4   0   10.62    1.32
   4  -4  -1   77.90    3.02
   4  -4  -2  435.06   16.04
   4  -4  -3  230.04    7.63
   4  -4  -4   91.40    3.56
   4  -4  -5  225.17   10.24
   4  -4  -6  201.27    7.83
   4  -4  -7   41.18    4.43
   4  -4  -8   24.49    4.41
   4  -4  -9   46.83    5.24
   4  -3  -9   -4.71    4.40
   4  -3  -8   86.14    6.20
   4  -3  -7  142.32    5.84
   4  -3  -6   72.63    3.63
   4  -3  -5  223.99    5.98
   4  -3  -4   29.93    2.79
   4  -3  -3  390.69   13.11
   4  -3  -2  498.61   14.51
   4  -3  -1    0.30    1.73
   4  -3   0   85.67    2.26
   4  -2  -1  867.33   18.37
   4  -2  -2  188.46    6.18
   4  -2  -3   27.08    2.63
   4  -2  -4    1.23    2.08
   4  -2  -5   42.83    3.12
   4  -2  -6   27.11    2.88
   4  -2  -7   78.84    4.95
   4  -2  -8   22.62    4.28
   4  -2  -9   14.86    5.44
   4  -1  -9   21.72    4.66
   4  -1  -8   95.37    5.89
   4  -1  -7   -3.83    4.44
   4  -1  -6  115.81    4.18
   4  -1  -5  201.50    5.80
   4  -1  -4  162.79    5.28
   4  -1  -3  166.04    4.84
   4  -1  -2  637.75   17.21
   4  -1  -1   69.11    2.97
   4  -1   0   43.66    1.67
   4   0   0   -1.39    0.98
   4   0  -1   53.50    2.78
   4   0  -2  545.36   17.24
   4   0  -3   46.72    2.97
   4   0  -4  154.32    5.34
   4   0  -5  343.71   12.47
   4   0  -6  109.04    3.94
   4   0  -7    3.29    3.32
   4   0  -9  105.44    6.16
   4   1  -9   18.26    4.97
   4   1  -8   98.14    5.78
   4   1  -7    1.24    3.41
   4   1  -6   97.62    3.93
   4   1  -5  196.96    5.72
   4   1  -4  138.10    5.03
   4   1  -3  168.63    5.30
   4   1  -2  668.91   17.04
   4   1  -1   64.48    2.83
   4   1   0   42.02    1.60
   5 -42   1    2.33    3.47
   5 -41   1    3.11    3.36
   5 -41   2    0.92    3.59
   5 -40   3    2.19    3.63
   5 -40   2    6.29    3.64
   5 -40   1    7.17    3.79
   5 -39   1    4.88    3.26
   5 -39   2    9.99    3.52
   5 -38   4    1.09    3.41
   5 -38   3   36.47    4.13
   5 -38   2    2.50    3.05
   5 -38   1    7.18    3.37
   5 -37   1   20.86    3.49
   5 -37   2   -2.65    2.97
   5 -37   3    1.11    3.32
   5 -36   4   24.14    4.06
   5 -36   3   15.12    3.52
   5 -36   2    8.26    3.11
   5 -36   1   13.29    3.25
   5 -35   1   -2.00    2.85
   5 -35   2   20.26    3.44
   5 -35   4    1.80    3.31
   5 -35   5    6.43    3.58
   5 -34   5    4.41    3.41
   5 -34   4    5.06    3.29
   5 -34   3   46.06    3.99
   5 -34   2   31.15    3.54
   5 -34   1   12.12    2.94
   5 -33   1   32.74    3.48
   5 -33   2    8.23    3.12
   5 -33   3   10.86    3.22
   5 -33   4    4.68    3.42
   5 -33   5    6.33    3.71
   5 -32   5   15.79    3.74
   5 -32   4   43.97    4.12
   5 -32   3   13.68    3.29
   5 -32   2    3.25    2.74
   5 -32   1   23.58    3.04
   5 -31   1    7.69    2.88
   5 -31   2   21.89    3.23
   5 -31   3   17.82    3.30
   5 -31   4   17.55    3.81
   5 -31   5   10.76    3.72
   5 -31   6   12.23    4.46
   5 -30   6   11.11    4.04
   5 -30   5    8.45    3.30
   5 -30   4   31.11    3.79
   5 -30   3   29.26    3.46
   5 -30   2  104.20    4.36
   5 -30   1    5.71    2.59
   5 -29   1    8.60    2.64
   5 -29   2   58.92    3.79
   5 -29   3   17.03    3.42
   5 -29   4    3.17    3.08
   5 -29   5    2.12    3.55
   5 -29   6   22.20    4.37
   5 -28   6   12.18    3.98
   5 -28   5   38.78    4.23
   5 -28   4   50.81    4.00
   5 -28   3   29.82    3.39
   5 -28   2    6.62    2.60
   5 -28   1   54.33    3.41
   5 -27   1   79.62    3.77
   5 -27   2   10.68    2.57
   5 -27   3   12.68    3.07
   5 -27   4   20.87    3.62
   5 -27   5   33.20    4.19
   5 -27   6   22.59    4.56
   5 -27   7    3.32    4.06
   5 -26   7   22.56    4.66
   5 -26   6   24.24    4.58
   5 -26   5    5.14    3.51
   5 -26   4   48.16    3.83
   5 -26   3   40.69    3.47
   5 -26   2   91.55    3.87
   5 -26   1   50.76    2.25
   5 -25   1    4.34    1.63
   5 -25   2  110.35    2.93
   5 -25   3   16.70    3.12
   5 -25   4   -0.44    2.94
   5 -25   5   24.93    4.04
   5 -25   6   11.32    3.89
   5 -25   7   19.45    4.72
   5 -24   7    9.17    4.26
   5 -24   6    7.11    3.68
   5 -24   5   68.67    4.63
   5 -24   4   47.01    3.91
   5 -24   3   44.67    3.41
   5 -24   2   30.22    2.09
   5 -24   1   43.52    2.23
   5 -23   1  123.66    3.08
   5 -23   2   35.21    2.26
   5 -23   3    2.32    1.78
   5 -23   4   26.04    3.63
   5 -23   5   73.83    4.78
   5 -23   6    4.03    3.54
   5 -23   7   20.97    4.61
   5 -22   7   15.76    4.26
   5 -22   6   31.53    4.23
   5 -22   5    9.42    3.36
   5 -22   4   25.26    3.48
   5 -22   3  131.29    4.86
   5 -22   2   18.23    1.98
   5 -22   1   79.51    2.66
   5 -21   1   55.76    2.43
   5 -21   2  106.43    2.93
   5 -21   3   10.58    2.08
   5 -21   4   34.00    3.63
   5 -21   5   55.45    4.70
   5 -21   6    1.86    3.41
   5 -21   7   26.06    4.69
   5 -20   8    3.50    4.48
   5 -20   7   11.35    4.27
   5 -20   6   21.62    4.30
   5 -20   5   60.05    4.37
   5 -20   4   86.19    4.41
   5 -20   3   92.19    2.99
   5 -20   2   82.86    2.81
   5 -20   1   65.59    2.52
   5 -19   1   49.85    2.47
   5 -19   2  189.67    3.88
   5 -19   3    7.29    2.02
   5 -19   4   22.88    2.39
   5 -19   5   30.62    4.21
   5 -19   6   15.66    3.81
   5 -19   7   32.96    4.95
   5 -19   8    9.09    4.67
   5 -18   8   16.55    4.74
   5 -18   7   13.13    4.11
   5 -18   6   62.24    4.72
   5 -18   5   -4.94    3.24
   5 -18   4   21.10    2.35
   5 -18   3  210.45    6.19
   5 -18   2   53.08    2.51
   5 -18   1   81.12    2.65
   5 -17   1  164.70    3.50
   5 -17   2   18.99    2.20
   5 -17   3   14.99    2.27
   5 -17   4   85.07    3.18
   5 -17   5   55.19    4.35
   5 -17   6   10.36    3.68
   5 -17   7    7.47    4.00
   5 -17   8   14.36    4.83
   5 -16   8   12.64    4.97
   5 -16   7    6.74    3.88
   5 -16   6   35.01    4.69
   5 -16   5   42.66    4.00
   5 -16   4  179.33    5.92
   5 -16   3   71.26    2.86
   5 -16   2   92.51    2.86
   5 -16   1   49.52    2.30
   5 -15   1   -0.13    1.58
   5 -15   3   50.93    2.73
   5 -15   4   26.29    2.70
   5 -15   5   11.15    3.38
   5 -15   6   79.39    5.27
   5 -15   7   30.58    4.77
   5 -15   8    2.91    4.48
   5 -14   8    4.14    4.92
   5 -14   7   58.25    5.29
   5 -14   6   62.57    4.77
   5 -14   5    1.72    2.04
   5 -14   4   37.04    2.77
   5 -14   3  177.03    6.74
   5 -14   2  172.05    4.44
   5 -14   1   68.25    2.40
   5 -13   1  103.38    2.75
   5 -13   2   10.36    1.95
   5 -13   3   70.80    3.08
   5 -13   4   98.42    3.50
   5 -13   5   17.72    2.46
   5 -13   6   63.64    5.01
   5 -13   7    3.52    3.88
   5 -13   8   24.04    5.04
   5 -12   8    1.15    4.53
   5 -12   7    1.53    3.65
   5 -12   6   51.64    4.76
   5 -12   5  106.02    3.39
   5 -12   4  182.74    6.84
   5 -12   3  111.28    3.37
   5 -12   2   23.15    2.15
   5 -12   1   44.54    2.23
   5 -11   3  146.88    3.72
   5 -11   4   55.54    3.04
   5 -11   5   49.99    2.92
   5 -11   6   93.11    5.12
   5 -11   7   26.57    4.42
   5 -11   8   26.11    4.69
   5 -10   8    2.68    4.17
   5 -10   7  117.90    6.09
   5 -10   6   41.04    4.35
   5 -10   5    0.59    2.16
   5 -10   4   33.90    2.79
   5 -10   3  152.16    4.48
   5 -10   2  280.91    9.02
   5 -10   1  147.36    3.84
   5  -9   1   26.93    2.04
   5  -9   2  111.56    3.16
   5  -9   3  103.97    3.33
   5  -9   4   16.66    2.66
   5  -9   5   43.15    3.03
   5  -9   6  104.28    5.68
   5  -9   7   20.82    4.70
   5  -9   8   11.67    4.51
   5  -8   8   12.99    4.29
   5  -8   7   -1.53    3.91
   5  -8   6   38.14    4.58
   5  -8   5  268.92    7.45
   5  -8   4  128.70    3.84
   5  -8   3  111.01    3.54
   5  -8   2    7.39    2.04
   5  -8   1   90.25    2.67
   5  -7   2    7.19    2.13
   5  -7   3  106.67    3.50
   5  -7   4   60.12    3.20
   5  -7   5  100.26    3.63
   5  -7   6   46.67    4.50
   5  -7   7   -1.67    3.74
   5  -7   8   36.53    5.20
   5  -7   9    0.18    4.87
   5  -6   9   11.94    5.11
   5  -6   8   33.04    4.74
   5  -6   7   97.15    5.89
   5  -6   6   63.63    5.00
   5  -6   5    1.02    2.29
   5  -6   4   22.51    2.71
   5  -6   3  212.98    5.27
   5  -6   2  140.21    4.17
   5  -6   1  200.28    4.26
   5  -5   1   -3.40    1.60
   5  -5   3   40.75    2.94
   5  -5   4   85.89    3.44
   5  -5   5   53.99    3.24
   5  -5   6   92.47    5.16
   5  -5   7   54.93    4.78
   5  -5   8    6.37    3.98
   5  -5   9   28.36    5.02
   5  -4   9   16.83    5.02
   5  -4   8   28.89    5.01
   5  -4   7    3.36    3.91
   5  -4   6   69.65    4.82
   5  -4   5  156.87    4.09
   5  -4   4  140.48    4.74
   5  -4   3  107.61    3.57
   5  -4   2  157.48    4.38
   5  -4   1  167.34    3.60
   5  -3   2   82.12    3.21
   5  -3   3   22.90    2.52
   5  -3   4   99.83    3.60
   5  -3   5   63.20    3.19
   5  -3   6    1.34    3.72
   5  -3   7   15.38    4.19
   5  -3   8   23.66    4.74
   5  -3   9    5.74    4.41
   5  -2   9   15.78    4.86
   5  -2   8   45.62    5.10
   5  -2   7   16.43    5.16
   5  -2   6  167.95    6.19
   5  -2   5    5.90    2.36
   5  -2   4   61.25    3.15
   5  -2   3  217.68    8.80
   5  -2   2   46.43    2.88
   5  -2   1   90.25    3.73
   5  -1   1   97.81    3.69
   5  -1   2  335.87   10.90
   5  -1   3    2.33    2.17
   5  -1   4  128.34    4.09
   5  -1   5   31.77    2.90
   5  -1   6    8.53    4.07
   5  -1   7   38.00    4.76
   5  -1   8   13.25    4.74
   5  -1   9   10.51    4.44
   5   0   9   -0.12    4.22
   5   0   8   48.00    5.37
   5   0   7   18.80    4.28
   5   0   6   67.77    4.70
   5   0   5   53.28    3.12
   5   0   4  162.54    7.83
   5   0   3  120.62    4.36
   5   0   2  263.23   12.00
   5   0   1  171.42    5.46
   5   1   1  115.30    3.97
   5   1   2  341.07   12.55
   5   1   3    4.80    2.30
   5   1   4  120.91    3.78
   5   1   5   23.12    2.71
   5   1   6   20.17    3.91
   5   1   7   42.07    4.55
   5   1   8   16.48    4.46
   5   1   9    9.27    4.83
   5   1  -9    5.42    5.33
   5   1  -8   13.35    4.67
   5   1  -7   28.57    4.35
   5   1  -6   50.03    4.31
   5   1  -5   65.56    3.39
   5   1  -4  142.85    4.77
   5   1  -3   99.26    3.81
   5   1  -2  202.27    6.69
   5   1  -1  248.75   10.53
   5   1   0  133.90    4.01
   5   0   0   36.42    1.87
   5   0  -1   52.03    3.04
   5   0  -2  606.34   15.94
   5   0  -3  146.40    5.29
   5   0  -4   22.42    2.74
   5   0  -5    5.02    2.36
   5   0  -6   36.66    4.50
   5   0  -7   32.00    4.48
   5   0  -8   30.05    4.68
   5   0  -9   -1.65    5.15
   5  -1  -9    5.52    4.53
   5  -1  -8    8.51    4.44
   5  -1  -7   38.68    4.41
   5  -1  -6   66.77    4.80
   5  -1  -5   60.98    3.36
   5  -1  -4  165.19    5.28
   5  -1  -3   97.50    3.78
   5  -1  -2  221.09    6.96
   5  -1  -1  301.71   12.53
   5  -1   0  117.21    4.07
   5  -2   0  343.58    8.99
   5  -2  -1   66.05    3.33
   5  -2  -2    6.08    2.59
   5  -2  -3    6.39    2.33
   5  -2  -4   47.19    3.26
   5  -2  -5   98.48    3.92
   5  -2  -6   79.37    5.12
   5  -2  -7    7.45    4.02
   5  -2  -8   85.01    5.78
   5  -3  -9    9.34    5.08
   5  -3  -8   21.54    4.71
   5  -3  -7    3.45    3.68
   5  -3  -6   93.96    5.83
   5  -3  -5   28.31    2.91
   5  -3  -4  204.88    8.47
   5  -3  -3   50.80    3.23
   5  -3  -2   30.34    2.66
   5  -3  -1  490.11   13.51
   5  -3   0   18.54    1.63
   5  -4   0   61.53    2.44
   5  -4  -1   44.27    2.52
   5  -4  -2  263.52   10.78
   5  -4  -3  195.73    9.32
   5  -4  -4   16.05    2.75
   5  -4  -5   17.64    2.82
   5  -4  -6   61.54    4.91
   5  -4  -7   33.81    4.65
   5  -4  -8   23.24    4.85
   5  -4  -9   22.47    5.23
   5  -5  -9   12.70    4.86
   5  -5  -8    4.44    4.63
   5  -5  -7   60.49    5.14
   5  -5  -6   23.78    4.00
   5  -5  -5  230.89    8.06
   5  -5  -4   40.16    3.05
   5  -5  -3  164.37    5.65
   5  -5  -2  358.96   11.97
   5  -5  -1   28.25    2.17
   5  -5   0   98.72    3.57
   5  -6   0  101.44    4.31
   5  -6  -1  239.87    9.33
   5  -6  -2   17.87    2.40
   5  -6  -3   10.09    2.50
   5  -6  -4   65.77    3.43
   5  -6  -5  105.63    3.99
   5  -6  -6  130.66    5.90
   5  -6  -7   55.12    5.37
   5  -6  -8   35.68    5.41
   5  -6  -9   36.11    5.85
   5  -7  -9    3.93    5.13
   5  -7  -8   14.72    4.69
   5  -7  -7   19.57    4.54
   5  -7  -6  103.64    5.65
   5  -7  -5  102.33    3.94
   5  -7  -4  111.61    4.13
   5  -7  -3  129.10    5.22
   5  -7  -2   49.59    2.77
   5  -7  -1  469.39   11.64
   5  -7   0   13.17    1.56
   5  -8   0  101.41    3.68
   5  -8  -1   10.59    1.84
   5  -8  -2   88.18    3.63
   5  -8  -3  197.00    9.26
   5  -8  -4   48.25    3.25
   5  -8  -5   17.38    2.83
   5  -8  -6   64.93    5.36
   5  -8  -7   -0.89    4.15
   5  -8  -8   26.07    5.11
   5  -8  -9   28.27    6.03
   5  -9  -9   -1.99    5.23
   5  -9  -8    8.99    4.56
   5  -9  -7   63.24    5.16
   5  -9  -6   36.87    4.68
   5  -9  -5  214.79    7.82
   5  -9  -4   24.18    2.75
   5  -9  -3  136.92    5.12
   5  -9  -2  235.20    8.63
   5  -9  -1   30.61    2.09
   5  -9   0   75.07    3.00
   5 -10   0   31.80    1.98
   5 -10  -1  291.63    9.18
   5 -10  -2    2.94    2.06
   5 -10  -3   18.29    2.56
   5 -10  -4  114.11    4.13
   5 -10  -5   25.11    2.76
   5 -10  -6  197.75    6.80
   5 -10  -7   64.98    5.55
   5 -10  -8    5.92    4.62
   5 -11  -8   17.80    4.70
   5 -11  -7   62.47    5.69
   5 -11  -6   21.46    4.12
   5 -11  -5  142.84    6.47
   5 -11  -4   27.30    2.92
   5 -11  -3  157.66    7.11
   5 -11  -2  199.81    8.24
   5 -11  -1  146.11    6.81
   5 -11   0  196.06    7.47
   5 -12   0  162.79    6.94
   5 -12  -1   16.47    1.93
   5 -12  -2  107.38    4.04
   5 -12  -3  192.55    8.07
   5 -12  -4   42.63    3.09
   5 -12  -5    4.09    2.41
   5 -12  -6   70.31    5.38
   5 -12  -7    2.21    4.33
   5 -12  -8   21.74    5.31
   5 -13  -8   19.41    4.94
   5 -13  -7   16.86    4.74
   5 -13  -6   57.30    5.13
   5 -13  -5   21.88    2.77
   5 -13  -4  225.45    7.58
   5 -13  -3   91.08    3.58
   5 -13  -2   94.28    3.71
   5 -13  -1  130.01    6.58
   5 -13   0   49.35    2.30
   5 -14   0  136.60    6.23
   5 -14  -1  110.71    6.01
   5 -14  -2    6.03    2.02
   5 -14  -4  171.88    7.15
   5 -14  -5   32.12    2.80
   5 -14  -6  106.15    5.85
   5 -14  -7   25.76    5.02
   5 -14  -8   18.35    5.46
   5 -15  -8   -1.80    4.71
   5 -15  -7   55.98    5.51
   5 -15  -6    8.08    3.72
   5 -15  -5   69.11    4.62
   5 -15  -4    1.74    2.33
   5 -15  -3   95.71    3.75
   5 -15  -2  202.02    7.54
   5 -15  -1   13.05    1.94
   5 -15   0  290.41    8.60
   5 -16   0  106.72    3.90
   5 -16  -1   12.60    2.02
   5 -16  -2  226.81    8.17
   5 -16  -3  127.30    4.31
   5 -16  -4   47.43    3.14
   5 -16  -5    1.11    3.31
   5 -16  -6   36.19    4.85
   5 -16  -7   21.22    4.83
   5 -16  -8   20.57    5.45
   5 -17  -8    7.50    7.29
   5 -17  -7    6.04    3.89
   5 -17  -6   65.23    5.14
   5 -17  -5   14.02    3.93
   5 -17  -4  241.13    7.35
   5 -17  -3   81.66    3.26
   5 -17  -2   36.20    2.49
   5 -17  -1  228.09    7.27
   5 -17   0    6.57    1.74
   5 -18   0  174.66    6.51
   5 -18  -1    3.35    1.84
   5 -18  -2    5.86    2.22
   5 -18  -3    7.37    2.21
   5 -18  -4   82.87    3.32
   5 -18  -5  128.34    5.66
   5 -18  -6   33.66    4.89
   5 -18  -7   11.21    4.48
   5 -18  -8   44.55    5.84
   5 -19  -8    3.29    4.62
   5 -19  -7   36.75    4.99
   5 -19  -6   30.64    4.29
   5 -19  -5   22.09    3.91
   5 -19  -4   15.85    2.39
   5 -19  -3   53.94    2.88
   5 -19  -2   88.56    3.31
   5 -19  -1  137.65    5.96
   5 -19   0  118.97    5.78
   5 -20   0   41.97    2.33
   5 -20  -1   22.32    2.11
   5 -20  -2  154.94    6.33
   5 -20  -3  122.53    3.80
   5 -20  -4    4.98    2.28
   5 -20  -5   -1.31    3.64
   5 -20  -6   18.26    4.39
   5 -20  -7   38.27    5.07
   5 -20  -8   17.12    5.05
   5 -21  -8    3.14    4.83
   5 -21  -7   25.91    4.67
   5 -21  -6   11.43    4.14
   5 -21  -5   78.26    5.18
   5 -21  -4   94.46    4.80
   5 -21  -3  100.23    3.28
   5 -21  -2  128.82    5.45
   5 -21  -1  130.95    5.54
   5 -21   0   21.86    1.98
   5 -22   0   92.95    4.85
   5 -22  -1   34.55    2.38
   5 -22  -2   11.01    2.15
   5 -22  -3   11.66    2.26
   5 -22  -4   -2.49    3.63
   5 -22  -5  184.81    6.44
   5 -22  -6    7.20    4.32
   5 -22  -7    0.98    4.36
   5 -23  -7   10.35    4.44
   5 -23  -6   45.27    4.85
   5 -23  -5    4.03    3.71
   5 -23  -4   80.36    4.79
   5 -23  -3    0.32    2.26
   5 -23  -2    6.00    2.17
   5 -23  -1  192.92    5.92
   5 -23   0    4.13    1.80
   5 -24   0    6.97    2.01
   5 -24  -1   25.60    2.24
   5 -24  -2  118.35    5.22
   5 -24  -3   57.47    4.50
   5 -24  -4   35.21    4.26
   5 -24  -5   -8.49    3.71
   5 -24  -6   22.47    4.61
   5 -24  -7   15.65    5.09
   5 -25  -7   22.26    4.78
   5 -25  -6    3.89    3.93
   5 -25  -5   50.09    5.08
   5 -25  -4   -3.46    3.43
   5 -25  -3   63.34    4.15
   5 -25  -2  162.61    5.26
   5 -25  -1   20.86    2.07
   5 -25   0   90.14    4.47
   5 -26   0   62.30    2.67
   5 -26  -1   49.18    2.54
   5 -26  -2    2.96    2.96
   5 -26  -3   -2.95    3.11
   5 -26  -4   -2.05    3.97
   5 -26  -5   60.45    5.41
   5 -26  -6    6.16    4.57
   5 -26  -7   15.88    4.96
   5 -27  -7   -2.32    4.29
   5 -27  -6   21.30    4.65
   5 -27  -5   16.59    3.99
   5 -27  -4   63.62    4.80
   5 -27  -3   10.12    3.40
   5 -27  -2   29.04    3.30
   5 -27  -1   90.80    4.06
   5 -27   0   47.65    2.50
   5 -28   0   44.44    3.60
   5 -28  -1   15.25    2.88
   5 -28  -2   55.49    4.07
   5 -28  -3   47.06    4.25
   5 -28  -4   15.87    4.03
   5 -28  -5  -10.94    3.83
   5 -28  -6   15.67    4.96
   5 -29  -6  -11.71    4.29
   5 -29  -5   13.93    4.21
   5 -29  -4    0.94    3.77
   5 -29  -3   31.97    3.65
   5 -29  -2  132.92    4.86
   5 -29  -1   10.31    2.89
   5 -29   0   88.11    4.16
   5 -30   0   10.78    3.28
   5 -30  -1   37.00    3.79
   5 -30  -2    1.46    3.05
   5 -30  -3    6.89    3.26
   5 -30  -4   32.31    4.55
   5 -30  -6   25.55    5.10
   5 -31  -6    2.06    4.56
   5 -31  -5   28.43    4.96
   5 -31  -4   19.13    4.16
   5 -31  -3   25.56    4.11
   5 -31  -2   48.57    3.98
   5 -31  -1    9.61    2.81
   5 -31   0   83.24    4.26
   5 -32   0   56.04    4.19
   5 -32  -1   11.57    3.43
   5 -32  -2   22.03    3.56
   5 -32  -3   48.58    4.53
   5 -32  -4    9.03    4.10
   5 -32  -5    0.26    3.98
   5 -32  -6    3.61    4.80
   5 -33  -5    5.18    4.09
   5 -33  -4   32.05    4.57
   5 -33  -3   34.30    4.00
   5 -33  -2   43.72    3.92
   5 -33  -1   53.79    4.17
   5 -33   0   22.51    3.48
   5 -34   0    7.35    3.18
   5 -34  -1   12.92    3.26
   5 -34  -2    9.96    3.29
   5 -34  -3   -4.15    3.40
   5 -34  -4   28.82    4.49
   5 -35  -5   21.79    4.50
   5 -35  -4    2.62    3.78
   5 -35  -3   26.23    4.16
   5 -35  -2   43.92    4.08
   5 -35  -1    2.77    3.22
   5 -35   0   66.85    4.34
   5 -36   0   29.12    4.02
   5 -36  -1   12.44    3.77
   5 -36  -2    7.16    3.48
   5 -36  -3   44.38    4.65
   5 -36  -4   12.72    4.32
   5 -37  -4   33.40    4.82
   5 -37  -3   13.36    3.90
   5 -37  -2    1.98    3.61
   5 -37  -1   41.80    4.18
   5 -37   0    3.63    3.17
   5 -38   0   14.13    3.90
   5 -38  -1   -5.01    3.51
   5 -38  -2    8.53    3.87
   5 -38  -3    3.87    4.11
   5 -38  -4    9.44    4.29
   5 -39  -3    9.79    3.94
   5 -39  -2   15.88    3.77
   5 -39  -1   20.07    3.81
   5 -39   0   30.88    3.94
   5 -40   0    9.34    3.65
   5 -40  -1    5.56    3.73
   5 -40  -2   12.42    3.92
   5 -40  -3   23.82    4.64
   5 -41  -2   20.98    4.11
   5 -41  -1   24.24    4.23
   5 -41   0    5.78    3.65
   5 -42   0   14.06    4.13
   5 -42  -1    2.57    4.01
   6   1   1  235.61    8.89
   6   1   2    2.46    2.58
   6   1   3  104.59    4.50
   6   1   4   98.44    3.97
   6   1   5    9.97    4.43
   6   1   6   19.12    5.60
   6   1   7   52.87    6.35
   6   1   8   10.21    5.69
   6   0   8    3.93    5.18
   6   0   7    3.00    4.99
   6   0   6   57.69    5.55
   6   0   5   18.61    4.36
   6   0   4  298.69    8.28
   6   0   3   -0.16    2.64
   6   0   2   44.88    3.31
   6   0   1   46.44    3.28
   6  -1   1  184.58    8.54
   6  -1   2    2.78    2.57
   6  -1   3   99.18    4.01
   6  -1   4  114.32    4.16
   6  -1   5    8.82    4.86
   6  -1   6   15.30    5.30
   6  -1   7   65.81    6.33
   6  -1   8   13.28    5.45
   6  -2   8   37.76    6.48
   6  -2   7   87.57    6.66
   6  -2   6   87.73    6.16
   6  -2   5   28.66    4.76
   6  -2   4    7.31    2.77
   6  -2   3   34.44    3.10
   6  -2   2   25.71    2.93
   6  -2   1   15.14    2.63
   6  -3   1  106.22    3.76
   6  -3   2   79.73    3.56
   6  -3   3  207.17    8.02
   6  -3   4   34.05    3.04
   6  -3   5   11.97    4.49
   6  -3   6   25.13    5.66
   6  -3   7   38.53    6.03
   6  -3   8   -3.34    5.52
   6  -4   8    4.45    4.98
   6  -4   7   -7.69    4.94
   6  -4   6   46.71    5.83
   6  -4   5   85.98    5.94
   6  -4   4  214.65    6.77
   6  -4   3   75.02    3.69
   6  -4   2    9.97    2.58
   6  -4   1  172.50    6.96
   6  -5   1  156.48    6.65
   6  -5   2  111.49    3.88
   6  -5   3   26.62    2.98
   6  -5   4  140.89    4.13
   6  -5   5   84.93    5.94
   6  -5   6   11.79    5.16
   6  -5   7   36.95    5.66
   6  -5   8   34.63    5.99
   6  -6   8   27.99    6.14
   6  -6   7   39.65    5.64
   6  -6   6  108.34    6.36
   6  -6   5   64.98    5.53
   6  -6   4    1.14    4.08
   6  -6   3   13.75    2.74
   6  -6   2   42.61    3.05
   6  -6   1   18.40    2.28
   6  -7   1   41.35    2.49
   6  -7   2  241.36    7.58
   6  -7   3  166.26    6.64
   6  -7   4   23.40    4.11
   6  -7   5   60.82    5.37
   6  -7   6    9.65    4.67
   6  -7   7   28.79    5.41
   6  -7   8    7.20    5.62
   6  -8   7    6.14    4.65
   6  -8   6   29.42    5.10
   6  -8   5  150.96    6.69
   6  -8   4   39.68    4.39
   6  -8   3  233.05    7.30
   6  -8   2   31.94    2.84
   6  -8   1  294.46    7.61
   6  -9   1   34.22    2.48
   6  -9   2  230.82    7.35
   6  -9   3    9.43    2.55
   6  -9   4   56.78    4.97
   6  -9   5  103.47    6.09
   6  -9   6   26.78    5.52
   6  -9   7    2.24    5.03
   6 -10   7   -0.30    4.57
   6 -10   6  134.43    6.53
   6 -10   5   74.88    5.54
   6 -10   4    3.12    4.12
   6 -10   3   13.44    2.53
   6 -10   2   38.60    2.85
   6 -10   1   18.73    2.22
   6 -11   1   26.09    2.31
   6 -11   2  337.46    7.82
   6 -11   3   18.79    2.68
   6 -11   4   89.36    5.16
   6 -11   5   82.45    5.63
   6 -11   6   16.20    4.80
   6 -11   7    5.96    4.80
   6 -12   7    1.77    6.15
   6 -12   6   20.50    4.92
   6 -12   5  122.51    6.31
   6 -12   4   33.54    4.39
   6 -12   3  127.54    3.70
   6 -12   2   14.44    2.43
   6 -12   1  155.19    5.66
   6 -13   1    4.32    1.87
   6 -13   2  206.27    6.32
   6 -13   3   36.03    2.77
   6 -13   4   -0.42    3.52
   6 -13   5   74.15    5.91
   6 -13   6   36.68    5.49
   6 -13   7   20.01    4.70
   6 -14   7    8.66    5.05
   6 -14   6   74.75    5.78
   6 -14   5   45.66    4.98
   6 -14   4   10.61    3.72
   6 -14   3   17.64    3.53
   6 -14   2   31.76    2.60
   6 -14   1    6.01    1.91
   6 -15   1   54.72    2.60
   6 -15   2  131.25    3.48
   6 -15   3   16.37    3.73
   6 -15   4  120.36    5.85
   6 -15   5   16.98    4.41
   6 -15   6    5.15    4.62
   6 -15   7   -0.93    5.07
   6 -16   7    1.38    4.27
   6 -16   6   24.10    4.99
   6 -16   5   54.96    5.04
   6 -16   4  112.22    5.72
   6 -16   3   40.46    4.14
   6 -16   2    9.59    2.09
   6 -16   1   35.11    2.41
   6 -17   1   50.79    2.55
   6 -17   2   84.87    2.95
   6 -17   3  106.35    4.99
   6 -17   4   15.36    4.07
   6 -17   5   10.27    4.20
   6 -17   6   26.72    4.95
   6 -17   7   24.82    5.95
   6 -18   7   43.35    5.86
   6 -18   6   30.18    4.93
   6 -18   5   18.29    4.32
   6 -18   4    7.14    3.84
   6 -18   3   26.07    3.80
   6 -18   2   63.22    4.08
   6 -18   1    4.79    1.81
   6 -19   1   44.06    2.32
   6 -19   2   22.38    3.43
   6 -19   3  102.20    4.85
   6 -19   4   52.47    4.70
   6 -19   5    5.51    3.92
   6 -19   6    5.87    4.27
   6 -19   7   25.64    5.29
   6 -20   6   20.36    4.81
   6 -20   5   11.77    4.35
   6 -20   4  120.98    5.59
   6 -20   3    6.76    3.33
   6 -20   2    0.88    2.76
   6 -20   1   29.13    3.16
   6 -21   1   71.49    4.07
   6 -21   2    0.07    2.75
   6 -21   3   88.01    4.85
   6 -21   4   27.16    4.20
   6 -21   5   -7.45    3.91
   6 -21   6   13.92    4.54
   6 -22   6   26.46    4.91
   6 -22   5    6.96    4.08
   6 -22   4    9.47    3.78
   6 -22   3   39.66    4.01
   6 -22   2   45.84    3.76
   6 -22   1   -1.72    2.66
   6 -23   1   44.76    3.62
   6 -23   3   96.55    5.04
   6 -23   4    6.00    3.75
   6 -23   5   -2.51    3.91
   6 -24   6   13.61    4.82
   6 -24   5   13.22    4.27
   6 -24   4   44.95    4.56
   6 -24   3    7.04    3.33
   6 -24   2    1.64    2.98
   6 -24   1   30.34    3.46
   6 -25   1   41.63    3.59
   6 -25   3   22.59    4.05
   6 -25   4   45.46    4.41
   6 -25   5   11.80    4.21
   6 -25   6   -0.08    4.76
   6 -26   5    9.67    4.19
   6 -26   4    5.20    3.78
   6 -26   3   39.08    3.97
   6 -26   2   10.98    3.26
   6 -26   1   12.94    3.17
   6 -27   1   15.08    3.40
   6 -27   2   74.99    4.57
   6 -27   3   26.43    4.09
   6 -27   4   -4.23    3.61
   6 -27   5   -1.34    3.80
   6 -28   5   22.53    4.63
   6 -28   4   11.43    3.88
   6 -28   3   24.81    3.86
   6 -28   2    1.38    3.21
   6 -28   1   52.77    3.96
   6 -29   1    4.52    3.11
   6 -29   2   46.85    4.23
   6 -29   3    5.45    3.30
   6 -29   4    6.36    3.96
   6 -29   5   14.82    4.72
   6 -30   5    6.96    4.36
   6 -30   4    7.97    3.91
   6 -30   2   14.91    3.40
   6 -30   1   13.91    3.32
   6 -31   1    6.24    3.32
   6 -31   2   72.73    4.76
   6 -31   3   -1.01    3.38
   6 -31   4    8.38    3.86
   6 -32   4    6.12    3.82
   6 -32   3   13.10    4.18
   6 -32   2    5.17    3.33
   6 -32   1   34.23    4.00
   6 -33   1   -1.38    3.04
   6 -33   2   20.19    4.15
   6 -33   3    4.91    3.92
   6 -33   4    6.97    4.25
   6 -34   3    0.65    3.75
   6 -34   2   15.19    3.91
   6 -34   1   -1.19    3.34
   6 -35   1   10.17    3.78
   6 -35   2   16.52    4.35
   6 -35   3    1.81    3.69
   6 -36   2    6.76    3.58
   6 -36   1   21.54    3.97
   6 -37   1   10.94    3.81
   6 -38   0    2.16    3.58
   6 -37  -2   25.68    4.29
   6 -37  -1    2.41    3.41
   6 -37   0    1.56    3.61
   6 -36  -1   23.55    4.21
   6 -36  -2   15.59    3.99
   6 -35  -3    7.59    3.89
   6 -35  -2    1.78    3.61
   6 -35  -1   15.72    4.06
   6 -35   0    3.77    3.17
   6 -34   0    4.18    3.11
   6 -34  -1    1.10    3.26
   6 -34  -2    6.36    3.53
   6 -34  -3    6.04    3.85
   6 -33  -4    4.68    4.16
   6 -33  -3    4.42    3.66
   6 -33  -2   54.34    4.69
   6 -33  -1    2.28    3.36
   6 -33   0    6.84    3.50
   6 -32   0    0.63    3.19
   6 -32  -1   30.55    3.99
   6 -32  -2   37.03    4.10
   6 -32  -3   12.23    3.79
   6 -32  -4    7.07    3.95
   6 -31  -4    4.38    4.17
   6 -31  -3   -5.94    3.49
   6 -31  -2    8.10    3.51
   6 -31  -1   21.48    4.01
   6 -31   0    1.09    3.17
   6 -30   0    0.59    2.95
   6 -30  -1    8.92    3.12
   6 -30  -2   10.35    3.58
   6 -30  -3    6.58    3.44
   6 -30  -4   14.73    3.98
   6 -30  -5   53.14    5.53
   6 -29  -5    2.11    4.43
   6 -29  -4   18.17    4.15
   6 -29  -3   -0.16    3.67
   6 -29  -2   26.02    4.06
   6 -29  -1   30.18    3.95
   6 -29   0    2.36    3.11
   6 -28   0   19.80    3.57
   6 -28  -1   37.43    3.91
   6 -28  -2   45.77    4.26
   6 -28  -3   10.70    3.96
   6 -28  -5   -0.41    3.96
   6 -27  -5   -1.97    3.98
   6 -27  -4    5.91    3.79
   6 -27  -3    5.67    3.62
   6 -27  -2   58.10    4.36
   6 -27  -1   15.56    3.36
   6 -27   0   24.43    3.54
   6 -26   0   -1.06    2.95
   6 -26  -1   -0.24    2.86
   6 -26  -2    4.62    3.21
   6 -26  -3   13.71    3.73
   6 -26  -4   33.00    4.48
   6 -26  -5   48.20    5.28
   6 -26  -6   33.24    5.45
   6 -25  -6    3.92    4.85
   6 -25  -5   -0.17    3.80
   6 -25  -4    4.32    3.91
   6 -25  -3   50.17    4.54
   6 -25  -2    6.55    3.01
   6 -25  -1   73.19    4.34
   6 -25   0    8.55    2.88
   6 -24   0  126.25    4.69
   6 -24  -1   41.31    3.50
   6 -24  -2   15.98    3.48
   6 -24  -3   60.42    4.66
   6 -24  -4   10.12    3.95
   6 -24  -5    0.26    3.83
   6 -24  -6    5.55    4.31
   6 -23  -6   -2.87    4.44
   6 -23  -5    1.20    3.85
   6 -23  -4   11.30    3.79
   6 -23  -3   31.72    4.30
   6 -23  -2   70.38    4.28
   6 -23  -1   10.11    3.03
   6 -23   0   50.50    3.80
   6 -22   0    8.07    2.75
   6 -22  -1    3.65    2.74
   6 -22  -2    0.97    2.76
   6 -22  -3   29.95    3.79
   6 -22  -4   66.11    5.11
   6 -22  -5   12.89    4.09
   6 -22  -6   72.58    5.86
   6 -21  -6    5.18    4.29
   6 -21  -5    9.29    3.72
   6 -21  -4    6.46    3.65
   6 -21  -3   48.79    4.62
   6 -21  -2   32.00    3.69
   6 -21  -1   59.82    3.87
   6 -21   0    4.83    2.60
   6 -20   0  188.16    4.99
   6 -20  -1    2.16    2.76
   6 -20  -2    1.78    2.81
   6 -20  -3  110.38    5.16
   6 -20  -4    4.13    3.77
   6 -20  -5   -5.46    3.86
   6 -20  -6    7.94    4.31
   6 -20  -7    3.28    4.74
   6 -19  -7   30.32    5.79
   6 -19  -6   -4.14    4.56
   6 -19  -5    4.84    3.90
   6 -19  -4   18.56    4.29
   6 -19  -3   56.61    4.62
   6 -19  -2   16.36    3.10
   6 -19  -1   14.03    2.03
   6 -19   0   67.76    2.55
   6 -18   0    5.72    1.74
   6 -18  -1    0.61    1.69
   6 -18  -2    2.17    2.96
   6 -18  -3   31.51    3.97
   6 -18  -4  111.82    5.96
   6 -18  -5    9.06    4.02
   6 -18  -6  116.27    6.51
   6 -18  -7   13.35    5.30
   6 -17  -7   31.65    5.56
   6 -17  -6   12.32    4.90
   6 -17  -5   15.46    4.73
   6 -17  -4   -3.48    3.47
   6 -17  -3   49.82    4.27
   6 -17  -2  128.06    3.29
   6 -17  -1    4.68    1.82
   6 -17   0   13.93    1.99
   6 -16   0  138.10    3.08
   6 -16  -1   20.87    2.08
   6 -16  -2   70.91    2.85
   6 -16  -3   84.61    4.61
   6 -16  -4   37.24    4.02
   6 -16  -5   11.47    3.96
   6 -16  -6    3.46    4.11
   6 -16  -7    8.94    5.14
   6 -15  -7   11.91    4.85
   6 -15  -6    4.17    4.40
   6 -15  -5   13.27    4.47
   6 -15  -4   44.63    4.69
   6 -15  -3   30.85    3.92
   6 -15  -2    8.22    2.20
   6 -15  -1   72.64    2.68
   6 -15   0   14.67    1.90
   6 -14   0    2.39    1.72
   6 -14  -2   28.11    2.49
   6 -14  -3   17.62    2.32
   6 -14  -4   92.04    5.64
   6 -14  -5  182.34    6.74
   6 -14  -6   64.62    5.71
   6 -14  -7    8.05    4.95
   6 -13  -7   10.23    5.30
   6 -13  -6   43.63    5.53
   6 -13  -5   15.14    4.61
   6 -13  -4   19.33    4.06
   6 -13  -3    8.49    2.32
   6 -13  -2  170.54    3.83
   6 -13  -1   23.51    2.27
   6 -13   0   16.08    2.04
   6 -12   0   39.33    2.20
   6 -12  -1  143.56    3.22
   6 -12  -2  170.06    4.11
   6 -12  -3   31.46    2.69
   6 -12  -4   64.66    5.11
   6 -12  -5    3.81    3.82
   6 -12  -6   -5.31    4.57
   6 -12  -7    5.33    5.54
   6 -11  -7   -5.24    4.90
   6 -11  -6   22.36    5.14
   6 -11  -5    7.63    4.53
   6 -11  -4   61.70    4.58
   6 -11  -1  127.37    3.17
   6 -11   0   12.86    1.95
   6 -10   0   21.05    2.03
   6 -10  -1   28.82    2.24
   6 -10  -2   32.07    2.68
   6 -10  -3   43.01    2.91
   6 -10  -4   25.87    4.12
   6 -10  -5  398.55    8.52
   6 -10  -6   -0.98    4.46
   6 -10  -7   12.65    5.27
   6  -9  -8   39.31    5.76
   6  -9  -7    2.14    4.62
   6  -9  -6   44.65    5.31
   6  -9  -5    8.51    4.73
   6  -9  -4   79.03    5.13
   6  -9  -3   -1.08    2.24
   6  -9  -2   70.89    3.24
   6  -9   0   14.75    1.90
   6  -8   0   84.42    2.56
   6  -8  -1  228.94    6.32
   6  -8  -2  165.83    4.01
   6  -8  -3   17.90    2.83
   6  -8  -4   59.95    4.63
   6  -8  -5   -2.57    3.92
   6  -8  -6    2.44    4.20
   6  -8  -7    5.16    4.45
   6  -8  -8    2.86    5.38
   6  -7  -8   27.42    5.22
   6  -7  -7   13.58    4.82
   6  -7  -6   39.43    5.10
   6  -7  -5   -0.52    4.09
   6  -7  -4   19.03    3.01
   6  -7  -3  117.05    3.81
   6  -7  -1   74.62    2.97
   6  -7   0   77.18    2.51
   6  -6   0   23.58    2.03
   6  -6  -1   17.40    2.36
   6  -6  -2   20.98    2.78
   6  -6  -3   36.94    3.12
   6  -6  -4   95.93    3.62
   6  -6  -5  305.13    7.82
   6  -6  -6   77.33    5.67
   6  -6  -7   19.39    5.13
   6  -6  -8   24.77    5.27
   6  -5  -8   14.15    5.49
   6  -5  -7   61.55    5.84
   6  -5  -6   18.08    4.63
   6  -5  -5    2.96    4.22
   6  -5  -4  101.44    3.74
   6  -5  -3   19.43    2.88
   6  -5  -2    3.34    2.34
   6  -5   0    1.80    1.78
   6  -4  -1  106.40    3.26
   6  -4  -2   54.83    3.26
   6  -4  -3   96.75    3.88
   6  -4  -4   40.41    3.11
   6  -4  -5   -0.27    3.98
   6  -4  -6   11.24    4.26
   6  -4  -7    8.99    4.57
   6  -4  -8    7.66    5.01
   6  -3  -8   -4.72    5.03
   6  -3  -7   40.42    6.13
   6  -3  -6    2.46    4.39
   6  -3  -5    1.29    3.99
   6  -3  -4    2.15    2.76
   6  -3  -3  111.54    4.02
   6  -3  -2  136.36    3.96
   6  -3  -1    5.75    2.37
   6  -2   0   26.53    2.15
   6  -2  -1    1.23    2.22
   6  -2  -2    5.57    2.54
   6  -2  -3   36.17    3.24
   6  -2  -4  175.62    4.34
   6  -2  -5   41.96    4.70
   6  -2  -6  255.12    7.53
   6  -2  -7   20.50    4.89
   6  -2  -8   10.07    4.90
   6  -1  -8    3.09    4.22
   6  -1  -7   87.43    6.10
   6  -1  -6    2.09    4.22
   6  -1  -5   -4.00    3.60
   6  -1  -4   34.53    3.11
   6  -1  -3   53.99    3.42
   6  -1  -2   45.16    3.45
   6  -1  -1  123.71    3.77
   6  -1   0   48.23    2.32
   6   0  -1   -1.71    2.48
   6   0  -2   19.27    2.97
   6   0  -3  159.12    4.28
   6   0  -4   18.89    2.75
   6   0  -5    0.90    3.81
   6   0  -6   12.17    4.33
   6   0  -7    4.78    4.46
   6   0  -8    0.18    4.63
   6   1  -8  -13.19    7.18
   6   1  -7   82.57    6.03
   6   1  -6   -3.06    4.04
   6   1  -5   -0.68    3.82
   6   1  -4   24.00    3.02
   6   1  -3   61.73    3.44
   6   1  -2   34.51    3.27
   6   1  -1  107.22    3.77
   6   1   0   63.33    2.45
   7 -31   1   22.61    3.96
   7 -30   2    8.43    3.35
   7 -30   1    5.65    3.35
   7 -29   1   13.73    3.80
   7 -29   2    4.09    3.42
   7 -28   3   11.01    3.96
   7 -28   2   -0.36    3.43
   7 -27   1   22.79    3.87
   7 -27   2   14.57    3.77
   7 -27   3   20.02    4.02
   7 -26   3   13.88    4.06
   7 -26   2    2.06    3.08
   7 -26   1   11.28    3.46
   7 -25   1   16.04    3.53
   7 -25   2   23.76    3.99
   7 -25   3    4.70    3.60
   7 -25   4    0.60    4.05
   7 -24   3   41.12    4.28
   7 -24   2    6.28    3.35
   7 -24   1   26.75    3.55
   7 -23   1    6.08    3.23
   7 -23   2   80.12    4.55
   7 -23   3   -0.09    3.65
   7 -23   4    8.01    3.95
   7 -22   4    4.62    3.67
   7 -22   3   18.74    3.78
   7 -22   2    2.23    3.12
   7 -22   1   10.97    3.25
   7 -21   1    4.11    3.00
   7 -21   2   62.59    4.47
   7 -21   3   -5.65    3.54
   7 -21   4   -5.19    3.43
   7 -21   5    9.99    4.60
   7 -20   5   19.14    4.54
   7 -20   4    3.50    3.66
   7 -20   3   51.94    4.19
   7 -20   2   11.99    3.17
   7 -20   1   81.22    4.10
   7 -19   1    2.07    3.11
   7 -19   2  117.42    5.10
   7 -19   3   13.07    3.73
   7 -19   4    6.08    3.65
   7 -19   5    3.44    4.41
   7 -18   5   35.76    4.89
   7 -18   4   10.64    3.85
   7 -18   3   11.21    3.68
   7 -18   2   12.02    3.55
   7 -18   1    2.86    2.80
   7 -17   1   28.89    3.38
   7 -17   2   51.80    4.01
   7 -17   3    7.14    3.48
   7 -17   4    0.85    4.04
   7 -17   5   22.35    4.95
   7 -16   5   14.13    4.62
   7 -16   4   27.75    4.14
   7 -16   3   40.02    4.23
   7 -16   2    2.32    3.05
   7 -16   1   81.11    3.95
   7 -15   1   48.83    3.65
   7 -15   2   50.93    4.08
   7 -15   3   54.23    4.59
   7 -15   4   -2.01    3.45
   7 -15   5    1.42    4.18
   7 -15   6   30.61    5.09
   7 -14   6    7.94    4.64
   7 -14   5   32.07    5.17
   7 -14   4   27.94    4.35
   7 -14   3   13.46    3.83
   7 -14   2   23.70    3.36
   7 -14   1    4.67    2.63
   7 -13   1   82.60    3.91
   7 -13   2    9.13    3.12
   7 -13   4   24.90    4.34
   7 -13   5   25.31    4.93
   7 -13   6   -2.57    4.07
   7 -12   6    7.44    4.18
   7 -12   5    8.71    4.11
   7 -12   4   86.90    5.19
   7 -12   3   39.39    4.23
   7 -12   2   -4.23    2.95
   7 -12   1   23.09    3.16
   7 -11   1  129.46    4.34
   7 -11   2    2.00    2.99
   7 -11   3   88.36    4.90
   7 -11   4   16.85    4.79
   7 -11   5   -5.11    4.03
   7 -10   6   20.92    5.10
   7 -10   5   -1.25    3.77
   7 -10   4   52.21    4.57
   7 -10   3   37.03    4.43
   7 -10   2    4.84    3.19
   7 -10   1    7.39    2.84
   7  -9   1  128.37    4.41
   7  -9   2    0.95    3.37
   7  -9   3   50.40    4.58
   7  -9   4   41.62    4.75
   7  -9   5    7.24    4.28
   7  -9   6   22.37    4.61
   7  -8   6    3.46    4.76
   7  -8   5   -0.34    4.09
   7  -8   4  111.91    5.71
   7  -8   3   61.57    4.75
   7  -8   2   -2.57    3.04
   7  -8   1    4.04    2.72
   7  -7   1  105.96    4.24
   7  -7   2   48.63    4.26
   7  -7   3   34.50    4.66
   7  -7   4   36.25    5.07
   7  -7   5   42.80    5.23
   7  -7   6    2.84    5.09
   7  -6   6   15.13    4.84
   7  -6   5   25.49    4.75
   7  -6   4   18.03    4.54
   7  -6   3   23.81    4.01
   7  -6   2    0.87    3.24
   7  -6   1   -3.06    2.99
   7  -5   1   52.32    3.94
   7  -5   2   87.29    4.93
   7  -5   3   23.37    4.47
   7  -5   4   35.09    4.83
   7  -5   5    9.09    4.94
   7  -5   6   45.24    5.37
   7  -4   6    0.67    4.47
   7  -4   5   45.89    5.26
   7  -4   4   57.09    5.00
   7  -4   3   84.71    5.20
   7  -4   1  147.53    4.72
   7  -3   1   19.23    4.03
   7  -3   2  136.19    5.36
   7  -3   3    9.62    3.89
   7  -3   4   17.94    4.45
   7  -3   5   74.18    5.78
   7  -3   6   30.68    5.20
   7  -2   6    4.83    4.89
   7  -2   5   94.01    5.96
   7  -2   4   17.01    4.29
   7  -2   3   14.81    4.02
   7  -2   2    0.98    3.82
   7  -2   1   -5.56    3.43
   7  -1   1   -1.91    3.45
   7  -1   2  131.64    5.72
   7  -1   3    8.25    4.13
   7  -1   4    6.41    4.10
   7  -1   5   50.63    5.32
   7  -1   6   73.46    5.65
   7   0   6    2.28    4.49
   7   0   5   65.72    5.83
   7   0   4   16.19    5.15
   7   0   3   80.95    5.16
   7   0   2   18.70    4.43
   7   0   1  195.52    5.74
   7   1   1    7.52    3.82
   7   1   2  132.43    5.57
   7   1   3    5.64    3.92
   7   1   4    1.96    3.74
   7   1   5   38.11    5.04
   7   1   6   65.44    5.88
   7   1  -6   -1.53    5.21
   7   1  -5   46.02    5.79
   7   1  -4   25.45    5.13
   7   1  -3    2.32    4.39
   7   1  -2   49.92    4.70
   7   1  -1   34.46    4.67
   7   1   0    5.73    2.81
   7   0   0   -4.15    2.20
   7   0  -2   12.23    4.47
   7   0  -3    4.22    3.61
   7   0  -4   13.68    4.23
   7   0  -5   -3.97    4.19
   7   0  -6    6.70    5.41
   7  -1  -6   14.21    5.49
   7  -1  -5   43.34    5.62
   7  -1  -4   37.23    4.83
   7  -1  -3    8.10    3.87
   7  -1  -2   40.85    4.87
   7  -1  -1   15.41    4.76
   7  -1   0   15.33    2.85
   7  -2   0   -0.06    2.30
   7  -2  -1   -2.97    3.68
   7  -2  -2   73.12    5.05
   7  -2  -3    3.34    4.03
   7  -2  -4   28.51    4.89
   7  -2  -5  202.66    7.38
   7  -2  -6   19.78    4.80
   7  -3  -6   15.20    4.90
   7  -3  -5   10.57    4.89
   7  -3  -4   86.82    5.85
   7  -3  -3   -4.52    3.60
   7  -3  -2   28.55    4.60
   7  -3  -1   33.75    4.03
   7  -3   0   22.78    3.08
   7  -4  -2   32.24    4.23
   7  -4  -3    5.31    3.81
   7  -4  -4   12.97    4.07
   7  -4  -5    6.12    4.16
   7  -4  -6    7.37    4.61
   7  -5  -6    3.43    4.54
   7  -5  -5   48.73    5.70
   7  -5  -4    1.09    4.04
   7  -5  -3   70.48    5.47
   7  -5  -2   62.93    4.71
   7  -5  -1   13.79    3.86
   7  -5   0   -0.24    2.26
   7  -6   0    4.93    2.35
   7  -6  -1   15.00    3.43
   7  -6  -2   27.26    4.25
   7  -6  -3   50.14    4.70
   7  -6  -4   56.64    5.20
   7  -6  -5   24.15    5.25
   7  -6  -6   71.45    5.89
   7  -7  -6    9.52    4.93
   7  -7  -5    5.26    4.33
   7  -7  -4   76.09    5.74
   7  -7  -3    9.64    4.11
   7  -7  -2    6.13    3.36
   7  -7  -1   18.71    3.53
   7  -7   0   20.77    2.98
   7  -8  -1   32.91    3.27
   7  -8  -2   50.83    4.21
   7  -8  -3   41.54    4.46
   7  -8  -4   -0.66    4.13
   7  -8  -5    3.00    4.52
   7  -8  -6    0.45    4.40
   7  -9  -6    3.50    4.47
   7  -9  -5    1.54    4.18
   7  -9  -4   16.61    4.50
   7  -9  -3  129.10    5.66
   7  -9  -2   18.82    3.73
   7  -9  -1    7.57    3.06
   7  -9   0   10.78    2.87
   7 -10   0   -0.64    2.32
   7 -10  -1   31.71    3.34
   7 -10  -2   12.99    3.40
   7 -10  -3   76.36    5.12
   7 -10  -4   30.18    4.75
   7 -10  -5    6.25    4.27
   7 -10  -6   87.69    6.34
   7 -11  -6    5.18    4.54
   7 -11  -5    7.35    4.31
   7 -11  -4   35.74    4.95
   7 -11  -3   37.49    4.34
   7 -11  -2    5.03    3.22
   7 -11  -1   15.00    3.06
   7 -11   0    0.94    2.52
   7 -12  -1   33.09    3.37
   7 -12  -2   34.17    3.72
   7 -12  -3   51.30    4.40
   7 -12  -4   -2.31    3.77
   7 -12  -5   -1.58    3.72
   7 -12  -6   -0.15    4.50
   7 -13  -6    2.75    4.82
   7 -13  -5   -2.14    3.84
   7 -13  -4   52.03    4.93
   7 -13  -3   58.57    4.81
   7 -13  -2    3.48    2.90
   7 -13  -1   42.13    3.63
   7 -13   0   15.58    2.85
   7 -14   0    2.48    2.43
   7 -14  -1   11.61    2.90
   7 -14  -2   54.21    3.94
   7 -14  -3   61.49    4.32
   7 -14  -4   11.92    4.22
   7 -14  -5   47.31    4.98
   7 -14  -6   53.05    5.35
   7 -15  -6   -6.86    4.25
   7 -15  -5   26.20    4.93
   7 -15  -4    0.73    3.71
   7 -15  -3   40.25    4.32
   7 -15  -2   10.91    3.36
   7 -15  -1   25.91    3.39
   7 -15   0   -0.52    2.38
   7 -16   0   42.52    3.23
   7 -16  -1  123.07    4.31
   7 -16  -2   28.32    3.57
   7 -16  -3   14.37    3.52
   7 -16  -4    2.47    4.10
   7 -16  -5   -4.41    3.84
   7 -16  -6    0.91    4.30
   7 -17  -5    8.29    4.22
   7 -17  -4   39.41    4.98
   7 -17  -3    3.82    3.16
   7 -17  -1   25.99    3.41
   7 -18   0   -0.79    2.39
   7 -18  -1    3.80    2.70
   7 -18  -2   65.83    4.16
   7 -18  -4   10.93    3.89
   7 -18  -5   63.02    5.02
   7 -19  -5    4.07    4.68
   7 -19  -4    6.69    3.81
   7 -19  -3   10.43    3.46
   7 -19  -2   20.50    3.48
   7 -19  -1   13.60    3.15
   7 -19   0    1.40    2.63
   7 -20   0   -1.93    2.38
   7 -20  -1  142.72    4.64
   7 -20  -2   25.39    3.74
   7 -20  -3    4.61    3.35
   7 -20  -4    6.35    3.79
   7 -20  -5   -1.43    3.91
   7 -21  -5   -0.93    4.27
   7 -21  -4   12.93    3.99
   7 -21  -3    6.09    3.59
   7 -21  -2   21.44    4.01
   7 -21  -1    1.61    2.90
   7 -21   0    0.12    2.65
   7 -22   0   -2.11    2.54
   7 -22  -1   13.39    3.07
   7 -22  -2   43.91    3.88
   7 -22  -3    4.63    3.47
   7 -22  -4   13.69    4.02
   7 -22  -5   29.64    4.81
   7 -23  -4   11.60    4.33
   7 -23  -3   -4.79    3.44
   7 -23  -2    6.16    3.49
   7 -23  -1    8.89    3.27
   7 -23   0   14.25    3.14
   7 -24   0   31.41    3.44
   7 -24  -1   51.26    3.83
   7 -24  -2   24.37    3.83
   7 -24  -3   12.70    4.03
   7 -24  -4   -1.71    3.65
   7 -25  -4   -1.26    3.59
   7 -25  -3   46.47    4.57
   7 -25  -2    8.56    3.72
   7 -25  -1   -0.63    2.98
   7 -25   0    1.81    2.81
   7 -26   0    1.72    3.56
   7 -26  -1   21.21    3.40
   7 -26  -2   16.71    3.61
   7 -26  -3   21.84    4.88
   7 -26  -4    3.92    3.67
   7 -27  -3   -3.87    3.49
   7 -27  -2   -3.33    3.23
   7 -27  -1    3.48    3.12
   7 -27   0    9.66    3.07
   7 -28   0   56.90    3.99
   7 -28  -1   12.15    3.52
   7 -28  -2   17.47    3.68
   7 -28  -3    5.51    3.80
   7 -29  -3   28.96    4.61
   7 -29  -1    3.55    3.13
   7 -29   0    0.90    3.08
   7 -30   0    1.49    2.92
   7 -30  -1    4.51    3.38
   7 -30  -2    7.57    3.40
   7 -31  -1    0.78    3.23
   7 -31   0    4.56    3.32
   7 -32   0   52.10    4.28
   8   1   1   61.59    5.99
   8   1   2   -1.50    4.21
   8   1   3    2.19    4.48
   8   1   4   15.58    6.19
   8   0   4   12.42    5.09
   8   0   3   61.33    5.54
   8   0   2   -1.02    4.30
   8   0   1   10.68    5.19
   8  -1   1   83.99    5.63
   8  -1   2   -2.58    3.75
   8  -1   3    6.16    4.72
   8  -1   4    6.15    4.66
   8  -2   4   10.96    5.05
   8  -2   3   27.81    4.97
   8  -2   2   13.90    4.39
   8  -2   1    9.92    4.20
   8  -3   1   32.79    4.59
   8  -3   2   25.48    5.03
   8  -3   3   -0.03    4.29
   8  -3   4    9.78    4.75
   8  -4   4   19.28    4.91
   8  -4   3   28.08    5.16
   8  -4   2   25.26    4.66
   8  -4   1    6.05    3.89
   8  -5   1   44.53    4.36
   8  -5   2    5.78    3.88
   8  -5   3    1.43    4.23
   8  -5   4   -7.82    4.64
   8  -6   4   28.39    5.17
   8  -6   3   19.33    4.71
   8  -6   2   -5.58    4.05
   8  -6   1    8.80    3.51
   8  -7   1    4.58    3.16
   8  -7   2   45.22    5.02
   8  -7   3    2.42    4.03
   8  -7   4   -3.77    4.31
   8  -8   4   12.98    4.56
   8  -8   3   23.40    4.73
   8  -8   2   58.50    4.88
   8  -8   1    7.34    3.44
   8  -9   1   -0.61    3.32
   8  -9   2    4.09    3.91
   8  -9   4    0.34    4.44
   8 -10   4   25.32    4.84
   8 -10   3   11.04    4.63
   8 -10   2    0.85    3.65
   8 -10   1   10.80    3.59
   8 -11   1    8.19    3.44
   8 -11   2   25.71    4.35
   8 -11   3    7.17    4.30
   8 -11   4    1.91    4.30
   8 -12   4    1.59    4.19
   8 -12   3   35.46    4.88
   8 -12   2   32.25    4.35
   8 -12   1   16.78    3.57
   8 -13   1   -0.74    3.08
   8 -13   2    4.93    4.04
   8 -13   3    3.89    4.38
   8 -13   4    1.28    4.51
   8 -14   3   24.55    4.61
   8 -14   2    0.63    3.38
   8 -14   1   21.76    3.69
   8 -15   1   29.64    3.97
   8 -15   2    3.95    3.37
   8 -15   3   12.66    4.50
   8 -16   3   33.74    5.35
   8 -16   2    5.86    3.49
   8 -16   1   21.79    3.66
   8 -17   1    7.07    3.30
   8 -17   2   11.07    3.67
   8 -17   3    1.14    3.64
   8 -18   3   16.71    4.20
   8 -18   2   14.64    3.92
   8 -18   1    5.88    3.27
   8 -19   1   42.20    4.10
   8 -19   2    4.51    3.72
   8 -20   2    0.33    3.34
   8 -20   1   17.35    3.34
   8 -21   1   10.52    3.35
   8 -21   2    2.54    3.52
   8 -22   1   -3.09    3.06
   8 -23   0   -2.76    3.23
   8 -22   0    4.17    3.22
   8 -22  -1   -0.62    3.42
   8 -21  -2    0.17    3.72
   8 -21  -1    1.12    3.34
   8 -21   0    4.94    3.21
   8 -20   0   63.45    4.33
   8 -20  -1    4.43    3.30
   8 -20  -2    3.64    3.86
   8 -19  -2    5.39    3.51
   8 -19  -1   18.64    3.68
   8 -19   0    4.14    3.19
   8 -18   0    1.16    3.12
   8 -18  -1    3.66    3.30
   8 -18  -2   12.24    3.85
   8 -18  -3   33.44    4.55
   8 -17  -3   51.39    5.39
   8 -17  -2   17.41    3.83
   8 -17  -1    3.39    3.16
   8 -17   0   14.30    3.32
   8 -16   0   36.62    4.45
   8 -16  -1   28.38    3.88
   8 -16  -2   16.74    3.73
   8 -16  -3    5.26    3.60
   8 -15  -3    1.31    4.31
   8 -15  -2   -1.16    3.17
   8 -15  -1   29.13    4.30
   8 -15   0    7.02    3.10
   8 -14   0    5.30    3.33
   8 -14  -1    6.50    3.42
   8 -14  -2    7.93    3.46
   8 -14  -3   42.86    4.92
   8 -14  -4   11.67    4.35
   8 -13  -4    0.81    4.62
   8 -13  -3   32.41    4.85
   8 -13  -2   10.27    4.11
   8 -13  -1    5.10    3.07
   8 -13   0   12.50    3.42
   8 -12   0    7.70    3.09
   8 -12  -1   60.20    4.32
   8 -12  -2    8.96    3.56
   8 -12  -3    6.93    3.84
   8 -12  -4    2.29    4.15
   8 -11  -4    9.07    4.79
   8 -11  -3    3.10    4.10
   8 -11  -2   11.36    3.97
   8 -11  -1   16.73    3.82
   8 -11   0    9.93    3.64
   8 -10   0    4.34    2.91
   8 -10  -1    3.87    3.32
   8 -10  -2   28.68    4.36
   8 -10  -3   20.72    4.70
   8 -10  -4   17.52    4.63
   8  -9  -4   19.39    5.09
   8  -9  -3    6.02    4.01
   8  -9  -2    8.25    4.02
   8  -9  -1   -2.51    3.33
   8  -8   0    5.25    2.95
   8  -8  -1   45.12    4.27
   8  -8  -2   -2.20    3.80
   8  -8  -3   -6.45    3.93
   8  -8  -4    3.80    4.56
   8  -7  -4   -6.46    4.44
   8  -7  -3    6.48    4.72
   8  -7  -2   30.97    4.66
   8  -7  -1   -3.05    3.18
   8  -7   0   13.33    3.45
   8  -6   0    1.16    3.18
   8  -6  -2   41.50    4.91
   8  -6  -3   10.53    4.82
   8  -6  -4    2.32    4.92
   8  -5  -4   77.78    5.80
   8  -5  -3    4.07    4.39
   8  -5  -2    1.30    4.06
   8  -5  -1   42.94    4.36
   8  -5   0    0.96    2.95
   8  -4   0   41.32    3.70
   8  -4  -1   17.34    4.37
   8  -4  -3   -2.37    4.40
   8  -4  -4    0.33    4.62
   8  -3  -5   31.50    5.83
   8  -3  -4    5.86    4.95
   8  -3  -3   20.15    5.27
   8  -3  -2   15.15    4.89
   8  -3  -1    7.59    4.24
   8  -3   0    4.71    3.44
   8  -2   0   -0.79    2.75
   8  -2  -1   -5.09    4.03
   8  -2  -2   19.81    5.10
   8  -2  -3   69.21    5.79
   8  -2  -4    5.25    4.22
   8  -2  -5   -0.06    4.64
   8  -1  -5    5.93    4.79
   8  -1  -4   21.00    5.50
   8  -1  -3    9.68    5.35
   8  -1  -2    2.20    4.16
   8  -1  -1   46.98    5.74
   8  -1   0    0.96    2.56
   8   0   0   89.83    3.84
   8   0  -1    3.24    4.17
   8   0  -2    2.64    4.15
   8   0  -3    4.68    3.93
   8   0  -4    0.53    4.45
   8   0  -5   33.24    5.71
   8   1  -5   13.48    6.17
   8   1  -4   18.09    5.63
   8   1  -3    7.55    5.13
   8   1  -2    0.18    4.36
   8   1   0    1.47    3.33
   1  -1   1  522.14   15.41
   1  -1   2  344.54   13.47
   1  -1   3   32.00    1.44
   1  -1   4  144.64    5.13
   1  -1   5  171.36    8.33
   1  -1   6  320.77   10.33
   1  -1   8  169.85    5.68
   1  -1   9   54.63    4.56
   1  -1  10   17.96    3.91
   1   0  10    4.43    3.95
   1   0   9   11.00    4.11
   1   0   8   12.04    2.52
   1   0   7   21.97    2.29
   1   0   6   62.91    2.71
   1   0   5   14.13    1.89
   1   0   4  417.40   15.32
   1   0   3  137.79    4.85
   1   0   2  556.15   19.76
   1   0   1  911.33   16.83
   1   1   1  368.50   10.60
   1   1   2  392.27   14.29
   1   1   3   47.19    1.67
   1   1   4  130.27    5.16
   1   1   5  168.56    5.94
   1   1   6  336.06   11.17
   1   1   7    9.43    2.14
   1   1   8  168.93    5.75
   1   1   9   60.33    4.24
   1   1  10   14.73    3.78
   1   2  10    4.51    3.98
   1   2   9  165.89    5.43
   1   2   8   76.50    3.18
   1   2   7   18.42    2.43
   1   2   6   53.66    2.69
   1   2   5  696.76   19.35
   1   2   4  469.12   17.04
   1   2   3  179.96    6.28
   1   2   2  143.45    5.85
   1   2   1  204.08    7.42
   1   3   1 1364.06   18.98
   1   3   2  500.64   15.57
   1   3   3   38.49    1.64
   1   3   4  236.10    7.89
   1   3   5  338.32   12.73
   1   3   6  182.16    5.68
   1   3   7   68.33    2.83
   1   3   8  136.81    5.44
   1   3   9   16.31    4.00
   1   3  10   53.76    4.70
   1   4  10   -0.55    3.78
   1   4   9   41.46    4.12
   1   4   8   37.21    2.79
   1   4   7   13.36    2.36
   1   4   6   57.54    2.68
   1   4   5    3.03    1.80
   1   4   4  454.98   17.16
   1   4   3  725.27   21.25
   1   4   2 1265.94   23.01
   1   4   1 1010.44   16.01
   1   5   1    3.94    0.66
   1   5   2   83.85    3.25
   1   5   3  195.64    6.57
   1   5   4  106.44    4.92
   1   5   5   50.99    2.41
   1   5   6  237.04    9.55
   1   5   7  175.52    7.64
   1   5   8   60.42    2.93
   1   5   9   75.54    4.69
   1   5  10    9.44    3.69
   1   6  10   27.92    4.74
   1   6   9   73.08    4.67
   1   6   8  105.12    3.29
   1   6   7   30.06    2.82
   1   6   6  201.62    6.23
   1   6   5  349.67   12.51
   1   6   4  775.52   19.25
   1   6   3  282.43   12.52
   1   6   2  338.76   12.93
   1   6   1  625.40   12.53
   1   7   1 2006.08   21.92
   1   7   2  336.76   12.58
   1   7   3  750.98   20.76
   1   7   4  262.85    9.23
   1   7   5  281.86   11.48
   1   7   6   14.84    2.20
   1   7   7  203.88    7.79
   1   7   8   63.03    2.96
   1   7   9   16.19    3.58
   1   7  10   60.02    5.01
   1   8  10    0.33    3.99
   1   8   9   45.02    4.69
   1   8   8   53.62    2.98
   1   8   7   60.48    3.11
   1   8   6   41.49    2.57
   1   8   5    0.90    1.72
   1   8   4  254.37    7.48
   1   8   3 1262.72   25.33
   1   8   2  361.54   13.38
   1   8   1  260.68    9.54
   1   9   1  796.31   14.56
   1   9   2   73.08    2.56
   1   9   3  142.04    4.83
   1   9   4  264.53   12.61
   1   9   5  149.13    5.32
   1   9   6   74.23    2.96
   1   9   7  332.41    9.15
   1   9   8   16.55    2.59
   1   9   9   39.55    4.22
   1   9  10   24.79    4.32
   1  10  10   46.30    5.17
   1  10   9   24.02    4.06
   1  10   8   94.45    3.29
   1  10   7   29.24    2.72
   1  10   6  381.64   13.08
   1  10   5   77.25    2.77
   1  10   4  929.25   20.09
   1  10   3  357.67   13.45
   1  10   2   82.82    3.46
   1  10   1   33.87    1.29
   1  11   1  356.49   10.77
   1  11   2  158.59    5.53
   1  11   3  469.77   14.85
   1  11   4  363.54   13.34
   1  11   5   78.71    3.02
   1  11   6   37.95    2.54
   1  11   7  228.99    7.63
   1  11   8    2.56    2.12
   1  11   9   19.17    4.12
   1  11  10   26.16    4.32
   1  12  10   21.72    4.12
   1  12   9   30.02    4.18
   1  12   8  108.15    3.30
   1  12   7   34.06    2.75
   1  12   6   76.88    2.96
   1  12   5   43.10    2.41
   1  12   4  235.58    7.27
   1  12   3  996.28   21.03
   1  12   2   78.22    3.09
   1  12   1  301.33   10.14
   1  13   1  658.53   14.86
   1  13   2   34.82    1.39
   1  13   3   61.91    2.75
   1  13   4  186.52    6.06
   1  13   5  335.03   11.06
   1  13   6    1.54    2.00
   1  13   7  255.98    7.51
   1  13   8   53.23    4.20
   1  13   9    1.65    3.51
   1  13  10   49.45    5.00
   1  14  10   26.58    4.84
   1  14   9   58.47    4.75
   1  14   8  110.19    5.12
   1  14   7   17.14    2.53
   1  14   6  216.50    8.21
   1  14   5  313.34   10.39
   1  14   4  687.29   17.96
   1  14   3  129.91    4.13
   1  14   2  164.60    5.44
   1  14   1  102.61    3.84
   1  15   1   35.20    1.35
   1  15   2  503.06   13.48
   1  15   3  299.44   10.95
   1  15   4  173.51    6.17
   1  15   5   46.63    2.46
   1  15   6  130.64    3.94
   1  15   7  104.93    3.48
   1  15   8   24.53    3.75
   1  15   9   31.60    4.22
   1  15  10   -0.65    4.11
   1  16  10    2.34    4.54
   1  16   9   25.86    4.28
   1  16   8   39.42    3.93
   1  16   7   42.38    2.67
   1  16   6   78.03    3.00
   1  16   5   21.62    2.14
   1  16   4  255.75    9.95
   1  16   3  203.26    9.47
   1  16   2  408.06   11.43
   1  16   1  287.44    9.21
   1  17   1  494.37   11.81
   1  17   2    9.31    1.16
   1  17   3   84.95    3.22
   1  17   4  126.77    4.47
   1  17   5  157.98    4.98
   1  17   6   90.27    3.06
   1  17   7   30.72    2.55
   1  17   8  123.24    5.14
   1  17   9   22.40    4.30
   1  17  10   27.58    4.59
   1  18  10    5.31    3.97
   1  18   9   95.62    5.20
   1  18   8   39.20    4.00
   1  18   7    8.37    2.16
   1  18   6   71.25    2.96
   1  18   5  535.99   12.49
   1  18   4  163.52    5.24
   1  18   3  180.66    5.57
   1  18   2  177.29    5.40
   1  18   1  106.76    3.28
   1  19   1   96.20    2.83
   1  19   2  720.29   14.24
   1  19   3   70.07    2.39
   1  19   4   10.97    1.70
   1  19   5  101.22    3.13
   1  19   6  181.69    6.73
   1  19   7   23.64    2.27
   1  19   8   65.21    4.43
   1  19   9    9.30    3.61
   1  19  10    5.38    4.07
   1  20  10    1.37    3.88
   1  20   9   19.01    4.05
   1  20   8    9.47    3.36
   1  20   7  162.75    5.36
   1  20   6   37.32    2.64
   1  20   5    4.01    1.84
   1  20   4  160.24    8.18
   1  20   3  219.09    9.37
   1  20   2  423.96   11.36
   1  20   1  286.54    9.16
   1  21   1  191.72    8.58
   1  21   2  162.92    4.89
   1  21   3   46.11    2.01
   1  21   4   36.91    2.10
   1  21   5   68.91    2.73
   1  21   6  124.32    3.87
   1  21   7   14.73    2.14
   1  21   8   91.66    4.96
   1  21   9   32.10    4.42
   1  21  10   13.81    4.06
   1  22   9   74.68    5.31
   1  22   8   14.95    3.44
   1  22   7    3.90    2.84
   1  22   6    7.07    2.09
   1  22   5  348.60    9.50
   1  22   4  152.24    4.82
   1  22   3  207.55    8.31
   1  22   2   28.20    1.58
   1  22   1   33.16    1.61
   1  23   1  156.82    7.17
   1  23   2  169.40    7.39
   1  23   3  115.81    4.11
   1  23   4   60.49    2.40
   1  23   5  137.60    4.23
   1  23   6   83.07    2.91
   1  23   7   10.22    2.97
   1  23   8   59.65    4.45
   1  23   9    4.08    5.16
   1  24   9    8.97    3.89
   1  24   8   20.00    3.87
   1  24   7  132.05    5.11
   1  24   6   23.39    2.29
   1  24   5    3.03    1.72
   1  24   4   68.64    2.49
   1  24   3  283.59    8.92
   1  24   2  305.66    9.15
   1  24   1  177.92    7.42
   1  25   1   42.70    1.78
   1  25   2  360.00    9.72
   1  25   3   53.11    2.15
   1  25   4    0.21    1.53
   1  25   5   10.13    1.91
   1  25   6  138.91    5.18
   1  25   7   93.23    4.74
   1  25   8   44.59    4.31
   1  25   9   15.26    3.97
   1  26   9   31.53    4.52
   1  26   8   25.39    3.99
   1  26   7   10.71    3.37
   1  26   6   48.98    2.60
   1  26   5   96.05    3.02
   1  26   4  181.08    6.66
   1  26   3  103.32    3.49
   1  26   2   43.98    2.08
   1  26   1   27.19    1.68
   1  27   1  163.99    7.36
   1  27   2    5.90    1.46
   1  27   3   76.61    2.52
   1  27   4   76.21    2.70
   1  27   5   76.76    2.72
   1  27   6   18.25    2.04
   1  27   7   39.43    3.89
   1  27   8   21.39    3.85
   1  27   9   -1.58    3.89
   1  28   9    4.49    3.75
   1  28   8   36.47    4.16
   1  28   7   23.54    3.57
   1  28   6   57.05    3.72
   1  28   5    0.79    1.72
   1  28   4   46.45    2.31
   1  28   3  278.56    7.58
   1  28   2   31.86    2.30
   1  28   1   96.35    3.14
   1  29   1   50.99    2.01
   1  29   2  241.00    7.33
   1  29   3   38.07    2.11
   1  29   4   16.34    1.87
   1  29   5   32.62    2.15
   1  29   6   41.50    3.52
   1  29   7   94.25    4.74
   1  29   8    6.63    3.59
   1  29   9    3.54    3.79
   1  30   8   20.83    4.01
   1  30   7    3.54    3.12
   1  30   6   81.74    4.09
   1  30   5    8.94    1.73
   1  30   4  165.20    5.72
   1  30   3   85.25    2.53
   1  30   2   63.57    2.40
   1  30   1    8.72    1.48
   1  31   1   53.66    2.05
   1  31   2   43.72    2.07
   1  31   3    1.83    1.77
   1  31   4   47.91    2.36
   1  31   5   21.79    1.91
   1  31   6   13.25    2.98
   1  31   7   41.70    4.15
   1  31   8   -0.26    3.34
   1  32   8    9.61    3.60
   1  32   7    4.35    3.21
   1  32   6   16.78    3.12
   1  32   5   12.25    2.62
   1  32   4   65.68    2.54
   1  32   3  132.80    5.06
   1  32   2    5.98    1.56
   1  32   1   36.61    1.96
   1  33   1  143.83    6.00
   1  33   2   54.23    2.17
   1  33   3    1.91    1.77
   1  33   4   43.21    2.24
   1  33   5   34.24    3.27
   1  33   6    7.24    3.02
   1  33   7   44.30    4.28
   1  33   8    3.61    3.42
   1  34   8   12.61    3.84
   1  34   7   -0.41    3.16
   1  34   6   47.00    3.88
   1  34   5   25.17    3.07
   1  34   4   42.04    2.20
   1  34   3   98.20    2.77
   1  34   2   38.80    2.13
   1  34   1   34.92    1.94
   1  35   1    3.93    1.49
   1  35   2   94.46    2.84
   1  35   3    9.60    1.77
   1  35   4    3.02    2.38
   1  35   5    1.93    2.55
   1  35   6   22.73    3.30
   1  35   7   24.06    3.76
   1  35   8    4.74    3.51
   1  36   7    5.93    3.60
   1  36   6   -0.95    3.02
   1  36   5    3.06    2.69
   1  36   4   28.71    2.95
   1  36   3   49.24    2.19
   1  36   2   49.80    2.26
   1  36   1   28.18    1.90
   1  37   1   75.35    2.43
   1  37   2    4.76    1.56
   1  37   3    5.77    2.46
   1  37   4   21.92    3.10
   1  37   5   32.83    3.44
   1  37   6    6.77    3.20
   1  37   7   12.50    3.42
   1  38   7   -1.25    3.17
   1  38   6   10.22    3.32
   1  38   5   37.91    3.76
   1  38   4   28.05    3.06
   1  38   3   44.06    3.17
   1  38   2    6.91    1.57
   1  38   1   16.68    1.77
   1  39   1    5.44    2.24
   1  39   2   39.39    2.96
   1  39   3    6.72    2.61
   1  39   4   -1.14    2.53
   0   0   0    0.00    0.00
;
_shelx_hkl_checksum     26543
_shelx_res_file
;
    imina1a.res created by SHELXL-2014/7
TITL imina1a in P2(1) LAST Corr con [E], MuxR = 0.5
CELL 0.71073   7.5335  43.2456   9.3069  90.000  90.486  90.000
ZERR    8.00   0.0012   0.0055   0.0011   0.000   0.015   0.000
LATT -1
SYMM -X, 0.5+Y, -Z
SFAC C H N CL HG
UNIT 112 112 16 16 8
TEMP 25
L.S. 12
ACTA
CONF
HTAB
BOND $H
FREE Hg4 Cl3
OMIT     1  33   3
OMIT     0  -4   0
FMAP 2
PLAN 10
MPLA N1 C2 > C6
MPLA C11 > C16
MPLA N21 C22 > C26
MPLA C31 > C36
MPLA N41 C42 > C46
MPLA C51 > C56
MPLA N61 C62 > C66
MPLA C71 > C76
WGHT    0.061200
FVAR       0.11971
HG1   5   -0.134741    0.527228    0.040967    11.00000    0.04620    0.06965 =
         0.04012   -0.00210    0.00741    0.01220
CL1   4   -0.287904    0.541845   -0.180543    11.00000    0.05078    0.07212 =
         0.04899    0.00587   -0.00112    0.01352
CL2   4   -0.251435    0.538474    0.272242    11.00000    0.07995    0.08079 =
         0.04868   -0.01321    0.02588   -0.01709
N1    3    0.043305    0.491459   -0.083044    11.00000    0.04162    0.05768 =
         0.02601    0.00680    0.00148    0.02239
C2    1   -0.025407    0.468010   -0.158109    11.00000    0.04403    0.06044 =
         0.04568   -0.00574    0.00764   -0.00349
AFIX  43
H2A   2   -0.145120    0.463260   -0.148499    11.00000   -1.20000
AFIX   0
C3    1    0.077782    0.450617   -0.249949    11.00000    0.05214    0.04756 =
         0.04660   -0.00611    0.00233    0.00531
AFIX  43
H3A   2    0.027747    0.434575   -0.303101    11.00000   -1.20000
AFIX   0
C4    1    0.250680    0.457197   -0.261256    11.00000    0.06400    0.04344 =
         0.04843   -0.01409    0.01907    0.02811
AFIX  43
H4A   2    0.323679    0.445391   -0.319787    11.00000   -1.20000
AFIX   0
C5    1    0.318393    0.481828   -0.184386    11.00000    0.03195    0.04987 =
         0.04939   -0.00110    0.01246    0.00376
AFIX  43
H5A   2    0.438373    0.486672   -0.190448    11.00000   -1.20000
AFIX   0
C6    1    0.209274    0.499254   -0.098830    11.00000    0.04042    0.04698 =
         0.03664    0.00037    0.01555    0.01015
C7    1    0.272520    0.525766   -0.020129    11.00000    0.05239    0.04248 =
         0.05832    0.01246    0.01542    0.00280
AFIX  43
H7A   2    0.393490    0.530058   -0.019082    11.00000   -1.20000
AFIX   0
N8    3    0.169645    0.543251    0.047039    11.00000    0.04355    0.04436 =
         0.02517   -0.01665   -0.01044    0.01229
C9    1    0.241485    0.571736    0.125688    11.00000    0.06776    0.03027 =
         0.06643   -0.01683   -0.00084    0.00621
AFIX  13
H9A   2    0.272205    0.565875    0.224528    11.00000   -1.20000
AFIX   0
C10   1    0.403384    0.586008    0.056294    11.00000    0.05041    0.08495 =
         0.11665   -0.03342    0.00332    0.00825
AFIX 137
H10A  2    0.443155    0.603313    0.112582    11.00000   -1.50000
H10B  2    0.373124    0.592867   -0.038908    11.00000   -1.50000
H10C  2    0.496379    0.570879    0.051273    11.00000   -1.50000
AFIX   0
C11   1    0.095762    0.595481    0.129569    11.00000    0.02862    0.05491 =
         0.04800   -0.00869    0.00661   -0.00191
C12   1    0.046950    0.608018    0.263818    11.00000    0.07511    0.06566 =
         0.06916   -0.01229    0.01715   -0.00055
AFIX  43
H12A  2    0.097475    0.599994    0.347368    11.00000   -1.20000
AFIX   0
C13   1   -0.073066    0.631716    0.273746    11.00000    0.11343    0.04984 =
         0.11938   -0.03735    0.03361   -0.03071
AFIX  43
H13A  2   -0.099762    0.640366    0.362461    11.00000   -1.20000
AFIX   0
C14   1   -0.153868    0.642559    0.149540    11.00000    0.05508    0.06327 =
         0.17238   -0.05952    0.04177   -0.02140
AFIX  43
H14A  2   -0.238957    0.658091    0.154679    11.00000   -1.20000
AFIX   0
C15   1   -0.108747    0.630480    0.019861    11.00000    0.12533    0.05525 =
         0.11795   -0.01498   -0.07068    0.02149
AFIX  43
H15A  2   -0.162029    0.638262   -0.063073    11.00000   -1.20000
AFIX   0
C16   1    0.015355    0.606734    0.008323    11.00000    0.07418    0.07468 =
         0.05791   -0.00896   -0.02094    0.03233
AFIX  43
H16A  2    0.043207    0.598613   -0.081223    11.00000   -1.20000
AFIX   0
HG2   5    0.007534    0.275082    0.105796    11.00000    0.04384    0.07206 =
         0.04267    0.00164   -0.00528   -0.00775
CL3   4    0.131805    0.284981    0.339731    11.00000    0.08681    0.09123 =
         0.05340   -0.01457   -0.03211    0.02260
CL4   4    0.164316    0.296325   -0.099271    11.00000    0.04563    0.10038 =
         0.05862    0.02848   -0.00058   -0.00610
N21   3   -0.169892    0.238621   -0.005383    11.00000    0.02796    0.05299 =
         0.04190    0.00186   -0.00575    0.00168
C22   1   -0.111775    0.212713   -0.070170    11.00000    0.03959    0.06235 =
         0.06232   -0.00561   -0.01385    0.01103
AFIX  43
H22A  2    0.006012    0.206838   -0.057104    11.00000   -1.20000
AFIX   0
C23   1   -0.220445    0.194628   -0.154994    11.00000    0.06772    0.05376 =
         0.06580   -0.01323    0.00749    0.01551
AFIX  43
H23A  2   -0.175871    0.176476   -0.194294    11.00000   -1.20000
AFIX   0
C24   1   -0.391383    0.202770   -0.182403    11.00000    0.04125    0.07471 =
         0.06405   -0.02461   -0.02891   -0.00376
AFIX  43
H24A  2   -0.463833    0.191410   -0.244222    11.00000   -1.20000
AFIX   0
C25   1   -0.453205    0.229800   -0.110670    11.00000    0.03342    0.05362 =
         0.04483   -0.00049   -0.01031    0.00389
AFIX  43
H25A  2   -0.570479    0.236112   -0.122180    11.00000   -1.20000
AFIX   0
C26   1   -0.340080    0.246411   -0.025064    11.00000    0.02720    0.04314 =
         0.05071   -0.00100    0.00062   -0.00417
C27   1   -0.402388    0.274793    0.046406    11.00000    0.03072    0.04482 =
         0.05463    0.00757    0.00682   -0.00179
AFIX  43
H27A  2   -0.523264    0.279102    0.048976    11.00000   -1.20000
AFIX   0
N28   3   -0.296872    0.292764    0.102434    11.00000    0.03645    0.04297 =
         0.02970    0.00768    0.00140    0.00576
C29   1   -0.375998    0.322220    0.164166    11.00000    0.05128    0.05244 =
         0.05929    0.00178    0.02529    0.01284
AFIX  13
H29A  2   -0.502119    0.318731    0.183385    11.00000   -1.20000
AFIX   0
C30   1   -0.283499    0.329766    0.301935    11.00000    0.09826    0.05491 =
         0.03787    0.00349    0.01339    0.03285
AFIX 137
H30A  2   -0.272741    0.311391    0.359232    11.00000   -1.50000
H30B  2   -0.350723    0.344980    0.353255    11.00000   -1.50000
H30C  2   -0.167448    0.337786    0.282066    11.00000   -1.50000
AFIX   0
C31   1   -0.358951    0.347696    0.051214    11.00000    0.06636    0.03413 =
         0.04399   -0.00543    0.00648    0.00434
C32   1   -0.192490    0.357558    0.011559    11.00000    0.05477    0.06714 =
         0.06650    0.02307   -0.01253   -0.00158
AFIX  43
H32A  2   -0.091028    0.349008    0.053027    11.00000   -1.20000
AFIX   0
C33   1   -0.179763    0.381024   -0.093855    11.00000    0.10884    0.06137 =
         0.07606    0.01057    0.00311   -0.03602
AFIX  43
H33A  2   -0.068896    0.387770   -0.123912    11.00000   -1.20000
AFIX   0
C34   1   -0.328384    0.393614   -0.150767    11.00000    0.11343    0.05767 =
         0.03883    0.01260    0.00062    0.00589
AFIX  43
H34A  2   -0.319201    0.409192   -0.219191    11.00000   -1.20000
AFIX   0
C35   1   -0.490680    0.383809   -0.109313    11.00000    0.12759    0.06983 =
         0.06381    0.00910   -0.01140    0.03412
AFIX  43
H35A  2   -0.591899    0.393031   -0.147906    11.00000   -1.20000
AFIX   0
C36   1   -0.507090    0.360675   -0.012088    11.00000    0.07141    0.05224 =
         0.05797   -0.00984   -0.01647    0.01282
AFIX  43
H36A  2   -0.619329    0.353506    0.012081    11.00000   -1.20000
AFIX   0
HG3   5    0.506988    0.477315    0.330419    11.00000    0.04464    0.07218 =
         0.04131    0.00037    0.00548    0.00815
CL5   4    0.638151    0.467022    0.103503    11.00000    0.08545    0.09448 =
         0.05368   -0.01783    0.02737   -0.02198
CL6   4    0.667525    0.457579    0.541039    11.00000    0.04721    0.09377 =
         0.05406    0.02183   -0.00306    0.00811
N41   3    0.332847    0.513949    0.446112    11.00000    0.04961    0.03907 =
         0.03509    0.00093    0.00644   -0.00231
C42   1    0.397476    0.538265    0.517245    11.00000    0.03879    0.07517 =
         0.04775    0.00275    0.00543   -0.00249
AFIX  43
H42A  2    0.516983    0.543093    0.506882    11.00000   -1.20000
AFIX   0
C43   1    0.295836    0.556616    0.605450    11.00000    0.05771    0.06367 =
         0.05010   -0.01119    0.02288   -0.00986
AFIX  43
H43A  2    0.344567    0.573384    0.654354    11.00000   -1.20000
AFIX   0
C44   1    0.121984    0.549184    0.617848    11.00000    0.06252    0.04939 =
         0.05765    0.01048    0.01826    0.02673
AFIX  43
H44A  2    0.048990    0.560788    0.677237    11.00000   -1.20000
AFIX   0
C45   1    0.054195    0.524801    0.543623    11.00000    0.03798    0.06329 =
         0.04858   -0.00364    0.01146    0.01787
AFIX  43
H45A  2   -0.065768    0.519985    0.550263    11.00000   -1.20000
AFIX   0
C46   1    0.161631    0.507553    0.460057    11.00000    0.01924    0.04973 =
         0.02814    0.00933    0.00169   -0.00075
C47   1    0.108681    0.479406    0.381585    11.00000    0.05274    0.04225 =
         0.07448    0.02034   -0.03070   -0.00238
AFIX  43
H47A  2   -0.013010    0.476618    0.370015    11.00000   -1.20000
AFIX   0
N48   3    0.200316    0.459403    0.330039    11.00000    0.03329    0.03592 =
         0.05574    0.00518   -0.00378    0.00507
C49   1    0.126112    0.431639    0.269644    11.00000    0.03060    0.05836 =
         0.03723    0.00695   -0.01353    0.00096
AFIX  13
H49A  2   -0.000552    0.435251    0.251608    11.00000   -1.20000
AFIX   0
C50   1    0.212062    0.423204    0.127029    11.00000    0.08660    0.07236 =
         0.04528   -0.00512   -0.01254   -0.01611
AFIX 137
H50A  2    0.166420    0.436433    0.052578    11.00000   -1.50000
H50B  2    0.185515    0.402060    0.103931    11.00000   -1.50000
H50C  2    0.338321    0.425813    0.134859    11.00000   -1.50000
AFIX   0
C51   1    0.142872    0.406516    0.380459    11.00000    0.04606    0.04969 =
         0.03902   -0.00892   -0.00161   -0.01151
C52   1    0.306168    0.395538    0.427044    11.00000    0.07074    0.06833 =
         0.07261    0.01285   -0.00704    0.01366
AFIX  43
H52A  2    0.409212    0.403583    0.387363    11.00000   -1.20000
AFIX   0
C53   1    0.318968    0.373206    0.529748    11.00000    0.10098    0.06785 =
         0.07067    0.02162   -0.00955    0.01781
AFIX  43
H53A  2    0.430059    0.366111    0.559014    11.00000   -1.20000
AFIX   0
C54   1    0.172284    0.361417    0.588802    11.00000    0.19946    0.04175 =
         0.05145    0.01090   -0.00490   -0.00407
AFIX  43
H54A  2    0.181785    0.346255    0.659312    11.00000   -1.20000
AFIX   0
C55   1    0.010616    0.371507    0.546140    11.00000    0.10839    0.08354 =
         0.06113   -0.00180    0.03331   -0.02373
AFIX  43
H55A  2   -0.090822    0.363353    0.587965    11.00000   -1.20000
AFIX   0
C56   1   -0.005048    0.393787    0.441134    11.00000    0.06297    0.04219 =
         0.06648    0.00038    0.00398   -0.02365
AFIX  43
H56A  2   -0.117125    0.400249    0.411144    11.00000   -1.20000
AFIX   0
HG4   5    0.655512    0.727135    0.599629    11.00000    0.03996    0.07265 =
         0.03975   -0.00154   -0.00421    0.00875
CL7   4    0.808883    0.709426    0.389324    11.00000    0.05128    0.07675 =
         0.05409   -0.01366    0.00518    0.00791
CL8   4    0.736690    0.717116    0.847160    11.00000    0.05868    0.08229 =
         0.04114    0.00087   -0.00872    0.00204
N61   3    0.471573    0.763130    0.476332    11.00000    0.05362    0.03129 =
         0.04211   -0.00713   -0.01031    0.00975
C62   1    0.528265    0.786945    0.401445    11.00000    0.04705    0.05884 =
         0.04394    0.01087   -0.02106   -0.00695
AFIX  43
H62A  2    0.647178    0.792537    0.409033    11.00000   -1.20000
AFIX   0
C63   1    0.417678    0.804053    0.311583    11.00000    0.06202    0.06027 =
         0.04791    0.00266    0.00116   -0.01218
AFIX  43
H63A  2    0.461566    0.820674    0.259356    11.00000   -1.20000
AFIX   0
C64   1    0.246588    0.796041    0.302009    11.00000    0.07484    0.06517 =
         0.02273   -0.01149   -0.00365    0.01641
AFIX  43
H64A  2    0.169058    0.807100    0.243114    11.00000   -1.20000
AFIX   0
C65   1    0.186487    0.771156    0.380615    11.00000    0.05082    0.05125 =
         0.04989   -0.00481    0.00154    0.01491
AFIX  43
H65A  2    0.067075    0.765732    0.376980    11.00000   -1.20000
AFIX   0
C66   1    0.300398    0.754710    0.462572    11.00000    0.04352    0.04099 =
         0.02538   -0.01466   -0.00446   -0.01394
C67   1    0.240726    0.727626    0.546899    11.00000    0.03005    0.04146 =
         0.05992    0.00160    0.00379   -0.00165
AFIX  43
H67A  2    0.120877    0.722520    0.549473    11.00000   -1.20000
AFIX   0
N68   3    0.351707    0.711625    0.614660    11.00000    0.01075    0.08142 =
         0.04885   -0.00850    0.00476    0.00282
C69   1    0.303864    0.683073    0.692975    11.00000    0.03664    0.07646 =
         0.06006    0.01896    0.00876    0.00916
AFIX  13
H69A  2    0.335765    0.686227    0.794220    11.00000   -1.20000
AFIX   0
C70   1    0.110826    0.673696    0.687394    11.00000    0.07557    0.07501 =
         0.12294    0.04497    0.03429    0.01419
AFIX 137
H70A  2    0.038014    0.691095    0.711994    11.00000   -1.50000
H70B  2    0.090820    0.657223    0.754479    11.00000   -1.50000
H70C  2    0.080935    0.666808    0.592162    11.00000   -1.50000
AFIX   0
C71   1    0.416443    0.656774    0.637615    11.00000    0.05131    0.05526 =
         0.05255    0.00599    0.01655   -0.01339
C72   1    0.538903    0.641748    0.730513    11.00000    0.05280    0.06636 =
         0.06238    0.01025   -0.03127    0.01790
AFIX  43
H72A  2    0.550864    0.647819    0.825967    11.00000   -1.20000
AFIX   0
C73   1    0.636849    0.618664    0.678025    11.00000    0.11753    0.04884 =
         0.08793   -0.00124   -0.03495    0.02725
AFIX  43
H73A  2    0.712678    0.607975    0.739790    11.00000   -1.20000
AFIX   0
C74   1    0.629352    0.610359    0.538440    11.00000    0.09367    0.06114 =
         0.11148   -0.01413    0.03343   -0.00737
AFIX  43
H74A  2    0.705834    0.595202    0.504437    11.00000   -1.20000
AFIX   0
C75   1    0.514493    0.623526    0.449421    11.00000    0.10818    0.08904 =
         0.06483   -0.01978    0.01003   -0.04357
AFIX  43
H75A  2    0.504111    0.616534    0.355227    11.00000   -1.20000
AFIX   0
C76   1    0.407769    0.648163    0.497294    11.00000    0.10118    0.07748 =
         0.04438    0.02099    0.00842   -0.01252
AFIX  43
H76A  2    0.332304    0.658406    0.433620    11.00000   -1.20000
AFIX   0
HKLF 4
REM  imina1a in P2(1) LAST Corr con [E], MuxR = 0.5
REM R1 =  0.0416 for    4961 Fo > 4sig(Fo)  and  0.0536 for all    5884 data
REM    689 parameters refined using      1 restraints
END
WGHT      0.0612      0.0000
REM Instructions for potential hydrogen bonds
EQIV $1 x-1, y, z
HTAB C2 Cl5_$1
EQIV $2 x+1, y, z
HTAB C7 Cl1_$2
HTAB C10 Cl1_$2
EQIV $3 -x+1, y-1/2, -z+1
HTAB C22 Cl8_$3
HTAB C27 Cl4_$1
HTAB C42 Cl2_$2
HTAB C50 Cl5
EQIV $4 -x+1, y+1/2, -z+1
HTAB C62 Cl3_$4
HTAB C67 Cl7_$1
HTAB C70 Cl8_$1
REM Highest difference peak  0.994,  deepest hole -2.168,  1-sigma level  0.182
Q1    1   0.0363  0.5276  0.0778  11.00000  0.05    0.99
Q2    1   0.3380  0.7270  0.3979  11.00000  0.05    0.95
Q3    1  -0.0185  0.2463  0.0120  11.00000  0.05    0.92
Q4    1   0.4864  0.5063  0.2218  11.00000  0.05    0.91
Q5    1   0.6424  0.7551  0.7027  11.00000  0.05    0.90
Q6    1  -0.1236  0.4989 -0.0638  11.00000  0.05    0.90
Q7    1  -0.6697  0.2741  0.1175  11.00000  0.05    0.89
Q8    1  -0.0235  0.7260  0.6181  11.00000  0.05    0.84
Q9    1   0.4953  0.5104  0.4098  11.00000  0.05    0.83
Q10   1  -0.1623  0.2668  0.0650  11.00000  0.05    0.81
;
_shelx_res_checksum     28248
data_II
_database_code_depnum_ccdc_archive 'CCDC 1433632'
_audit_creation_method     'SHELXL-2014/7'
_database_code_CSD     ?
_chemical_name_systematic
;\
(<i>S</i>)-(+)-Dichlorido[1-(4-methylphenyl)-<i>N</i>-(pyridin-2-\
ylmethylidene)ethylamine-\k^2^<i>N</i>,<i>N</i>']mercury(II)
;
_chemical_name_common     ?
_chemical_formula_moiety     'C15 H16 Cl2 Hg N2'
_chemical_formula_sum     'C15 H16 Cl2 Hg N2'
_chemical_formula_iupac     '[Hg Cl2 (C15 H16 N2)]'
_chemical_formula_weight     495.79
_chemical_melting_point     418
_shelx_space_group_comment     ?
_space_group_crystal_system     triclinic
_space_group_name_H-M_alt     'P 1'
_space_group_name_Hall     'P 1'
loop_
    _space_group_symop_operation_xyz
    'x, y, z'
_cell_length_a     7.6194(3)
_cell_length_b     9.2982(4)
_cell_length_c     12.2341(8)
_cell_angle_alpha     94.597(4)
_cell_angle_beta     103.178(4)
_cell_angle_gamma     94.222(3)
_cell_volume     837.43(7)
_cell_formula_units_Z     2
_cell_measurement_reflns_used     4707
_cell_measurement_theta_min     3.5570
_cell_measurement_theta_max     24.5690
_cell_measurement_temperature     294.2(8)
_exptl_crystal_description     plate
_exptl_crystal_colour     colourless
_exptl_crystal_size_max     0.6669
_exptl_crystal_size_mid     0.3637
_exptl_crystal_size_min     0.1140
_exptl_crystal_density_diffrn     1.966
_exptl_crystal_density_meas     ?
_exptl_crystal_density_method     ?
_exptl_crystal_F_000     468
loop_
    _exptl_crystal_face_index_h
    _exptl_crystal_face_index_k
    _exptl_crystal_face_index_l
    _exptl_crystal_face_perp_dist
    -5 10 8 0.1507
    10 2 -5 0.3443
    0 12 6 0.1919
    -8 -7 1 0.2589
    -3 6 -14 0.0968
    -1 6 -15 0.1036
    2 -6 15 0.0968
    -6 -6 14 0.2007
    -1 2 -16 0.0492
    0 -2 17 0.0377
    0 -13 1 0.1849
    5 -12 -2 0.1821
    -2 5 15 0.0903
    1 6 14 0.1173
    0 0 -16 0.0557
    -3 -1 -14 0.0856
_exptl_absorpt_coefficient_mu     9.500
_exptl_absorpt_correction_type     analytical
_exptl_absorpt_process_details
;
(CrysAlis PRO; Agilent, 2013)
;
_exptl_absorpt_correction_T_min     0.052
_exptl_absorpt_correction_T_max     0.467
_diffrn_ambient_temperature     294.2(8)
_diffrn_radiation_type     MoK\a
_diffrn_radiation_wavelength     0.71073
_diffrn_radiation_monochromator     'graphite'
_diffrn_measurement_device_type     'Agilent Xcalibur (Atlas, Gemini)'
_diffrn_measurement_device     'four-circle diffractometer'
_diffrn_measurement_method     '\w scans'
_diffrn_detector_area_resol_mean     10.5564
_diffrn_reflns_number     17266
_diffrn_reflns_av_R_equivalents     0.0456
_diffrn_reflns_theta_min     2.930
_diffrn_reflns_theta_max     26.369
_diffrn_reflns_theta_full     25.242
_diffrn_measured_fraction_theta_max     0.999
_diffrn_measured_fraction_theta_full     0.998
_diffrn_reflns_limit_h_min     -9
_diffrn_reflns_limit_h_max     9
_diffrn_reflns_limit_k_min     -11
_diffrn_reflns_limit_k_max     11
_diffrn_reflns_limit_l_min     -15
_diffrn_reflns_limit_l_max     15
_refine_special_details     ?
_reflns_number_total     6767
_reflns_number_gt     5013
_reflns_threshold_expression     'I > 2\s(I)'
_refine_ls_structure_factor_coef     Fsqd
_refine_ls_matrix_type     full
_refine_ls_R_factor_all     0.0653
_refine_ls_R_factor_gt     0.0361
_refine_ls_wR_factor_gt     0.0504
_refine_ls_wR_factor_ref     0.0586
_refine_ls_goodness_of_fit_ref     0.981
_refine_ls_restrained_S_all     0.980
_refine_ls_number_reflns     6767
_refine_ls_number_parameters     365
_refine_ls_number_restraints     18
_refine_ls_hydrogen_treatment     constr
_refine_ls_weighting_scheme     calc
_refine_ls_weighting_details
                      'w=1/[\s^2^(Fo^2^)+(0.0149P)^2^] where P=(Fo^2^+2Fc^2^)/3'
_atom_sites_solution_hydrogens     geom
_atom_sites_solution_primary     direct
_atom_sites_solution_secondary     difmap
_refine_ls_shift/su_max     0.001
_refine_ls_shift/su_mean     0.000
_refine_diff_density_max     1.069
_refine_diff_density_min     -1.060
_refine_ls_extinction_method     none
_refine_ls_extinction_coef     .
_refine_ls_abs_structure_details
;
Flack <i>x</i> determined using 1903 quotients
[(<i>I</i>^+^)-(<i>I</i>^-^)]/[(<i>I</i>^+^)+(<i>I</i>^-^)]
(Parsons <i>et al.</i>,  2013).
;
_refine_ls_abs_structure_Flack     -0.006(12)
loop_
    _atom_type_symbol
    _atom_type_description
    _atom_type_scat_dispersion_real
    _atom_type_scat_dispersion_imag
    _atom_type_scat_source
    'C' 'C' 0.0033 0.0016
                         'International Tables Vol C Tables 4.2.6.8 and 6.1.1.4'
    'H' 'H' 0.0000 0.0000
                         'International Tables Vol C Tables 4.2.6.8 and 6.1.1.4'
    'N' 'N' 0.0061 0.0033
                         'International Tables Vol C Tables 4.2.6.8 and 6.1.1.4'
    'Cl' 'Cl' 0.1484 0.1585
                         'International Tables Vol C Tables 4.2.6.8 and 6.1.1.4'
    'Hg' 'Hg' -2.3894 9.2266
                         'International Tables Vol C Tables 4.2.6.8 and 6.1.1.4'
_computing_data_collection
;
CrysAlis PRO (Agilent, 2013)
;
_computing_cell_refinement
;
CrysAlis PRO (Agilent, 2013)
;
_computing_data_reduction
;
CrysAlis PRO (Agilent, 2013)
;
_computing_structure_solution
;
SHELXS2014/7 (Sheldrick, 2008)
;
_computing_structure_refinement
;
SHELXL2014/7 (Sheldrick, 2015)
;
_computing_molecular_graphics
;
MERCURY (Macrae <i>et al.</i>,  2008)
;
_computing_publication_material
;
SHELXL2014/7 (Sheldrick, 2015)
;
loop_
    _atom_site_type_symbol
    _atom_site_label
    _atom_site_fract_x
    _atom_site_fract_y
    _atom_site_fract_z
    _atom_site_U_iso_or_equiv
    _atom_site_adp_type
    _atom_site_calc_flag
    _atom_site_occupancy
    _atom_site_disorder_assembly
    _atom_site_disorder_group
    Hg Hg1 0.35646(4) 0.24939(4) 0.25613(4) 0.0504(4) Uani d 1 . .
    Cl Cl1 0.5356(9) 0.0590(7) 0.3269(8) 0.062(2) Uani d 1 . .
    Cl Cl2 0.4313(9) 0.5077(7) 0.2824(7) 0.0612(18) Uani d 1 . .
    N N1 0.124(3) 0.1109(19) 0.1251(19) 0.041(5) Uani d 1 . .
    C C2 0.141(3) 0.027(2) 0.037(3) 0.051(7) Uani d 1 . .
    H H2A 0.2547 0.0296 0.0209 0.061 Uiso calc 1 . .
    C C3 0.006(4) -0.065(3) -0.033(3) 0.065(8) Uani d 1 . .
    H H3A 0.0268 -0.1233 -0.0928 0.078 Uiso calc 1 . .
    C C4 -0.166(3) -0.067(2) -0.008(2) 0.056(7) Uani d 1 . .
    H H4A -0.2627 -0.1252 -0.0552 0.067 Uiso calc 1 . .
    C C5 -0.191(3) 0.014(2) 0.082(2) 0.044(6) Uani d 1 . .
    H H5A -0.3035 0.0104 0.0997 0.053 Uiso calc 1 . .
    C C6 -0.043(3) 0.106(2) 0.148(2) 0.037(6) Uani d 1 . .
    C C7 -0.062(3) 0.196(2) 0.251(2) 0.039(5) Uani d 1 . .
    H H7A -0.1753 0.2042 0.2659 0.047 Uiso calc 1 . .
    N N8 0.080(3) 0.2634(19) 0.3184(19) 0.038(5) Uani d 1 . .
    C C9 0.064(3) 0.352(2) 0.419(2) 0.049(6) Uani d 1 . .
    H H9A 0.1455 0.4401 0.4248 0.059 Uiso calc 1 . .
    C C10 -0.1166(17) 0.4005(14) 0.4218(13) 0.070(4) Uani d 1 . .
    H H10A -0.1101 0.4544 0.4931 0.105 Uiso calc 1 . .
    H H10B -0.2036 0.3175 0.4117 0.105 Uiso calc 1 . .
    H H10C -0.1526 0.4610 0.3621 0.105 Uiso calc 1 . .
    C C11 0.152(3) 0.266(2) 0.5207(19) 0.048(6) Uani d 1 . .
    C C12 0.047(3) 0.181(3) 0.572(2) 0.068(8) Uani d 1 . .
    H H12A -0.0780 0.1746 0.5482 0.082 Uiso calc 1 . .
    C C13 0.125(4) 0.104(3) 0.658(2) 0.092(11) Uani d 1 . .
    H H13A 0.0516 0.0541 0.6963 0.110 Uiso calc 1 . .
    C C14 0.307(3) 0.099(3) 0.689(2) 0.079(10) Uani d 1 . .
    C C15 0.415(3) 0.184(3) 0.639(2) 0.098(12) Uani d 1 . .
    H H15A 0.5403 0.1872 0.6621 0.118 Uiso calc 1 . .
    C C16 0.335(2) 0.266(3) 0.553(2) 0.065(8) Uani d 1 . .
    H H16A 0.4085 0.3198 0.5165 0.078 Uiso calc 1 . .
    C C17 0.396(4) 0.005(3) 0.780(2) 0.125(12) Uani d 1 . .
    H H17A 0.3041 -0.0583 0.7987 0.187 Uiso calc 1 . .
    H H17B 0.4591 0.0665 0.8463 0.187 Uiso calc 1 . .
    H H17C 0.4794 -0.0513 0.7520 0.187 Uiso calc 1 . .
    Hg Hg2 0.60575(4) 0.54275(4) 0.06949(4) 0.0524(4) Uani d 1 . .
    Cl Cl3 0.4965(11) 0.2909(7) 0.0418(8) 0.084(3) Uani d 1 . .
    Cl Cl4 0.4179(9) 0.7262(8) -0.0077(8) 0.069(2) Uani d 1 . .
    N N21 0.833(3) 0.680(2) 0.209(2) 0.043(5) Uani d 1 . .
    C C22 0.795(3) 0.762(2) 0.294(2) 0.045(6) Uani d 1 . .
    H H22A 0.6781 0.7572 0.3062 0.054 Uiso calc 1 . .
    C C23 0.936(3) 0.854(3) 0.365(3) 0.053(7) Uani d 1 . .
    H H23A 0.9133 0.9085 0.4269 0.064 Uiso calc 1 . .
    C C24 1.100(3) 0.866(2) 0.346(2) 0.050(6) Uani d 1 . .
    H H24A 1.1913 0.9307 0.3920 0.060 Uiso calc 1 . .
    C C25 1.134(3) 0.779(3) 0.258(2) 0.052(7) Uani d 1 . .
    H H25A 1.2500 0.7822 0.2459 0.063 Uiso calc 1 . .
    C C26 0.996(3) 0.690(2) 0.189(2) 0.041(6) Uani d 1 . .
    C C27 1.022(3) 0.609(3) 0.090(2) 0.050(7) Uani d 1 . .
    H H27A 1.1391 0.6063 0.0804 0.060 Uiso calc 1 . .
    N N28 0.895(3) 0.543(2) 0.015(2) 0.045(5) Uani d 1 . .
    C C29 0.929(3) 0.476(2) -0.094(3) 0.061(7) Uani d 1 . .
    H H29A 1.0584 0.4946 -0.0900 0.073 Uiso calc 1 . .
    C C30 0.884(2) 0.3118(14) -0.1048(13) 0.075(4) Uani d 1 . .
    H H30A 0.9046 0.2699 -0.1746 0.113 Uiso calc 1 . .
    H H30B 0.7597 0.2901 -0.1034 0.113 Uiso calc 1 . .
    H H30C 0.9606 0.2723 -0.0429 0.113 Uiso calc 1 . .
    C C31 0.832(3) 0.549(2) -0.190(2) 0.055(7) Uani d 1 . .
    C C32 0.922(3) 0.632(3) -0.254(2) 0.078(9) Uani d 1 . .
    H H32A 1.0471 0.6344 -0.2410 0.094 Uiso calc 1 . .
    C C33 0.830(4) 0.709(3) -0.333(2) 0.095(12) Uani d 1 . .
    H H33A 0.8950 0.7709 -0.3691 0.114 Uiso calc 1 . .
    C C34 0.647(4) 0.699(3) -0.362(2) 0.104(14) Uani d 1 . .
    C C35 0.552(3) 0.615(3) -0.303(2) 0.086(10) Uani d 1 . .
    H H35A 0.4266 0.6094 -0.3194 0.103 Uiso calc 1 . .
    C C36 0.646(3) 0.539(3) -0.218(2) 0.073(9) Uani d 1 . .
    H H36A 0.5822 0.4805 -0.1790 0.088 Uiso calc 1 . .
    C C37 0.532(6) 0.776(3) -0.456(3) 0.19(2) Uani d 1 . .
    H H37A 0.4100 0.7730 -0.4467 0.285 Uiso calc 1 . .
    H H37B 0.5330 0.7275 -0.5278 0.285 Uiso calc 1 . .
    H H37C 0.5814 0.8746 -0.4507 0.285 Uiso calc 1 . .
loop_
    _atom_site_aniso_label
    _atom_site_aniso_U_11
    _atom_site_aniso_U_22
    _atom_site_aniso_U_33
    _atom_site_aniso_U_12
    _atom_site_aniso_U_13
    _atom_site_aniso_U_23
    Hg1 0.0358(6) 0.0412(6) 0.0731(12) 0.0041(5) 0.0102(7) 0.0063(7)
    Cl1 0.044(3) 0.046(3) 0.104(7) 0.014(3) 0.024(4) 0.022(4)
    Cl2 0.064(3) 0.036(3) 0.089(5) 0.0049(19) 0.029(3) 0.008(3)
    N1 0.050(11) 0.027(9) 0.046(14) 0.004(8) 0.011(10) 0.005(9)
    C2 0.040(10) 0.044(12) 0.08(2) 0.013(8) 0.026(11) 0.008(12)
    C3 0.090(18) 0.034(12) 0.06(2) 0.000(13) 0.007(16) 0.001(12)
    C4 0.042(10) 0.049(13) 0.08(2) 0.004(9) 0.003(11) 0.039(12)
    C5 0.042(10) 0.035(10) 0.056(15) -0.006(7) 0.013(9) 0.006(9)
    C6 0.025(9) 0.042(11) 0.048(16) 0.007(8) 0.012(10) 0.021(11)
    C7 0.046(11) 0.040(10) 0.037(13) 0.015(8) 0.020(9) 0.007(9)
    N8 0.044(10) 0.030(8) 0.041(12) 0.005(7) 0.012(9) 0.007(8)
    C9 0.048(10) 0.043(11) 0.056(13) 0.007(8) 0.011(9) 0.008(9)
    C10 0.070(9) 0.065(9) 0.079(12) 0.030(7) 0.019(8) 0.001(8)
    C11 0.072(15) 0.037(9) 0.039(14) 0.007(9) 0.020(11) 0.005(9)
    C12 0.084(17) 0.074(16) 0.052(18) 0.017(12) 0.026(14) 0.006(13)
    C13 0.14(3) 0.078(18) 0.09(3) 0.026(17) 0.07(2) 0.027(16)
    C14 0.13(3) 0.062(18) 0.05(2) 0.022(18) 0.02(2) 0.007(15)
    C15 0.09(2) 0.13(3) 0.06(2) 0.03(2) -0.016(17) -0.01(2)
    C16 0.047(13) 0.078(16) 0.06(2) 0.006(11) 0.000(12) 0.004(14)
    C17 0.19(3) 0.15(3) 0.06(2) 0.09(2) 0.05(2) 0.05(2)
    Hg2 0.0386(6) 0.0432(7) 0.0746(12) 0.0031(5) 0.0112(7) 0.0083(7)
    Cl3 0.116(5) 0.051(3) 0.094(6) -0.024(3) 0.060(5) -0.012(3)
    Cl4 0.042(3) 0.077(5) 0.098(7) 0.019(3) 0.019(4) 0.042(4)
    N21 0.032(9) 0.044(11) 0.054(15) 0.001(8) 0.010(9) 0.011(10)
    C22 0.054(11) 0.040(10) 0.046(15) -0.001(8) 0.024(10) -0.004(10)
    C23 0.060(13) 0.050(13) 0.048(17) -0.004(10) 0.016(12) 0.003(12)
    C24 0.062(13) 0.030(9) 0.047(14) -0.002(9) -0.001(11) -0.022(9)
    C25 0.024(8) 0.066(14) 0.070(19) 0.008(9) 0.008(11) 0.032(13)
    C26 0.044(12) 0.027(10) 0.051(16) 0.008(9) 0.009(11) 0.010(10)
    C27 0.023(9) 0.061(13) 0.071(19) 0.007(9) 0.014(11) 0.022(13)
    N28 0.043(11) 0.051(10) 0.044(14) 0.008(8) 0.010(9) 0.010(9)
    C29 0.065(12) 0.058(12) 0.074(16) 0.018(10) 0.034(12) 0.021(11)
    C30 0.116(13) 0.051(9) 0.070(12) 0.033(8) 0.032(10) 0.019(8)
    C31 0.055(13) 0.058(13) 0.045(16) 0.010(10) 0.006(11) -0.015(11)
    C32 0.11(2) 0.043(12) 0.08(2) -0.022(13) 0.038(18) -0.007(13)
    C33 0.19(4) 0.037(11) 0.046(19) -0.004(17) 0.01(2) 0.000(12)
    C34 0.21(4) 0.059(19) 0.03(2) 0.06(2) 0.00(2) -0.006(16)
    C35 0.11(2) 0.070(17) 0.08(2) 0.038(16) -0.001(18) 0.007(17)
    C36 0.09(2) 0.073(17) 0.06(2) 0.026(15) 0.017(16) 0.020(14)
    C37 0.36(5) 0.10(2) 0.07(3) 0.09(3) -0.05(3) -0.014(19)
_geom_special_details     ?
loop_
    _geom_bond_atom_site_label_1
    _geom_bond_atom_site_label_2
    _geom_bond_site_symmetry_2
    _geom_bond_distance
    _geom_bond_publ_flag
    Hg1 N1 . 2.32(2) ?
    Hg1 N8 . 2.405(19) ?
    Hg1 Cl2 . 2.406(6) ?
    Hg1 Cl1 . 2.410(6) ?
    N1 C2 . 1.32(3) ?
    N1 C6 . 1.37(3) ?
    C2 C3 . 1.37(4) ?
    C2 H2A . 0.9300 ?
    C3 C4 . 1.40(3) ?
    C3 H3A . 0.9300 ?
    C4 C5 . 1.35(4) ?
    C4 H4A . 0.9300 ?
    C5 C6 . 1.41(3) ?
    C5 H5A . 0.9300 ?
    C6 C7 . 1.50(4) ?
    C7 N8 . 1.28(3) ?
    C7 H7A . 0.9300 ?
    N8 C9 . 1.46(3) ?
    C9 C10 . 1.49(2) ?
    C9 C11 . 1.57(3) ?
    C9 H9A . 0.9800 ?
    C10 H10A . 0.9600 ?
    C10 H10B . 0.9600 ?
    C10 H10C . 0.9600 ?
    C11 C16 . 1.366(17) ?
    C11 C12 . 1.369(17) ?
    C12 C13 . 1.364(19) ?
    C12 H12A . 0.9300 ?
    C13 C14 . 1.355(18) ?
    C13 H13A . 0.9300 ?
    C14 C15 . 1.377(18) ?
    C14 C17 . 1.532(18) ?
    C15 C16 . 1.402(18) ?
    C15 H15A . 0.9300 ?
    C16 H16A . 0.9300 ?
    C17 H17A . 0.9600 ?
    C17 H17B . 0.9600 ?
    C17 H17C . 0.9600 ?
    Hg2 N21 . 2.35(2) ?
    Hg2 Cl3 . 2.397(7) ?
    Hg2 Cl4 . 2.419(7) ?
    Hg2 N28 . 2.443(19) ?
    N21 C26 . 1.32(3) ?
    N21 C22 . 1.34(3) ?
    C22 C23 . 1.40(3) ?
    C22 H22A . 0.9300 ?
    C23 C24 . 1.32(3) ?
    C23 H23A . 0.9300 ?
    C24 C25 . 1.37(3) ?
    C24 H24A . 0.9300 ?
    C25 C26 . 1.37(3) ?
    C25 H25A . 0.9300 ?
    C26 C27 . 1.44(4) ?
    C27 N28 . 1.25(3) ?
    C27 H27A . 0.9300 ?
    N28 C29 . 1.51(4) ?
    C29 C31 . 1.47(3) ?
    C29 C30 . 1.53(2) ?
    C29 H29A . 0.9800 ?
    C30 H30A . 0.9600 ?
    C30 H30B . 0.9600 ?
    C30 H30C . 0.9600 ?
    C31 C36 . 1.371(17) ?
    C31 C32 . 1.387(18) ?
    C32 C33 . 1.352(19) ?
    C32 H32A . 0.9300 ?
    C33 C34 . 1.36(2) ?
    C33 H33A . 0.9300 ?
    C34 C35 . 1.378(19) ?
    C34 C37 . 1.530(19) ?
    C35 C36 . 1.400(18) ?
    C35 H35A . 0.9300 ?
    C36 H36A . 0.9300 ?
    C37 H37A . 0.9600 ?
    C37 H37B . 0.9600 ?
    C37 H37C . 0.9600 ?
loop_
    _geom_angle_atom_site_label_1
    _geom_angle_atom_site_label_2
    _geom_angle_atom_site_label_3
    _geom_angle_site_symmetry_1
    _geom_angle_site_symmetry_3
    _geom_angle
    _geom_angle_publ_flag
    N1 Hg1 N8 . . 71.3(7) ?
    N1 Hg1 Cl2 . . 129.7(5) ?
    N8 Hg1 Cl2 . . 93.7(5) ?
    N1 Hg1 Cl1 . . 99.4(5) ?
    N8 Hg1 Cl1 . . 115.1(5) ?
    Cl2 Hg1 Cl1 . . 129.6(2) ?
    C2 N1 C6 . . 117(2) ?
    C2 N1 Hg1 . . 126.5(17) ?
    C6 N1 Hg1 . . 116.4(16) ?
    N1 C2 C3 . . 126(2) ?
    N1 C2 H2A . . 117.2 ?
    C3 C2 H2A . . 117.2 ?
    C2 C3 C4 . . 117(3) ?
    C2 C3 H3A . . 121.7 ?
    C4 C3 H3A . . 121.7 ?
    C5 C4 C3 . . 121(2) ?
    C5 C4 H4A . . 119.7 ?
    C3 C4 H4A . . 119.7 ?
    C4 C5 C6 . . 118(2) ?
    C4 C5 H5A . . 120.9 ?
    C6 C5 H5A . . 120.9 ?
    N1 C6 C5 . . 122(2) ?
    N1 C6 C7 . . 117(2) ?
    C5 C6 C7 . . 121(2) ?
    N8 C7 C6 . . 119(2) ?
    N8 C7 H7A . . 120.3 ?
    C6 C7 H7A . . 120.3 ?
    C7 N8 C9 . . 120(2) ?
    C7 N8 Hg1 . . 115.3(17) ?
    C9 N8 Hg1 . . 124.3(14) ?
    N8 C9 C10 . . 117.5(19) ?
    N8 C9 C11 . . 105.0(18) ?
    C10 C9 C11 . . 115.3(18) ?
    N8 C9 H9A . . 106.0 ?
    C10 C9 H9A . . 106.0 ?
    C11 C9 H9A . . 106.0 ?
    C9 C10 H10A . . 109.5 ?
    C9 C10 H10B . . 109.5 ?
    H10A C10 H10B . . 109.5 ?
    C9 C10 H10C . . 109.5 ?
    H10A C10 H10C . . 109.5 ?
    H10B C10 H10C . . 109.5 ?
    C16 C11 C12 . . 118.3(16) ?
    C16 C11 C9 . . 119.9(17) ?
    C12 C11 C9 . . 121.5(17) ?
    C13 C12 C11 . . 120.9(17) ?
    C13 C12 H12A . . 119.6 ?
    C11 C12 H12A . . 119.6 ?
    C14 C13 C12 . . 121.8(17) ?
    C14 C13 H13A . . 119.1 ?
    C12 C13 H13A . . 119.1 ?
    C13 C14 C15 . . 118.3(17) ?
    C13 C14 C17 . . 122.5(19) ?
    C15 C14 C17 . . 119.2(19) ?
    C14 C15 C16 . . 119.8(18) ?
    C14 C15 H15A . . 120.1 ?
    C16 C15 H15A . . 120.1 ?
    C11 C16 C15 . . 120.6(17) ?
    C11 C16 H16A . . 119.7 ?
    C15 C16 H16A . . 119.7 ?
    C14 C17 H17A . . 109.5 ?
    C14 C17 H17B . . 109.5 ?
    H17A C17 H17B . . 109.5 ?
    C14 C17 H17C . . 109.5 ?
    H17A C17 H17C . . 109.5 ?
    H17B C17 H17C . . 109.5 ?
    N21 Hg2 Cl3 . . 132.8(5) ?
    N21 Hg2 Cl4 . . 102.2(5) ?
    Cl3 Hg2 Cl4 . . 121.7(3) ?
    N21 Hg2 N28 . . 70.1(7) ?
    Cl3 Hg2 N28 . . 103.1(5) ?
    Cl4 Hg2 N28 . . 114.3(5) ?
    C26 N21 C22 . . 121(2) ?
    C26 N21 Hg2 . . 116.1(18) ?
    C22 N21 Hg2 . . 121.9(16) ?
    N21 C22 C23 . . 118(2) ?
    N21 C22 H22A . . 121.1 ?
    C23 C22 H22A . . 121.1 ?
    C24 C23 C22 . . 122(3) ?
    C24 C23 H23A . . 119.2 ?
    C22 C23 H23A . . 119.2 ?
    C23 C24 C25 . . 119(2) ?
    C23 C24 H24A . . 120.7 ?
    C25 C24 H24A . . 120.7 ?
    C26 C25 C24 . . 120(2) ?
    C26 C25 H25A . . 120.1 ?
    C24 C25 H25A . . 120.1 ?
    N21 C26 C25 . . 121(2) ?
    N21 C26 C27 . . 118(2) ?
    C25 C26 C27 . . 121(2) ?
    N28 C27 C26 . . 124(2) ?
    N28 C27 H27A . . 118.1 ?
    C26 C27 H27A . . 118.1 ?
    C27 N28 C29 . . 121(2) ?
    C27 N28 Hg2 . . 111.8(17) ?
    C29 N28 Hg2 . . 127.3(16) ?
    C31 C29 N28 . . 110(2) ?
    C31 C29 C30 . . 115(2) ?
    N28 C29 C30 . . 109.9(19) ?
    C31 C29 H29A . . 107.2 ?
    N28 C29 H29A . . 107.2 ?
    C30 C29 H29A . . 107.2 ?
    C29 C30 H30A . . 109.5 ?
    C29 C30 H30B . . 109.5 ?
    H30A C30 H30B . . 109.5 ?
    C29 C30 H30C . . 109.5 ?
    H30A C30 H30C . . 109.5 ?
    H30B C30 H30C . . 109.5 ?
    C36 C31 C32 . . 117.4(18) ?
    C36 C31 C29 . . 120.0(19) ?
    C32 C31 C29 . . 123(2) ?
    C33 C32 C31 . . 121(2) ?
    C33 C32 H32A . . 119.4 ?
    C31 C32 H32A . . 119.4 ?
    C32 C33 C34 . . 122(2) ?
    C32 C33 H33A . . 119.0 ?
    C34 C33 H33A . . 119.0 ?
    C33 C34 C35 . . 118.5(18) ?
    C33 C34 C37 . . 126(2) ?
    C35 C34 C37 . . 116(2) ?
    C34 C35 C36 . . 119.8(18) ?
    C34 C35 H35A . . 120.1 ?
    C36 C35 H35A . . 120.1 ?
    C31 C36 C35 . . 121.0(18) ?
    C31 C36 H36A . . 119.5 ?
    C35 C36 H36A . . 119.5 ?
    C34 C37 H37A . . 109.5 ?
    C34 C37 H37B . . 109.5 ?
    H37A C37 H37B . . 109.5 ?
    C34 C37 H37C . . 109.5 ?
[truncated: 931,641 more chars]
