# Supplementary material for: Crystal structures of three mercury(II) complexes [HgCl2 L] where L is a bidentate chiral imine ligand
Source: Acta Crystallogr E Crystallogr Commun. 2015 Nov 7;71(Pt 12):1462–6. doi: 10.1107/S2056989015020368 (PMC4719814; doi:10.1107/S2056989015020368)
Supplement: Supplementary file 2 [file e-71-01462-Isup2.hkl]

data_I                                                                          
_shelx_title ' imina1a in P2(1) LAST Corr con [E], MuxR = 0.5'                  
_shelx_refln_list_code          4                                               
_shelx_F_calc_maximum      457.21                                               
_exptl_crystal_F_000      1808.00                                               
_reflns_d_resolution_high  0.8409                                               
                                                                                
loop_                                                                           
 _space_group_symop_operation_xyz                                               
 'x, y, z'                                                                      
 '-x, y+1/2, -z'                                                                
                                                                                
_cell_length_a     7.5335                                                       
_cell_length_b    43.2456                                                       
_cell_length_c     9.3069                                                       
_cell_angle_alpha  90.000                                                       
_cell_angle_beta   90.486                                                       
_cell_angle_gamma  90.000                                                       
                                                                                
_shelx_F_squared_multiplier     1.000                                           
                                                                                
loop_                                                                           
 _refln_index_h                                                                 
 _refln_index_k                                                                 
 _refln_index_l                                                                 
 _refln_F_squared_calc                                                          
 _refln_F_squared_meas                                                          
 _refln_F_squared_sigma                                                         
 _refln_observed_status                                                         
   1 -51   0        236.37        164.34       147.26 o                         
   0 -50   0         66.77        154.21       192.59 o                         
   1 -50   0        257.01        -55.72       170.96 o                         
   2 -50   0        499.69        579.08       154.53 o                         
   1 -49   0        314.82        199.65       139.98 o                         
   2 -49   0        239.19        301.18       143.71 o                         
   0 -48   0       1146.68       1069.69       214.92 o                         
   1 -48   0       2151.14       2090.53       172.85 o                         
   2 -48   0          0.22         37.25       134.19 o                         
   3 -48   0        107.64        129.09       230.27 o                         
   1 -47   0         15.01        256.97       129.85 o                         
   2 -47   0        680.78        348.83       190.49 o                         
   3 -47   0         84.72        170.27       144.62 o                         
   0 -46   0         26.81        119.32       181.42 o                         
   1 -46   0        231.81        170.88       139.90 o                         
   2 -46   0        549.39        630.33       147.93 o                         
   3 -46   0       1346.38       1512.72       327.26 o                         
   4 -46   0       1279.17       1596.65       173.86 o                         
   1 -45   0        478.11        397.41       137.76 o                         
   2 -45   0        223.09        179.16       128.95 o                         
   3 -45   0        831.29        727.33       152.35 o                         
   4 -45   0         36.03        290.14       146.51 o                         
   0 -44   0       6241.67       6936.61       295.86 o                         
   1 -44   0        785.81        875.12       131.32 o                         
   2 -44   0        386.41        608.07       137.31 o                         
   3 -44   0          3.40        106.48       296.21 o                         
   4 -44   0        175.49        223.35       157.35 o                         
   1 -43   0        106.51        144.16       114.62 o                         
   2 -43   0        579.44        668.59       132.38 o                         
   3 -43   0        132.24        343.99       139.47 o                         
   4 -43   0        566.24        431.23       300.04 o                         
   0 -42   0        119.96        452.86       154.91 o                         
   1 -42   0        343.48        509.38       177.93 o                         
   2 -42   0          6.93         38.91       152.81 o                         
   3 -42   0      10115.41      11223.71       247.87 o                         
   4 -42   0        198.72        170.53       135.30 o                         
   5 -42   0       1486.44       1740.78       499.96 o                         
   1 -41   0        195.86        376.21       108.06 o                         
   2 -41   0        219.56        201.09       121.43 o                         
   3 -41   0        784.38       1088.57       281.55 o                         
   4 -41   0        416.01        123.44       141.97 o                         
   5 -41   0        276.78        664.84       206.89 o                         
   0 -40   0      10269.63      10954.41       303.53 o                         
   1 -40   0        142.68        263.06       152.81 o                         
   2 -40   0       1633.07       1836.98       134.62 o                         
   3 -40   0        419.06        269.51       124.35 o                         
   4 -40   0        168.40         81.34       271.78 o                         
   5 -40   0        454.19        610.56       160.75 o                         
   1 -39   0        722.61        804.38        74.97 o                         
   2 -39   0       1279.94       1536.80       147.93 o                         
   3 -39   0        515.04        656.61       191.89 o                         
   4 -39   0        456.90         91.86       133.12 o                         
   5 -39   0       1774.32       1846.54       309.46 o                         
   0 -38   0        503.85        426.34       111.64 o                         
   1 -38   0         65.19         71.91        69.49 o                         
   2 -38   0       1322.40       1468.22       127.03 o                         
   3 -38   0       9091.98       9796.32       216.34 o                         
   4 -38   0        622.14        262.36       209.33 o                         
   5 -38   0       1634.07       1645.14       440.30 o                         
   6 -38   0         49.71        -16.61       151.12 o                         
   1 -37   0         68.01        172.26        71.92 o                         
   2 -37   0       5061.38       4987.99       117.69 o                         
   3 -37   0       1022.15       1323.03       131.77 o                         
   4 -37   0        898.08        799.71       239.34 o                         
   5 -37   0          4.10        -96.31       311.56 o                         
   6 -37   0        198.36        240.58       158.74 o                         
   0 -36   0       6187.01       6307.91       199.56 o                         
   1 -36   0       7753.25       8314.42       249.46 o                         
   2 -36   0       2941.66       3147.83       104.31 o                         
   3 -36   0        172.01        173.90       106.07 o                         
   4 -36   0         23.26        127.95       113.82 o                         
   5 -36   0       1969.87       2472.88       331.79 o                         
   6 -36   0        839.49       1227.39       224.68 o                         
   1 -35   0       3931.19       4081.65       161.88 o                         
   2 -35   0         20.32        207.94       111.64 o                         
   3 -35   0       1320.98       1300.88        88.12 o                         
   4 -35   0        154.12         51.79       127.73 o                         
   5 -35   0       4834.06       4913.41       210.03 o                         
   6 -35   0        198.23        294.87       150.69 o                         
   0 -34   0        573.08        594.51       103.97 o                         
   1 -34   0         78.24        192.49        95.60 o                         
   2 -34   0       6023.61       6263.90       135.41 o                         
   3 -34   0       7228.16       7531.33       200.88 o                         
   4 -34   0      10207.16      10556.71       421.81 o                         
   5 -34   0        650.20        631.06       135.77 o                         
   6 -34   0         30.15        225.81       138.87 o                         
   1 -33   0         45.35         15.00       134.67 o                         
   2 -33   0       7854.65       8039.53       161.18 o                         
   3 -33   0        326.39        391.90        76.79 o                         
   4 -33   0        557.26        704.76       145.14 o                         
   5 -33   0       1662.19       1735.61       155.14 o                         
   6 -33   0         48.50        435.38       146.35 o                         
   0 -32   0        254.29        194.68       106.06 o                         
   1 -32   0      22783.89      23685.34       470.30 o                         
   2 -32   0        381.34        600.04        77.67 o                         
   3 -32   0        303.44        417.27       115.83 o                         
   4 -32   0        748.00        714.80       247.71 o                         
   5 -32   0       4162.72       4218.07       247.01 o                         
   6 -32   0         44.70         40.48       139.65 o                         
   7 -32   0       4184.45       4544.26       871.87 o                         
   1 -31   0       3110.53       3412.45       165.72 o                         
   2 -31   0       2600.74       2611.51        99.58 o                         
   3 -31   0       1488.32       1423.20        85.44 o                         
   4 -31   0       1497.69       1461.90       284.34 o                         
   5 -31   0       5298.59       5461.51       312.95 o                         
   6 -31   0        322.06        226.30       142.18 o                         
   7 -31   0        361.47        529.97       198.52 o                         
   1 -30   0       1564.69       1604.57        83.77 o                         
   2 -30   0      14614.61      14562.44       333.12 o                         
   3 -30   0        263.09        280.14        72.23 o                         
   4 -30   0      16525.93      16605.11       278.06 o                         
   5 -30   0        734.26        871.64       139.44 o                         
   6 -30   0        212.88         54.59       135.21 o                         
   7 -30   0         58.51        199.26       148.54 o                         
   1 -29   0       2218.45       2247.70        94.37 o                         
   2 -29   0       3493.17       3742.92       108.43 o                         
   3 -29   0       2328.64       2077.14        91.31 o                         
   4 -29   0        793.14        844.24        84.90 o                         
   5 -29   0       7166.79       6528.51       319.23 o                         
   6 -29   0        217.19        187.62       141.05 o                         
   7 -29   0        283.82        173.41       151.47 o                         
   0 -28   0       1460.47       1291.59       106.06 o                         
   1 -28   0      38792.07      36025.54       533.76 o                         
   2 -28   0       5212.33       5101.90       177.24 o                         
   3 -28   0         37.10          4.03        65.82 o                         
   4 -28   0        854.20       1048.52       286.44 o                         
   5 -28   0       3193.48       3399.46       237.94 o                         
   6 -28   0       1931.92       2230.29       604.97 o                         
   7 -28   0       3814.30       4658.94       638.47 o                         
   1 -27   0       3706.90       3742.22       256.78 o                         
   2 -27   0      18169.66      17024.70       434.72 o                         
   3 -27   0        593.99        641.65        80.85 o                         
   4 -27   0       8199.04       8148.60       175.15 o                         
   5 -27   0       3807.37       3796.65       379.24 o                         
   6 -27   0       2319.89       2201.29       370.17 o                         
   7 -27   0        787.12        658.46       155.27 o                         
   0 -26   0        849.73        766.16        92.11 o                         
   1 -26   0        638.40        612.87        90.01 o                         
   2 -26   0      14096.35      13334.57       375.93 o                         
   3 -26   0      23886.76      23055.46       409.70 o                         
   4 -26   0      13168.16      12840.25       282.96 o                         
   5 -26   0       5615.08       4992.74       519.50 o                         
   6 -26   0        524.82        597.32       484.96 o                         
   7 -26   0         17.15         98.17       157.54 o                         
   1 -25   0       5968.07       5893.47       151.77 o                         
   2 -25   0        232.68        552.64       107.46 o                         
   3 -25   0       3114.65       2916.97       183.52 o                         
   4 -25   0       5131.21       4974.38       136.76 o                         
   5 -25   0       7248.60       6666.10       315.05 o                         
   6 -25   0        388.92        360.28       235.50 o                         
   7 -25   0        142.01        273.01       149.32 o                         
   0 -24   0      41571.79      38924.82       842.92 o                         
   1 -24   0      14997.97      14310.37       540.78 o                         
   2 -24   0      22474.35      21181.85       644.75 o                         
   3 -24   0        446.70        453.95        84.43 o                         
   4 -24   0       1000.89       1134.27       141.30 o                         
   5 -24   0       1159.87        911.98       273.88 o                         
   6 -24   0       9256.81       9399.20       511.82 o                         
   7 -24   0       2425.33       2413.92       215.61 o                         
   1 -23   0        107.94        251.89        75.36 o                         
   2 -23   0      24789.38      23747.79       487.74 o                         
   3 -23   0       3917.68       4042.86       119.35 o                         
   4 -23   0      11455.35      10451.24       235.98 o                         
   5 -23   0        379.96        361.03        79.45 o                         
   6 -23   0       4143.49       3933.86       334.24 o                         
   7 -23   0        988.72       1004.90       149.21 o                         
   8 -23   0        210.89         60.33       259.57 o                         
   0 -22   0       1437.77       1290.19        87.92 o                         
   1 -22   0       4895.60       4960.83       136.05 o                         
   2 -22   0       2228.22       2373.39        84.43 o                         
   3 -22   0      59438.34      54293.14       890.36 o                         
   4 -22   0       1729.69       1740.27       146.53 o                         
   5 -22   0       7513.59       7331.50       716.97 o                         
   6 -22   0        680.23        682.20       126.47 o                         
   7 -22   0         12.44        -26.00       132.11 o                         
   8 -22   0        293.45        395.89       160.57 o                         
   1 -21   0      18387.93      18028.67       455.40 o                         
   2 -21   0       9688.91       9303.87       222.19 o                         
   3 -21   0       2186.63       2270.85        90.02 o                         
   4 -21   0       7948.58       7116.16       161.83 o                         
   5 -21   0       1290.92       1303.21       206.89 o                         
   6 -21   0        290.02        334.00       117.19 o                         
   7 -21   0        232.98        190.88       185.26 o                         
   8 -21   0        539.90        504.50       166.77 o                         
   0 -20   0     114887.73      98421.51      1353.69 o                         
   1 -20   0         17.86        -21.80        53.03 o                         
   2 -20   0      22778.06      21223.07       498.94 o                         
   3 -20   0       1378.43       1385.04        90.36 o                         
   4 -20   0        695.69        732.29       141.65 o                         
   5 -20   0       3577.73       3357.90       353.77 o                         
   6 -20   0      13944.12      13416.98       261.32 o                         
   7 -20   0        120.92        -46.57       117.18 o                         
   8 -20   0       5694.96       6082.49      1460.80 o                         
   1 -19   0      12599.85      11636.50       321.10 o                         
   2 -19   0      18741.93      17387.00       756.39 o                         
   3 -19   0      14255.22      13470.22       416.57 o                         
   4 -19   0       6775.37       6347.14       164.33 o                         
   5 -19   0      10384.61       8945.54       547.06 o                         
   6 -19   0       4814.86       5128.72       342.61 o                         
   7 -19   0        561.46        285.70       189.80 o                         
   8 -19   0        297.92        507.14       217.01 o                         
   0 -18   0       1104.88       1047.36        73.27 o                         
   1 -18   0       6672.21       5898.07       175.75 o                         
   2 -18   0      12921.95      12654.64       414.62 o                         
   3 -18   0      81818.30      71162.02      1036.55 o                         
   4 -18   0      11251.83      10070.55       307.72 o                         
   5 -18   0      13243.11      12916.51       626.95 o                         
   6 -18   0        602.86        525.64        96.64 o                         
   7 -18   0         46.25        -71.56       120.08 o                         
   8 -18   0        775.92        384.40       311.91 o                         
   1 -17   0      10046.14       9505.93       239.79 o                         
   2 -17   0      35592.68      31443.36       728.13 o                         
   3 -17   0       2559.79       2616.85       105.02 o                         
   4 -17   0       2382.52       2183.70        86.21 o                         
   5 -17   0        456.45        509.54        78.04 o                         
   6 -17   0       1818.84       1557.45       423.55 o                         
   7 -17   0        630.67       1062.71       184.91 o                         
   8 -17   0       1238.95       1106.04       167.85 o                         
   0 -16   0     209036.92     170596.83      1782.12 o                         
   1 -16   0      33522.54      29512.79      1508.59 o                         
   2 -16   0       5986.16       5819.89       155.64 o                         
   3 -16   0       1841.81       1618.30        70.37 o                         
   4 -16   0         80.36         84.67        59.02 o                         
   5 -16   0       8847.52       7679.88       310.16 o                         
   6 -16   0      10394.41       9814.37       272.13 o                         
   7 -16   0       3993.40       3759.57       734.76 o                         
   8 -16   0       4679.24       4133.64      1193.55 o                         
   1 -15   0      60197.73      51321.35       813.61 o                         
   2 -15   0       8486.04       7959.14       313.30 o                         
   3 -15   0       2210.78       2068.54        73.91 o                         
   4 -15   0       1424.19       1345.85        80.59 o                         
   5 -15   0      23731.88      20763.82       445.18 o                         
   6 -15   0       1469.70       1274.76       195.73 o                         
   7 -15   0        321.74        136.71       174.44 o                         
   8 -15   0        695.32        730.21       213.17 o                         
   0 -14   0        961.15        888.27        57.92 o                         
   1 -14   0       4209.48       3811.35       476.93 o                         
   2 -14   0      53991.98      45040.71       694.93 o                         
   3 -14   0       7892.50       6672.54       285.39 o                         
   4 -14   0      56224.81      45656.29       845.71 o                         
   5 -14   0      10823.92       9873.35       335.63 o                         
   6 -14   0        626.64        618.89       305.63 o                         
   7 -14   0          7.30         34.38       134.67 o                         
   8 -14   0       1153.43       1015.90       494.72 o                         
   1 -13   0       6838.99       7334.50       623.46 o                         
   2 -13   0      21228.16      18958.74       915.83 o                         
   3 -13   0        682.25        634.86        54.47 o                         
   4 -13   0        935.87        952.88       136.76 o                         
   5 -13   0       4210.90       3503.85       107.65 o                         
   6 -13   0       2302.90       1785.60       486.00 o                         
   7 -13   0       1645.45       1199.39       145.96 o                         
   8 -13   0       2093.48       1451.21       445.53 o                         
   0 -12   0     160482.16     134075.84      1459.05 o                         
   1 -12   0     165827.42     136544.33      6702.15 o                         
   2 -12   0       3098.80       2718.86        89.66 o                         
   3 -12   0        347.79        310.26        47.78 o                         
   4 -12   0        363.02        304.27        59.61 o                         
   5 -12   0      12455.86      11162.23       328.57 o                         
   6 -12   0       3413.73       3095.17       304.93 o                         
   7 -12   0      17211.28      18647.40       387.27 o                         
   8 -12   0       1335.83       1346.80       578.81 o                         
   1 -11   0      79984.77      68741.63       796.51 o                         
   2 -11   0      29694.27      25042.42      1962.50 o                         
   3 -11   0        388.55        328.01        49.43 o                         
   4 -11   0       6575.14       5256.41       223.29 o                         
   5 -11   0      17123.43      14564.63       806.28 o                         
   6 -11   0       1706.09       1420.39       367.03 o                         
   7 -11   0        456.97        343.23       278.06 o                         
   8 -11   0       1980.58       2002.63       849.89 o                         
   0 -10   0        135.65        137.46        32.80 o                         
   1 -10   0       1660.53       1665.27        69.08 o                         
   2 -10   0     112231.98      90512.99      1039.69 o                         
   3 -10   0       1679.23       1474.78        59.96 o                         
   4 -10   0      88056.66      74409.59      1144.35 o                         
   5 -10   0       2364.08       2224.32        92.65 o                         
   6 -10   0       2385.82       2107.31       476.58 o                         
   7 -10   0          6.93        130.04       171.30 o                         
   8 -10   0        639.42        513.49       197.82 o                         
   1  -9   0      21055.16      18498.57       596.60 o                         
   2  -9   0      20984.47      17254.44       566.25 o                         
   3  -9   0       1259.85       1215.26        66.99 o                         
   4  -9   0       1862.33       1386.02       244.57 o                         
   5  -9   0       6626.24       5513.98       243.87 o                         
   6  -9   0       1735.51       1476.72       335.98 o                         
   7  -9   0       1394.04       1392.87       477.63 o                         
   8  -9   0       1882.01       1544.88       235.15 o                         
   0  -8   0      42077.22      34858.17       614.74 o                         
   1  -8   0     179905.80     138387.42      8326.23 o                         
   2  -8   0      27514.68      21768.72       751.16 o                         
   3  -8   0       2156.03       1995.16        93.15 o                         
   4  -8   0       1112.43        768.08       187.35 o                         
   5  -8   0       8051.14       7070.91       174.53 o                         
   6  -8   0       7266.65       6218.16       352.73 o                         
   7  -8   0      32648.57      32448.04       482.86 o                         
   8  -8   0        871.73        988.55       463.67 o                         
   1  -7   0        248.53        282.71        27.42 o                         
   2  -7   0     120553.99      93809.23      3022.77 o                         
   3  -7   0       7967.15       6134.41       275.27 o                         
   4  -7   0      12696.88      10528.86       356.56 o                         
   5  -7   0        819.13        817.99       104.67 o                         
   6  -7   0       6536.20       5810.97       461.93 o                         
   7  -7   0       2156.98       1760.03       278.41 o                         
   8  -7   0       2130.40       1952.51       728.13 o                         
   0  -6   0        339.10        332.84        26.52 o                         
   1  -6   0       7333.19       6409.03       452.51 o                         
   2  -6   0     126422.60      96755.96      5668.74 o                         
   3  -6   0      60504.73      47967.55      1628.61 o                         
   4  -6   0      44505.08      35452.93      1901.09 o                         
   5  -6   0       9090.39       7558.28       424.60 o                         
   6  -6   0       2561.43       2140.12       396.69 o                         
   7  -6   0         97.18        313.77       113.66 o                         
   8  -6   0        486.94        221.16       145.74 o                         
   1  -5   0      47901.14      39385.82      1723.16 o                         
   2  -5   0      10521.16       7867.14       316.09 o                         
   3  -5   0        261.43        226.31        40.70 o                         
   4  -5   0       3081.08       2376.14       297.95 o                         
   5  -5   0       8601.39       7150.30       285.74 o                         
   6  -5   0       1216.18        863.10       479.02 o                         
   7  -5   0         83.89         91.78       110.76 o                         
   8  -5   0        819.51        684.60       487.05 o                         
   1  -4   0      62532.76      50827.75      2036.46 o                         
   2  -4   0       1722.93       1375.25        47.10 o                         
   3  -4   0        804.68        777.51        48.37 o                         
   4  -4   0        735.14        747.62        59.28 o                         
   5  -4   0       4700.07       4117.04       157.35 o                         
   6  -4   0      28087.95      23265.30       514.26 o                         
   7  -4   0      13581.09      12794.45       334.93 o                         
   8  -4   0       4531.52       4197.93      1075.62 o                         
   1  -3   0        912.74        828.06        54.78 o                         
   2  -3   0      33737.49      26910.48       500.60 o                         
   3  -3   0       7320.87       6034.10       178.39 o                         
   4  -3   0       7174.83       5857.37       213.17 o                         
   5  -3   0       1443.14       1279.89        78.38 o                         
   6  -3   0      11392.32      10412.93       383.08 o                         
   7  -3   0       3135.45       2896.37       954.21 o                         
   8  -3   0       1324.47       1240.58       629.40 o                         
   1  -2   0       4219.65       3414.95       101.41 o                         
   2  -2   0       8033.48       6485.40       172.57 o                         
   3  -2   0     101280.95      79280.07      4054.78 o                         
   4  -2   0       8623.48       7217.11       300.04 o                         
   5  -2   0      31675.13      25828.39      1850.51 o                         
   6  -2   0       2952.43       2304.57       376.10 o                         
   7  -2   0        100.77         99.14       111.46 o                         
   8  -2   0        641.30        743.30       647.19 o                         
   1  -1   0      19778.23      16777.83       996.08 o                         
   2  -1   0        712.79        639.60        34.70 o                         
   3  -1   0       1591.70       1291.69        55.72 o                         
   4  -1   0       3639.04       3112.33        90.69 o                         
   5  -1   0       9673.75       8544.68       609.51 o                         
   6  -1   0       4827.18       3993.74       571.48 o                         
   7  -1   0       1562.08       1321.45       210.03 o                         
   8  -1   0        244.00        125.97       148.87 o                         
   1   0   0         63.83         52.12        15.89 o                         
   2   0   0       3059.51       2617.12        75.74 o                         
   3   0   0        600.68        602.91        82.34 o                         
   4   0   0         32.26        -41.41        53.03 o                         
   5   0   0       3122.14       2669.67       122.11 o                         
   6   0   0      48308.28      42378.12       669.17 o                         
   7   0   0         65.30         -3.60       289.23 o                         
   8   0   0       7638.97       7204.81      1028.52 o                         
   1   1   0      20093.80      17338.38      1013.87 o                         
   2   1   0       1817.16       1635.10       196.42 o                         
   3   1   0       1148.72        966.59       170.26 o                         
   4   1   0       3100.18       2921.50        84.83 o                         
   5   1   0       9692.66       9500.61       271.09 o                         
   6   1   0       5413.44       4761.46       319.58 o                         
   7   1   0       1532.60       1058.01       458.79 o                         
   8   1   0        169.69        251.22       151.39 o                         
   0 -51   1         62.27        -30.27       144.31 o                         
  -1 -50   1         25.37         68.16       138.38 o                         
   0 -50   1         24.71         47.88       248.76 o                         
   1 -50   1         77.32         28.61       187.70 o                         
  -2 -49   1        947.99        783.14       296.90 o                         
  -1 -49   1        291.09        390.45       202.70 o                         
   0 -49   1        132.27        367.78       139.88 o                         
   1 -49   1        324.90         97.74       143.98 o                         
   2 -49   1       1364.05       1623.61       183.50 o                         
  -3 -48   1        200.61        429.88       161.42 o                         
  -2 -48   1        160.96         74.63       138.19 o                         
  -1 -48   1        156.00        204.69       173.40 o                         
   0 -48   1       2549.69       2779.53       176.63 o                         
   1 -48   1        235.97        529.54       140.60 o                         
   2 -48   1         77.80        126.08       139.50 o                         
   3 -48   1        125.59        204.62       151.04 o                         
  -3 -47   1       1004.27       1113.38       162.40 o                         
  -2 -47   1         26.83         31.54       133.58 o                         
  -1 -47   1       1067.10       1159.29       189.80 o                         
   0 -47   1        192.26        331.49       130.98 o                         
   1 -47   1        564.08        475.19       188.40 o                         
   2 -47   1        213.58        266.68       137.18 o                         
  -3 -46   1        747.07        917.56       157.96 o                         
  -2 -46   1        994.86       1117.56       154.40 o                         
  -1 -46   1        108.02        122.08       123.49 o                         
   0 -46   1         17.82        -11.07       124.20 o                         
   1 -46   1          8.97        141.07       123.59 o                         
   2 -46   1       1950.63       2046.03       164.91 o                         
   3 -46   1        562.32        575.67       147.18 o                         
  -4 -45   1        359.24         52.86       157.36 o                         
  -3 -45   1        168.42        291.93       146.76 o                         
  -2 -45   1       2961.96       3088.49       177.92 o                         
  -1 -45   1        154.32        273.74       124.54 o                         
   0 -45   1        521.02        346.57       128.99 o                         
   1 -45   1        105.30         82.69       113.98 o                         
   2 -45   1       2904.86       2749.97       185.13 o                         
   3 -45   1        975.06        943.31       189.80 o                         
   4 -45   1        453.68        167.85       157.32 o                         
  -4 -44   1        525.80        496.78       367.73 o                         
  -3 -44   1        109.86        145.99       377.85 o                         
  -2 -44   1        112.58        140.04       150.37 o                         
  -1 -44   1       1313.52       1678.03       199.22 o                         
   0 -44   1        487.73        504.38       129.83 o                         
   1 -44   1        955.45       1141.82       176.19 o                         
   2 -44   1        566.85        749.88       137.42 o                         
   3 -44   1         37.38        -83.36       135.88 o                         
   4 -44   1        194.49        603.70       219.10 o                         
  -4 -43   1          8.44        -24.29       143.66 o                         
  -3 -43   1       1640.50       1578.38       165.10 o                         
  -2 -43   1       1058.44       1315.53       145.84 o                         
  -1 -43   1       1260.77       1069.52       129.83 o                         
   0 -43   1        882.08       1064.79       129.50 o                         
   1 -43   1        597.34        385.50       116.68 o                         
   2 -43   1        175.95        440.62       126.37 o                         
   3 -43   1        951.74       1055.16       338.42 o                         
   4 -43   1        100.93        467.12       168.16 o                         
  -5 -42   1        181.75        263.62       176.51 o                         
  -4 -42   1       1794.19       2131.70       174.18 o                         
  -3 -42   1        265.06        531.71       191.89 o                         
  -2 -42   1       1825.88       1592.94       146.83 o                         
  -1 -42   1        172.37        148.76       116.20 o                         
   0 -42   1        189.67        271.80       201.31 o                         
   1 -42   1         89.10        249.10       108.52 o                         
   2 -42   1       3788.79       4134.69       176.39 o                         
   3 -42   1          4.16         12.34       124.42 o                         
   4 -42   1        924.07       1069.95       153.96 o                         
   5 -42   1        368.70        416.00       234.80 o                         
  -5 -41   1       1259.88       1755.99       181.89 o                         
  -4 -41   1        365.57        376.72       287.48 o                         
  -3 -41   1        795.58        906.77       524.73 o                         
  -2 -41   1       5627.29       6210.20       294.81 o                         
  -1 -41   1         58.16         -4.53       227.48 o                         
   0 -41   1        928.83        897.21       220.50 o                         
   1 -41   1       1189.95       1104.82       124.29 o                         
   2 -41   1       4141.65       4312.29       302.14 o                         
   3 -41   1       2650.19       2511.67       178.28 o                         
   4 -41   1        397.77        358.49       142.43 o                         
   5 -41   1        508.88        336.43       157.86 o                         
  -5 -40   1        650.56        387.96       260.27 o                         
  -4 -40   1         64.55        303.75       285.04 o                         
  -3 -40   1        303.79        337.03       171.65 o                         
  -2 -40   1        425.30        331.62       193.28 o                         
  -1 -40   1       3986.59       4139.36       157.93 o                         
   0 -40   1       1394.48       1666.70       225.73 o                         
   1 -40   1       2773.55       2734.61       258.88 o                         
   2 -40   1        913.35       1152.62       295.16 o                         
   3 -40   1        322.36        460.63       128.66 o                         
   4 -40   1        208.83        298.31       133.96 o                         
   5 -40   1        883.60        802.71       232.71 o                         
  -5 -39   1       1021.74       1400.44       265.85 o                         
  -4 -39   1        724.57        574.38       145.73 o                         
  -3 -39   1        515.20        606.31       132.23 o                         
  -2 -39   1       3819.34       3962.23       173.40 o                         
  -1 -39   1        425.91        315.05       107.99 o                         
   0 -39   1       3241.09       3288.47       101.58 o                         
   1 -39   1        730.79        612.23       110.75 o                         
   2 -39   1       1577.39       1472.00       134.31 o                         
   3 -39   1       1121.45        816.57       349.24 o                         
   4 -39   1        835.03        985.31       220.50 o                         
   5 -39   1        360.75        383.77       149.42 o                         
  -5 -38   1         49.83        -47.51       265.50 o                         
  -4 -38   1       4479.30       4740.48       188.27 o                         
  -3 -38   1       1357.96       1661.54       136.30 o                         
  -2 -38   1       2170.42       2147.94       135.02 o                         
  -1 -38   1        998.66       1160.60        81.17 o                         
   0 -38   1        584.59        755.59       181.42 o                         
   1 -38   1       1631.13       1574.39       113.04 o                         
   2 -38   1       3587.37       3809.70       168.51 o                         
   3 -38   1       1382.75       1768.01       238.29 o                         
   4 -38   1       3569.37       3617.50       554.38 o                         
   5 -38   1       1040.63        907.23       299.00 o                         
  -6 -37   1        142.10         67.60       152.90 o                         
  -5 -37   1       2943.20       3357.08       357.26 o                         
  -4 -37   1        150.14        271.69       157.35 o                         
  -3 -37   1       3125.11       3241.56       184.56 o                         
  -2 -37   1       2280.73       2424.58       122.46 o                         
  -1 -37   1       2329.75       2483.17       144.44 o                         
   0 -37   1        832.55        839.97        82.62 o                         
   1 -37   1       5016.23       5211.58       250.85 o                         
   2 -37   1        778.70        829.44       108.85 o                         
   3 -37   1       3221.28       3393.28       162.04 o                         
   4 -37   1        500.88        802.97       130.77 o                         
   5 -37   1       1534.64       1510.34       162.01 o                         
   6 -37   1        724.85       1608.76       563.11 o                         
  -6 -36   1       1636.34       1736.74       189.99 o                         
  -5 -36   1       1315.75       1414.55       377.85 o                         
  -4 -36   1          6.84       -104.14       184.21 o                         
  -3 -36   1        249.20        301.09       317.14 o                         
  -2 -36   1       1093.26       1431.31       257.83 o                         
  -1 -36   1       3098.47       3530.89       104.55 o                         
   0 -36   1      12566.20      13308.04       265.69 o                         
   1 -36   1       2475.65       2292.22       200.96 o                         
   2 -36   1       1712.77       1748.77        94.20 o                         
   3 -36   1        875.08        845.99       119.33 o                         
   4 -36   1        428.60        463.11       123.19 o                         
   5 -36   1       1120.58       1041.58       147.10 o                         
   6 -36   1       1584.04       2181.46       512.52 o                         
  -6 -35   1       1612.10       1749.99       450.76 o                         
  -5 -35   1        138.19         45.88       145.61 o                         
  -4 -35   1       3093.03       2976.11       650.68 o                         
  -3 -35   1        178.53        228.13        74.73 o                         
  -2 -35   1       9265.36       9440.26       234.72 o                         
  -1 -35   1        886.65        887.45       171.65 o                         
   0 -35   1       3387.47       3578.71       559.27 o                         
   1 -35   1        132.10        164.49        67.84 o                         
   2 -35   1       4918.77       4962.86       118.66 o                         
   3 -35   1        322.79        423.10       315.40 o                         
   4 -35   1       3739.59       3503.31       424.60 o                         
   5 -35   1         46.31        -61.85       138.86 o                         
   6 -35   1        829.13        717.61       173.76 o                         
  -6 -34   1         96.72        226.51       146.36 o                         
  -5 -34   1        610.23        763.43       143.49 o                         
  -4 -34   1       4178.72       4672.89       176.09 o                         
  -3 -34   1       6492.58       6708.15       151.37 o                         
  -2 -34   1       1293.69       1404.03       107.81 o                         
  -1 -34   1        659.83        750.41        97.34 o                         
   0 -34   1       1836.13       2040.81        91.24 o                         
   1 -34   1       2768.28       2984.39       232.71 o                         
   2 -34   1       1294.04       1413.78       165.37 o                         
   3 -34   1       7536.74       8539.22       407.50 o                         
   4 -34   1       2998.07       2855.92       183.86 o                         
   5 -34   1       1060.49       1176.85       252.94 o                         
   6 -34   1        116.49         26.98       147.82 o                         
  -6 -33   1        343.29        205.44       147.19 o                         
  -5 -33   1       3969.10       4506.12       593.11 o                         
  -4 -33   1       2777.88       2789.06       153.58 o                         
  -3 -33   1       3407.64       3530.10       110.14 o                         
  -2 -33   1       1545.24       1587.76        88.92 o                         
  -1 -33   1       5553.21       6058.83       298.65 o                         
   0 -33   1        450.34        722.98       255.74 o                         
   1 -33   1       9639.70       9348.66       516.70 o                         
   2 -33   1       4313.85       4338.23       114.04 o                         
   3 -33   1       2587.02       2496.85       322.02 o                         
   4 -33   1       4785.48       4905.72       378.20 o                         
   5 -33   1       2944.02       2910.27       501.35 o                         
   6 -33   1         84.84        133.66       215.96 o                         
  -6 -32   1       2697.23       2526.91       314.35 o                         
  -5 -32   1        987.57        908.11       151.35 o                         
  -4 -32   1        733.88        699.52        79.30 o                         
  -3 -32   1        154.72        232.34        74.27 o                         
  -2 -32   1       2404.82       2735.91       170.61 o                         
  -1 -32   1        791.01        989.71       213.17 o                         
   0 -32   1      17311.51      17753.96       353.99 o                         
   1 -32   1       2686.77       2751.60       365.64 o                         
   2 -32   1       1403.60       1511.38        86.71 o                         
   3 -32   1         69.76        130.03       196.08 o                         
   4 -32   1        207.47        413.59       182.12 o                         
   5 -32   1       1831.30       1788.27       145.62 o                         
   6 -32   1       2479.32       2894.07       399.48 o                         
  -7 -31   1        323.33        246.39       204.45 o                         
  -6 -31   1       2270.22       2708.19       836.29 o                         
  -5 -31   1        383.90        439.70       227.82 o                         
  -4 -31   1       2725.15       2400.83       525.08 o                         
  -3 -31   1       1478.50       1523.18       191.89 o                         
  -2 -31   1       6288.31       6083.97       171.65 o                         
  -1 -31   1       7357.40       7096.85       187.35 o                         
   0 -31   1       3855.20       4051.55       449.72 o                         
   1 -31   1       4189.37       3960.35       201.66 o                         
   2 -31   1       5066.31       5094.29       124.33 o                         
   3 -31   1        992.90       1223.80       274.58 o                         
   4 -31   1       4482.48       4297.76       114.51 o                         
   5 -31   1       1194.69        959.30       299.35 o                         
   6 -31   1        528.64        462.22       147.14 o                         
   7 -31   1       1915.93       1889.80       263.76 o                         
  -7 -30   1        693.38        585.30       247.36 o                         
  -6 -30   1         57.75        418.70       188.05 o                         
  -5 -30   1       3356.61       3294.22       549.15 o                         
  -4 -30   1        910.39        913.49        85.16 o                         
  -3 -30   1      20521.08      21263.18       342.03 o                         
  -2 -30   1       2529.32       2549.19       118.97 o                         
  -1 -30   1        298.16        576.55       195.03 o                         
   0 -30   1        902.23       1016.38        95.60 o                         
   1 -30   1        711.77        729.73        71.99 o                         
   2 -30   1       2390.41       2663.50       378.20 o                         
   3 -30   1      18113.43      17667.87       538.34 o                         
   4 -30   1       1139.62       1471.10       497.17 o                         
   5 -30   1        884.16       1065.91       458.79 o                         
   6 -30   1        823.09        818.44       152.12 o                         
   7 -30   1        237.67        250.42       164.79 o                         
  -7 -29   1        474.42        436.65       190.14 o                         
  -6 -29   1       2524.80       2560.92       350.98 o                         
  -5 -29   1        701.10        709.73       130.09 o                         
  -4 -29   1       6955.35       7126.23       165.41 o                         
  -3 -29   1       4279.60       4635.68       406.46 o                         
  -2 -29   1      15600.14      14205.55       351.79 o                         
  -1 -29   1       5019.75       4547.31       167.82 o                         
   0 -29   1       1287.82       1665.37       429.13 o                         
   1 -29   1       2998.44       2930.97        94.73 o                         
   2 -29   1      20397.75      19805.92       383.68 o                         
   3 -29   1        888.46        745.59       421.11 o                         
   4 -29   1       8703.04       7972.22       219.39 o                         
   5 -29   1        948.73        990.04       284.69 o                         
   6 -29   1        671.12        425.05       137.59 o                         
   7 -29   1       1685.73       1356.76       329.00 o                         
  -7 -28   1       1032.38       1037.31       169.33 o                         
  -6 -28   1       3311.02       3488.74       681.38 o                         
  -5 -28   1        811.12        932.94       128.33 o                         
  -4 -28   1       1850.60       1710.18        93.21 o                         
  -3 -28   1         59.86        113.33       104.32 o                         
  -2 -28   1       4414.22       4518.40       317.49 o                         
  -1 -28   1       4291.52       4083.32       193.28 o                         
   0 -28   1      35439.20      33439.98       714.52 o                         
   1 -28   1       6668.70       6749.43       272.13 o                         
   2 -28   1       3081.09       3065.88       246.32 o                         
   3 -28   1        313.56        235.36        71.91 o                         
   4 -28   1         63.58         34.53       270.04 o                         
   5 -28   1       3952.14       4338.15       471.35 o                         
   6 -28   1       3481.13       3748.08       189.73 o                         
   7 -28   1        691.18        721.50       224.68 o                         
  -7 -27   1        599.20        475.00       232.36 o                         
  -6 -27   1       1438.18       1559.72       337.72 o                         
  -5 -27   1       6829.47       6642.12       261.32 o                         
  -4 -27   1       1479.19       1278.13       174.10 o                         
  -3 -27   1       7941.34       7240.69       165.52 o                         
  -2 -27   1        415.36        336.92        68.66 o                         
  -1 -27   1      16218.28      15976.90       596.25 o                         
   0 -27   1       1306.18       1558.31       391.10 o                         
   1 -27   1      14354.74      12984.24       372.90 o                         
   2 -27   1       2773.79       2502.44       102.22 o                         
   3 -27   1       2797.81       2811.07       190.49 o                         
   4 -27   1       3158.54       3094.01       105.91 o                         
   5 -27   1       6405.29       6249.32       617.18 o                         
   6 -27   1       1155.39       1262.93       160.84 o                         
   7 -27   1       2308.72       2497.39       686.96 o                         
  -7 -26   1       1890.15       1907.85       382.73 o                         
  -6 -26   1         29.16         51.16       129.22 o                         
  -5 -26   1       3595.06       3860.46       344.70 o                         
  -4 -26   1       7799.75       7196.51       154.38 o                         
  -3 -26   1      18121.31      17884.44       372.61 o                         
  -2 -26   1       7208.64       6583.00       181.07 o                         
  -1 -26   1       7643.25       7962.84       264.46 o                         
   0 -26   1        199.15        209.55        61.20 o                         
   1 -26   1       1498.66       1564.85        75.49 o                         
   2 -26   1      11105.27      11434.06       347.49 o                         
   3 -26   1      17386.09      16874.05      1140.52 o                         
   4 -26   1       5167.84       5120.11       314.35 o                         
   5 -26   1       3984.69       3837.93       269.69 o                         
   6 -26   1        901.17       1130.30       174.10 o                         
   7 -26   1        994.27       1391.32       432.97 o                         
  -7 -25   1        104.74        -36.22       145.78 o                         
  -6 -25   1       6008.68       5769.09       546.71 o                         
  -5 -25   1       1417.19       1407.47        92.63 o                         
  -4 -25   1       5235.97       5191.47       170.96 o                         
  -3 -25   1       2715.40       2673.46       182.82 o                         
  -2 -25   1      31453.67      28735.58       621.02 o                         
  -1 -25   1       3153.99       2843.45        99.08 o                         
   0 -25   1      14437.62      13676.74       400.88 o                         
   1 -25   1       2826.31       2711.30       179.33 o                         
   2 -25   1      32849.40      29577.48       692.20 o                         
   3 -25   1       7274.13       6900.93       156.45 o                         
   4 -25   1       5218.87       4889.71       119.38 o                         
   5 -25   1        325.63        324.27        76.46 o                         
   6 -25   1       3269.15       3237.98       277.02 o                         
   7 -25   1       1534.03       1905.08       647.19 o                         
  -7 -24   1       4503.54       4680.94       972.00 o                         
  -6 -24   1       2818.78       2814.09       162.22 o                         
  -5 -24   1       1930.06       1597.08       175.84 o                         
  -4 -24   1       1591.27       1524.49       110.95 o                         
  -3 -24   1        143.97        158.05        67.06 o                         
  -2 -24   1       1865.11       2175.68       164.68 o                         
  -1 -24   1      25324.32      23098.88       774.88 o                         
   0 -24   1      12539.17      12834.52       399.34 o                         
   1 -24   1      12761.78      11963.42       457.74 o                         
   2 -24   1       3650.93       3381.27       180.38 o                         
   3 -24   1        227.20        244.38        69.54 o                         
   4 -24   1        591.00        523.92        75.79 o                         
   5 -24   1       3845.63       3835.37       684.52 o                         
   6 -24   1       2607.45       2442.87       262.36 o                         
   7 -24   1       2529.42       2613.26       640.56 o                         
  -7 -23   1       1228.94        941.35       247.36 o                         
  -6 -23   1        543.33        502.55       185.61 o                         
  -5 -23   1      13988.77      13680.80       272.61 o                         
  -4 -23   1       1225.65       1243.34        89.81 o                         
  -3 -23   1      10324.24      10033.14       248.69 o                         
  -2 -23   1       4859.26       4514.36       109.90 o                         
  -1 -23   1      11850.66      11407.43       287.14 o                         
   0 -23   1      14691.54      14375.27       412.48 o                         
   1 -23   1      13790.27      12395.38       392.49 o                         
   2 -23   1        173.49        137.93        64.77 o                         
   3 -23   1       8506.53       7398.34       178.73 o                         
   4 -23   1        822.32        765.13        84.12 o                         
   5 -23   1       9897.51       9052.23       658.00 o                         
   6 -23   1       3507.11       3315.93       166.71 o                         
   7 -23   1       1146.46        781.57       291.32 o                         
  -8 -22   1        181.60         84.26       161.11 o                         
  -7 -22   1       1430.48       1569.12       486.35 o                         
  -6 -22   1        241.90        147.50       122.61 o                         
  -5 -22   1       2470.81       2389.01       105.89 o                         
  -4 -22   1      26840.25      25467.93       858.96 o                         
  -3 -22   1       3773.10       3422.45       151.42 o                         
  -2 -22   1      18519.70      17623.57       558.92 o                         
  -1 -22   1       4494.69       3990.50       112.87 o                         
   0 -22   1       2276.67       1786.65       376.80 o                         
   1 -22   1       2496.39       2197.59       330.40 o                         
   2 -22   1      33566.96      29870.53      1104.23 o                         
   3 -22   1        642.41        485.89        75.10 o                         
   4 -22   1      23220.08      21240.50       382.72 o                         
   5 -22   1       6216.01       5960.64       649.28 o                         
   6 -22   1        164.94        -52.59       122.89 o                         
   7 -22   1       1189.39       1131.66       275.62 o                         
   8 -22   1        360.75        -84.78       158.08 o                         
  -8 -21   1       1247.72        572.95       481.12 o                         
  -7 -21   1        456.58        315.37       210.38 o                         
  -6 -21   1       4901.01       4691.97       427.74 o                         
  -5 -21   1       9790.18       9095.41       250.39 o                         
  -4 -21   1       2142.89       1841.88        94.03 o                         
  -3 -21   1      10758.43       9944.67       342.96 o                         
  -2 -21   1      23126.18      21833.34       500.12 o                         
  -1 -21   1       3330.51       2823.50       363.19 o                         
   0 -21   1      32643.29      31856.31       583.57 o                         
   1 -21   1      15445.76      13979.67       432.03 o                         
   2 -21   1      11044.90      10074.85       232.01 o                         
   3 -21   1      23602.49      21711.49       586.13 o                         
   4 -21   1        739.88        578.77        96.29 o                         
   5 -21   1       5437.79       4505.63       558.22 o                         
   6 -21   1       5777.62       5210.96       196.08 o                         
   7 -21   1        655.71        488.73       190.84 o                         
   8 -21   1        883.58        806.41       171.56 o                         
  -8 -20   1        530.27        441.67       166.17 o                         
  -7 -20   1      11042.29      11301.35      1333.80 o                         
  -6 -20   1        610.30        398.23       206.54 o                         
  -5 -20   1       1653.08       1594.39        93.99 o                         
  -4 -20   1       1919.68       1873.94        88.42 o                         
  -3 -20   1        855.14        762.84        70.58 o                         
  -2 -20   1       1483.80       1082.42       330.05 o                         
  -1 -20   1      42811.41      38246.15      2427.57 o                         
   0 -20   1       4512.61       4063.12       317.84 o                         
   1 -20   1      22200.49      20202.67       671.96 o                         
   2 -20   1       4045.63       3664.38       360.05 o                         
   3 -20   1        448.05        123.29       116.18 o                         
   4 -20   1       2289.68       2061.35        91.95 o                         
   5 -20   1       5743.40       5008.14       395.29 o                         
   6 -20   1       2064.10       2158.83       144.45 o                         
   7 -20   1       6479.31       6338.92       636.02 o                         
   8 -20   1       1193.62       1221.34       171.29 o                         
  -8 -19   1       2407.86       2070.15       637.77 o                         
  -7 -19   1       1843.61       2067.09       790.58 o                         
  -6 -19   1       1495.87       1349.10       267.95 o                         
  -5 -19   1       9719.71       9645.85       269.77 o                         
  -4 -19   1       4064.80       3493.84       505.19 o                         
  -3 -19   1       8702.48       8113.05       210.12 o                         
  -2 -19   1      46820.86      42152.63       676.13 o                         
  -1 -19   1       4222.61       4065.91        95.93 o                         
   0 -19   1      48202.70      44043.38      1671.18 o                         
   1 -19   1       9886.34       9772.47       377.50 o                         
   2 -19   1      16528.41      15541.69       465.11 o                         
   3 -19   1      16220.06      14804.63       438.37 o                         
   4 -19   1       8547.64       7582.68       422.85 o                         
   5 -19   1       4769.93       3968.61       427.74 o                         
   6 -19   1       3671.96       3411.06       284.69 o                         
   7 -19   1        147.59        242.22       146.89 o                         
   8 -19   1       3902.69       3677.80       671.26 o                         
  -8 -18   1        673.32        493.04       230.62 o                         
  -7 -18   1        455.39        330.40       139.19 o                         
  -6 -18   1        271.80        181.45       129.44 o                         
  -5 -18   1        296.96        268.28        80.14 o                         
  -4 -18   1      49394.99      45689.28       816.75 o                         
  -3 -18   1      14019.98      12288.71       404.35 o                         
  -2 -18   1      21512.61      18931.04       483.77 o                         
  -1 -18   1       8817.78       8531.51       215.27 o                         
   0 -18   1      10553.49       9423.58       444.48 o                         
   1 -18   1       7547.77       7128.54       269.69 o                         
   2 -18   1      30782.18      29197.99       711.73 o                         
   3 -18   1       9250.33       8229.22       174.77 o                         
   4 -18   1      28264.30      25280.67       482.21 o                         
   5 -18   1       6122.36       5964.79       330.40 o                         
   6 -18   1        372.45        365.85        79.95 o                         
   7 -18   1        331.98        316.21       133.22 o                         
   8 -18   1        631.93        503.70       163.28 o                         
  -8 -17   1        413.32        215.29       150.74 o                         
  -7 -17   1       3503.90       2951.19       888.97 o                         
  -6 -17   1        510.47        400.73        81.09 o                         
  -5 -17   1      17310.10      16110.81       341.26 o                         
  -4 -17   1       1855.69       1626.53       379.94 o                         
  -3 -17   1      30416.36      27290.94       817.10 o                         
  -2 -17   1       3344.59       3078.28        80.87 o                         
  -1 -17   1      24802.74      22471.64       516.53 o                         
   0 -17   1      32290.41      29817.34       570.03 o                         
   1 -17   1      42805.70      39362.21       664.81 o                         
   2 -17   1       1653.12       1570.76        64.28 o                         
   3 -17   1      32400.10      28174.26       974.10 o                         
   4 -17   1       3441.56       3171.85       134.67 o                         
   5 -17   1      13431.82      11573.50       211.22 o                         
   6 -17   1       3830.24       3672.63       117.13 o                         
   7 -17   1       2772.30       2476.63       398.43 o                         
   8 -17   1        688.74        699.50       193.98 o                         
  -8 -16   1       3018.29       2832.17       708.59 o                         
  -7 -16   1      10964.16      10158.08      1538.60 o                         
  -6 -16   1       1386.62       1415.85        94.06 o                         
  -5 -16   1       1377.52       1179.61       218.75 o                         
  -4 -16   1       3456.02       3244.09       108.50 o                         
  -3 -16   1        564.98        476.48        59.68 o                         
  -2 -16   1       6770.65       6210.67       176.18 o                         
  -1 -16   1      38904.47      36375.66       633.13 o                         
   0 -16   1      22162.92      19098.18       488.82 o                         
   1 -16   1      22481.24      21609.21      1131.10 o                         
   2 -16   1       7842.84       6888.49       204.68 o                         
   3 -16   1        947.80        940.50       115.83 o                         
   4 -16   1       3384.99       3574.59       101.70 o                         
   5 -16   1       4372.76       3720.27       240.73 o                         
   6 -16   1       2689.22       2685.51       190.84 o                         
   7 -16   1       6351.84       6256.00       580.55 o                         
   8 -16   1       2358.23       2075.41       498.21 o                         
  -8 -15   1       3200.46       3292.04       926.30 o                         
  -7 -15   1       2586.70       2137.40       282.25 o                         
  -6 -15   1       5593.42       5421.66       305.98 o                         
  -5 -15   1        920.07        881.46        87.08 o                         
  -4 -15   1      15397.93      13634.60       305.39 o                         
  -3 -15   1       1618.81       1398.23        72.31 o                         
  -2 -15   1      65364.06      57271.05       956.65 o                         
  -1 -15   1       5930.06       5276.54       148.03 o                         
   0 -15   1      37646.60      35358.48       608.45 o                         
   1 -15   1       3199.19       2957.95        98.30 o                         
   2 -15   1      44066.51      40545.68      1819.80 o                         
   3 -15   1       7981.22       6943.24       183.12 o                         
   4 -15   1      23127.14      21850.81       463.53 o                         
   5 -15   1        169.13        120.84       129.09 o                         
   6 -15   1       4406.33       4238.55       353.77 o                         
   7 -15   1       4217.63       3821.86       400.87 o                         
   8 -15   1       3787.71       3434.10      1089.58 o                         
  -8 -14   1        909.15        835.01       312.26 o                         
  -7 -14   1       1436.96       1365.07       427.74 o                         
  -6 -14   1        892.95        904.32       113.74 o                         
  -5 -14   1       9972.30       8405.72       598.00 o                         
  -4 -14   1      23178.43      20685.11       463.55 o                         
  -3 -14   1      73929.65      66160.88       833.51 o                         
  -2 -14   1      15220.81      14039.51       419.96 o                         
  -1 -14   1       2284.39       2208.53        69.24 o                         
   0 -14   1       1138.74       1087.04        44.87 o                         
   1 -14   1       8151.00       8035.69       212.59 o                         
   2 -14   1      17644.55      17109.39       473.74 o                         
   3 -14   1      74191.95      65852.92       835.78 o                         
   4 -14   1      16974.09      15861.46       427.77 o                         
   5 -14   1       5476.68       5239.59       490.89 o                         
   6 -14   1        631.67        419.36       133.28 o                         
   7 -14   1        386.98        325.86       183.52 o                         
   8 -14   1       2058.75       1857.10       303.18 o                         
  -8 -13   1        191.19        514.60       148.98 o                         
  -7 -13   1       4622.56       4072.83       951.42 o                         
  -6 -13   1       2618.10       2507.89       638.47 o                         
  -5 -13   1      10010.78       9172.44       308.80 o                         
  -4 -13   1       8317.57       7462.99       392.85 o                         
  -3 -13   1      32284.29      29205.83       612.14 o                         
  -2 -13   1       3219.66       2876.28        93.88 o                         
  -1 -13   1      41575.29      37331.05      2327.78 o                         
   0 -13   1       2061.66       1928.90       115.13 o                         
   1 -13   1      57255.60      52117.20      1061.32 o                         
   2 -13   1      24273.98      20503.47      1002.01 o                         
   3 -13   1      15657.64      13682.80       396.69 o                         
   4 -13   1      12065.34      10851.43       301.56 o                         
   5 -13   1       8842.24       7640.43       598.69 o                         
   6 -13   1        394.45        333.11        83.59 o                         
   7 -13   1       7372.27       6941.09      1099.35 o                         
   8 -13   1        128.29         15.40       157.12 o                         
  -8 -12   1       5456.10       5071.84       788.49 o                         
  -7 -12   1       3800.83       3383.11       874.32 o                         
  -6 -12   1      11624.61      10586.61       988.40 o                         
  -5 -12   1       1647.91       1424.48       221.20 o                         
  -4 -12   1       1608.20       1481.96       164.68 o                         
  -3 -12   1       4316.62       4058.88       167.82 o                         
  -2 -12   1      21863.77      20080.24       498.70 o                         
  -1 -12   1      10872.34      10600.66       253.13 o                         
   0 -12   1     107568.91      96241.59       955.47 o                         
   1 -12   1      19599.95      18578.81       467.40 o                         
   2 -12   1       4796.34       4347.61       175.49 o                         
   3 -12   1       1750.02       1855.56        99.78 o                         
   4 -12   1        959.81        884.29        75.18 o                         
   5 -12   1       3674.02       3501.74       359.70 o                         
   6 -12   1      11299.09      10852.47       281.94 o                         
   7 -12   1       2710.01       2277.02       564.85 o                         
   8 -12   1       2216.23       1966.09       629.74 o                         
  -8 -11   1       1704.39       1373.61       184.14 o                         
  -7 -11   1       2260.94       2082.88       743.48 o                         
  -6 -11   1       9779.80       9301.59       674.05 o                         
  -5 -11   1      10930.03      10337.30       328.88 o                         
  -4 -11   1      12102.49      10320.88       491.58 o                         
  -3 -11   1       6689.92       6008.25       153.56 o                         
  -2 -11   1      45862.79      41015.50       810.12 o                         
  -1 -11   1      41931.82      38431.41      1363.81 o                         
   0 -11   1        599.48        558.13        54.43 o                         
   1 -11   1      31013.84      28518.99       731.97 o                         
   2 -11   1      47775.37      43553.09      1066.21 o                         
   3 -11   1        739.89        725.00        60.89 o                         
   4 -11   1      20103.79      17843.11       459.08 o                         
   5 -11   1      12418.11      11931.30       476.58 o                         
   6 -11   1       2064.41       2070.22       205.84 o                         
   7 -11   1      10421.21      10420.38      1399.04 o                         
   8 -11   1       1307.10        907.28       278.76 o                         
  -8 -10   1        363.46        463.00       175.49 o                         
  -7 -10   1       3438.05       2870.51       590.67 o                         
  -6 -10   1       2364.46       2125.76       107.44 o                         
  -5 -10   1      22267.54      20753.19       442.22 o                         
  -4 -10   1        257.57        174.84        86.87 o                         
  -3 -10   1      83742.82      76752.20      2714.01 o                         
  -2 -10   1      34467.78      31019.23       631.54 o                         
  -1 -10   1       4704.54       4795.03       122.28 o                         
   0 -10   1        215.15        208.35        42.91 o                         
   1 -10   1       4110.82       3952.58        87.39 o                         
   2 -10   1      17058.73      16830.53       764.42 o                         
   3 -10   1      90393.08      81483.20      1075.98 o                         
   4 -10   1       6012.62       5908.12       145.41 o                         
   5 -10   1      11509.38      10692.50       868.73 o                         
   6 -10   1       1243.85       1276.85        99.80 o                         
   7 -10   1       1112.57        907.58       320.63 o                         
   8 -10   1       2221.30       2981.38      1413.70 o                         
  -8  -9   1       1350.55       1111.71       918.28 o                         
  -7  -9   1       1625.14       1262.28       512.52 o                         
  -6  -9   1      13589.45      14692.40       441.00 o                         
  -5  -9   1       2141.00       2157.26        98.66 o                         
  -4  -9   1      13413.70      11997.03       347.49 o                         
  -3  -9   1      24311.54      21459.63       548.40 o                         
  -2  -9   1      59201.49      53302.59       815.41 o                         
  -1  -9   1      66667.68      61593.06      1705.72 o                         
   0  -9   1      11302.88      11337.86       828.26 o                         
   1  -9   1      55425.21      51296.68       708.72 o                         
   2  -9   1      60922.04      55794.98      1312.17 o                         
   3  -9   1       1720.24       1694.24        82.34 o                         
   4  -9   1      20597.86      19040.29      1610.82 o                         
   5  -9   1       2472.50       2186.92       275.27 o                         
   6  -9   1       2710.03       2405.79       115.13 o                         
   7  -9   1      10277.55      10568.53      1613.26 o                         
   8  -9   1       1125.25        647.12       592.76 o                         
  -8  -8   1       3940.89       3900.89       658.00 o                         
  -7  -8   1       2646.91       2854.29       505.89 o                         
  -6  -8   1      17185.05      16688.46       740.34 o                         
  -5  -8   1       1088.47        928.77       151.07 o                         
  -4  -8   1       3942.91       3613.01       221.54 o                         
  -3  -8   1         28.30         52.51        61.75 o                         
  -2  -8   1       1011.71        963.61        48.18 o                         
  -1  -8   1      18614.71      18929.88       885.48 o                         
   0  -8   1     103149.80     100950.24      1869.00 o                         
   1  -8   1      23108.37      22125.96       543.22 o                         
   2  -8   1       4503.20       4232.30       132.10 o                         
   3  -8   1        993.02        998.54        62.29 o                         
   4  -8   1       1568.88       1543.16        81.30 o                         
   5  -8   1       6943.72       6633.57       450.42 o                         
   6  -8   1      19889.09      20096.87       434.02 o                         
   7  -8   1        354.16        299.46       138.43 o                         
   8  -8   1       1653.56       1350.48       621.37 o                         
  -8  -7   1        155.66        -67.58       148.67 o                         
  -7  -7   1       2834.10       2652.22       977.59 o                         
  -6  -7   1       7136.02       6200.38       968.51 o                         
  -5  -7   1      34936.32      35024.75      2185.09 o                         
  -4  -7   1       3690.42       3372.59       111.99 o                         
  -3  -7   1      40161.84      39137.31       729.72 o                         
  -2  -7   1       6626.27       6399.64       386.22 o                         
  -1  -7   1     128381.30     120425.83      3206.64 o                         
   0  -7   1       3281.59       3662.67        93.22 o                         
   1  -7   1     133824.09     122274.08      6068.22 o                         
   2  -7   1      19647.86      19067.19       538.34 o                         
   3  -7   1       8243.97       7549.02       339.12 o                         
   4  -7   1       7611.97       7276.80       206.56 o                         
   5  -7   1      33304.20      34332.05       821.28 o                         
   6  -7   1       2499.98       2701.30       179.33 o                         
   7  -7   1       8307.50       8327.52       963.63 o                         
   8  -7   1        120.03        243.92       159.49 o                         
  -8  -6   1         24.64        -82.34       221.89 o                         
  -7  -6   1       1644.63       1812.70       571.48 o                         
  -6  -6   1       1888.09       1925.53       536.59 o                         
  -5  -6   1      18452.05      18306.80      1489.76 o                         
  -4  -6   1      28275.76      26451.56      1335.90 o                         
  -3  -6   1      82872.50      80663.13      3966.17 o                         
  -2  -6   1      38219.85      36875.37      1816.31 o                         
  -1  -6   1      33962.55      34269.82      1042.48 o                         
   0  -6   1       1000.87       1034.05        33.80 o                         
   1  -6   1      38998.06      39452.30       586.82 o                         
   2  -6   1      39136.99      40313.32       726.86 o                         
   3  -6   1      68454.44      66051.12       942.07 o                         
   4  -6   1      16236.27      15466.82       491.94 o                         
   5  -6   1      14567.62      14307.58       825.47 o                         
   6  -6   1       1259.77       1406.04       108.61 o                         
   7  -6   1        123.48        -41.56       168.51 o                         
   8  -6   1       1481.37       1177.25       490.19 o                         
  -8  -5   1       4309.36       4094.54       948.28 o                         
  -7  -5   1       2053.04       2413.48       967.82 o                         
  -6  -5   1      17091.89      20689.10       579.85 o                         
  -5  -5   1       1954.38       2105.95       121.41 o                         
  -4  -5   1       9955.65      10195.08       206.02 o                         
  -3  -5   1       3314.43       3123.96       137.46 o                         
  -2  -5   1      56396.68      55094.11      2917.06 o                         
  -1  -5   1       6511.17       6978.65       184.01 o                         
   0  -5   1      41398.48      44762.67       527.81 o                         
   1  -5   1          7.19         48.52        29.33 o                         
   2  -5   1      56099.26      54557.46       853.28 o                         
   3  -5   1      22343.89      22639.35       931.53 o                         
   4  -5   1      16639.46      17066.41       528.68 o                         
   5  -5   1          4.67        -95.12       139.90 o                         
   6  -5   1      10253.63      11057.11       332.46 o                         
   7  -5   1       4768.91       4629.24       899.78 o                         
   8  -5   1       3981.68       3968.47       812.91 o                         
  -8  -4   1       2588.19       2783.91      1065.51 o                         
  -7  -4   1      15121.72      18666.94       481.47 o                         
  -6  -4   1       8225.92       8085.39       760.23 o                         
  -5  -4   1       2929.94       3118.40       124.09 o                         
  -4  -4   1       4987.28       5303.41       144.90 o                         
  -3  -4   1       1127.88       1237.15        77.45 o                         
  -2  -4   1       2793.09       2727.54        80.68 o                         
  -1  -4   1      84662.12      85557.20      6964.87 o                         
   0  -4   1      94661.40     103324.54      1286.00 o                         
   1  -4   1      65061.98      65712.39      5145.76 o                         
   2  -4   1       9467.96       9406.59       251.90 o                         
   3  -4   1        383.27        392.37       160.14 o                         
   4  -4   1       3142.30       3145.88       197.47 o                         
   5  -4   1      11218.49      11934.67       920.02 o                         
   6  -4   1      11139.17      12287.96       351.27 o                         
   7  -4   1      10729.03      11131.25      1006.89 o                         
   8  -4   1       1452.25       1463.91       794.42 o                         
  -8  -3   1       1992.84       1384.36       622.42 o                         
  -7  -3   1       3395.66       3424.75       929.44 o                         
  -6  -3   1        729.27        688.41       222.24 o                         
  -5  -3   1      32868.27      35588.82      1385.44 o                         
  -4  -3   1        137.13        117.12        87.57 o                         
  -3  -3   1      57437.01      61150.77      1694.20 o                         
  -2  -3   1      21572.84      22512.07       626.81 o                         
  -1  -3   1      59637.47      62857.87      2826.00 o                         
   0  -3   1      38072.18      43932.35       513.75 o                         
   1  -3   1      96741.84      96793.77      4207.25 o                         
   2  -3   1       3961.84       4038.63       131.67 o                         
   3  -3   1      55639.64      58259.10       969.97 o                         
   4  -3   1       2017.30       2365.48       303.88 o                         
   5  -3   1      22051.75      23776.77       878.50 o                         
   6  -3   1       6741.37       7030.74       377.50 o                         
   7  -3   1       1964.81       2296.60       752.90 o                         
   8  -3   1       2707.19       3135.26       756.04 o                         
  -8  -2   1        179.09        -72.41       253.64 o                         
  -7  -2   1       1236.94        844.72       803.14 o                         
  -6  -2   1        279.38        207.51       117.58 o                         
  -5  -2   1       4433.26       4516.64       157.22 o                         
  -4  -2   1      65241.90      61100.21       969.90 o                         
  -3  -2   1      15349.63      17115.07      1675.36 o                         
  -2  -2   1      32118.56      31887.06      3492.72 o                         
  -1  -2   1      25041.04      26822.92      1419.63 o                         
   0  -2   1       4534.68       5279.07       124.42 o                         
   1  -2   1      11498.12      12384.09       909.55 o                         
   2  -2   1      74840.72      73031.29      4596.61 o                         
   3  -2   1       5878.88       5972.27       346.10 o                         
   4  -2   1      35776.14      35847.50      2600.62 o                         
   5  -2   1       6206.38       6402.32       180.75 o                         
   6  -2   1        725.88        941.32       121.40 o                         
   7  -2   1         59.73        -26.79       348.54 o                         
   8  -2   1       1332.71       1511.59       623.81 o                         
  -8  -1   1       6052.99       4470.80       930.49 o                         
  -7  -1   1       3409.72       3170.71      1364.15 o                         
  -6  -1   1       8820.29       9043.47       507.63 o                         
  -5  -1   1      21963.33      21902.11       831.05 o                         
  -4  -1   1       4707.11       4475.43       327.26 o                         
  -3  -1   1      42146.58      40796.46      3740.78 o                         
  -2  -1   1      67236.84      63528.03      3193.73 o                         
  -1  -1   1      14147.47      12922.21       417.57 o                         
   0  -1   1      60337.91      62488.97       905.37 o                         
   1  -1   1      42417.55      38841.36      1316.63 o                         
   2  -1   1      29161.56      27574.64      1784.91 o                         
   3  -1   1      73812.69      71098.80      1870.74 o                         
   4  -1   1       4940.45       4612.83       466.81 o                         
   5  -1   1       6995.79       6788.24       183.04 o                         
   6  -1   1      12210.21      12418.55       446.23 o                         
   7  -1   1        133.98       -163.30       198.78 o                         
   8  -1   1       6023.64       6246.40       398.78 o                         
  -8   0   1       1164.01        586.27       326.91 o                         
  -7   0   1      20470.95      22145.36       550.55 o                         
  -6   0   1        285.87        113.80       227.48 o                         
  -5   0   1       3827.13       3562.10       147.72 o                         
  -4   0   1       4205.71       3726.30       131.13 o                         
  -3   0   1       4003.17       3894.30       435.76 o                         
  -2   0   1        971.26        943.08        95.60 o                         
  -1   0   1     168159.66     156110.97     12722.57 o                         
   0   0   1       3945.90       4639.93       110.67 o                         
   1   0   1      92212.58      79933.98      7555.79 o                         
   2   0   1      15841.30      14275.55      1237.86 o                         
   3   0   1       3248.29       3178.95       292.02 o                         
   4   0   1       3290.58       3409.18       126.36 o                         
   5   0   1      12294.56      12160.19       285.31 o                         
   6   0   1       2447.78       2851.58       402.27 o                         
   7   0   1      15147.65      15123.02      1755.61 o                         
   8   0   1       1968.90       2035.91       894.90 o                         
  -8   1   1       5610.78       5496.39       349.59 o                         
  -7   1   1       3693.83       4399.50      1483.13 o                         
  -6   1   1       8235.89       8378.38       985.96 o                         
  -5   1   1      18808.62      18622.88      1326.82 o                         
  -4   1   1       5134.65       4666.85       175.84 o                         
  -3   1   1      43874.83      43319.33      3995.82 o                         
  -2   1   1      70435.56      67923.17      3672.75 o                         
  -1   1   1      17141.34      17105.70       637.07 o                         
   0   1   1      61039.14      64324.19      2473.97 o                         
   1   1   1      38245.84      32730.06      3297.39 o                         
   2   1   1      28133.73      26277.43       713.10 o                         
   3   1   1      71655.69      69673.33      1187.10 o                         
   4   1   1       4862.21       4802.31       351.68 o                         
   5   1   1       8645.93       8451.36       456.35 o                         
   6   1   1      13301.15      15986.38       446.93 o                         
   7   1   1        112.58        267.78       261.32 o                         
   8   1   1       6005.15       6435.19      1678.85 o                         
   1   2   1      15316.60      14240.24       517.75 o                         
   1   3   1      87557.71      95181.03      1324.38 o                         
   1   4   1      66550.84      70506.23      1117.14 o                         
   1   5   1        270.85        274.92        46.05 o                         
   1   6   1      39382.86      43639.00       874.32 o                         
   1   7   1     140077.16     139979.73      1529.53 o                         
   1   8   1      23420.18      18189.66       665.68 o                         
   1   9   1      57311.61      55564.71      1015.96 o                         
   1  10   1       2533.62       2363.37        90.01 o                         
   1  11   1      25843.61      24875.07       751.51 o                         
   1  12   1      20570.52      21026.13       707.55 o                         
   1  13   1      57129.50      45950.74      1036.90 o                         
   1  14   1       7835.54       7159.89       267.95 o                         
   1  15   1       2646.36       2456.18        94.20 o                         
   1  16   1      22944.57      20056.92       642.65 o                         
   1  17   1      41880.82      34496.02       824.08 o                         
   1  18   1       7908.78       7449.47       228.87 o                         
   1  19   1       7786.56       6712.62       197.47 o                         
   1  20   1      23048.86      19994.12       639.16 o                         
   1  21   1      14682.94      13377.79       598.69 o                         
   1  22   1       2745.53       2313.83       112.34 o                         
   1  23   1      12421.78      10942.55       500.31 o                         
   1  24   1      14073.80      12414.86       517.75 o                         
   1  25   1       3151.64       2979.51       124.20 o                         
   1  26   1       1924.07       1897.26       117.23 o                         
   1  27   1      11896.20      11442.85       513.56 o                         
   1  28   1       6552.37       6723.09       219.10 o                         
   1  29   1       3500.28       3557.97       140.25 o                         
   1  30   1        521.15        608.46       103.27 o                         
   1  31   1       3997.00       3744.27       143.04 o                         
   1  32   1       2387.11       2554.56       136.76 o                         
   1  33   1       9952.15      10036.13       418.67 o                         
   1  34   1       2386.00       2436.64       135.37 o                         
   1  35   1        188.72        274.23       103.97 o                         
   1  36   1       2208.31       1966.34       132.58 o                         
   1  37   1       5313.36       5257.75       169.56 o                         
   1  38   1       1441.94       1163.89       123.51 o                         
   1  39   1        454.45        379.59       156.30 o                         
  -1 -50   2        325.38        207.24       145.62 o                         
   0 -50   2        574.92        491.83       153.19 o                         
   1 -50   2        129.20        217.42       145.66 o                         
  -2 -49   2         83.23         34.13       147.02 o                         
  -1 -49   2        122.19        165.80       395.29 o                         
   0 -49   2        435.61        328.28       151.50 o                         
   1 -49   2        706.97        498.00       153.15 o                         
   2 -49   2        131.82        110.49       148.79 o                         
  -2 -48   2         33.69         48.11       186.66 o                         
  -1 -48   2        193.93        480.84       139.47 o                         
   0 -48   2        613.95        667.98       148.24 o                         
   1 -48   2        217.27        305.61       134.69 o                         
   2 -48   2        243.93        264.53       144.45 o                         
  -3 -47   2        397.68        135.67       163.40 o                         
  -2 -47   2        884.37        887.86       173.40 o                         
  -1 -47   2        634.29        424.20       146.19 o                         
   0 -47   2       1990.07       1709.33       215.61 o                         
   1 -47   2         86.61         20.40       129.72 o                         
   2 -47   2        355.01        200.69       143.04 o                         
   3 -47   2        457.84        361.49       289.93 o                         
  -3 -46   2        279.78        328.86       155.03 o                         
  -2 -46   2        642.69       1097.35       311.21 o                         
  -1 -46   2        405.87        526.93       211.78 o                         
   0 -46   2        718.43        987.53       147.01 o                         
   1 -46   2        279.28        353.59       130.57 o                         
   2 -46   2        252.83        230.53       139.10 o                         
   3 -46   2         75.60        152.01       147.10 o                         
  -4 -45   2        463.16        606.33       162.09 o                         
  -3 -45   2        602.98        638.47       200.96 o                         
  -2 -45   2         31.79        -90.98       185.61 o                         
  -1 -45   2        998.37        875.97       144.25 o                         
   0 -45   2        434.60        366.06       135.02 o                         
   1 -45   2       2306.01       2338.78       159.61 o                         
   2 -45   2        531.29        439.42       144.83 o                         
   3 -45   2        636.64        616.14       203.05 o                         
   4 -45   2        568.59        581.25       210.03 o                         
  -4 -44   2        413.53        403.21       155.99 o                         
  -3 -44   2        315.18        354.35       166.07 o                         
  -2 -44   2        141.39        142.95       286.79 o                         
  -1 -44   2        163.07        423.73       129.81 o                         
   0 -44   2        516.94        634.65       132.23 o                         
   1 -44   2       1989.72       2318.42       215.96 o                         
   2 -44   2        565.28        844.21       140.67 o                         
   3 -44   2         91.07        157.10       295.51 o                         
   4 -44   2         29.31        -80.24       259.57 o                         
  -4 -43   2        797.46        746.90       304.23 o                         
  -3 -43   2         59.51        -65.45       140.25 o                         
  -2 -43   2       1385.66       1407.48       149.72 o                         
  -1 -43   2       3700.30       4097.75       183.25 o                         
   0 -43   2        446.69        378.60       124.31 o                         
   1 -43   2       1069.80        735.82       139.90 o                         
   2 -43   2       1045.82        987.50       150.28 o                         
   3 -43   2         36.96        244.43       137.87 o                         
   4 -43   2        518.06        203.39       153.35 o                         
  -4 -42   2         69.29        127.15       141.16 o                         
  -3 -42   2        540.53        470.42       182.47 o                         
  -2 -42   2       2433.06       3102.30       197.12 o                         
  -1 -42   2       1424.00       1681.36       235.85 o                         
   0 -42   2        339.05        309.12       161.19 o                         
   1 -42   2        308.64        574.05       191.19 o                         
   2 -42   2        345.69        396.51       148.98 o                         
   3 -42   2        325.86        452.00       129.00 o                         
   4 -42   2        835.69       1142.53       339.82 o                         
  -5 -41   2       1115.02       1350.42       184.70 o                         
  -4 -41   2       1193.28       1378.71       482.16 o                         
  -3 -41   2        222.69         87.77       140.33 o                         
  -2 -41   2        736.10       1131.10       205.84 o                         
  -1 -41   2       2563.70       2836.35       179.68 o                         
   0 -41   2        189.44        358.39       110.02 o                         
   1 -41   2       3718.70       3390.71       160.56 o                         
   2 -41   2       3948.67       4009.76       180.13 o                         
   3 -41   2         25.38         18.55       125.07 o                         
   4 -41   2       1737.53       1751.43       621.02 o                         
   5 -41   2        896.15       1100.10       743.13 o                         
  -5 -40   2       1176.62       1262.74       287.14 o                         
  -4 -40   2       1640.94       1779.78       173.78 o                         
  -3 -40   2         46.65        -82.89       123.23 o                         
  -2 -40   2        547.38        454.72       133.46 o                         
  -1 -40   2         31.94         31.99       277.72 o                         
   0 -40   2        897.26       1145.46       123.55 o                         
   1 -40   2       4099.10       4488.00       168.61 o                         
   2 -40   2       1134.15       1284.05       354.12 o                         
   3 -40   2        213.92        433.08       148.98 o                         
   4 -40   2        527.84        742.28       423.55 o                         
   5 -40   2        594.92        584.49       166.51 o                         
  -5 -39   2        717.68       1026.00       175.61 o                         
  -4 -39   2       1687.60       1364.66       164.30 o                         
  -3 -39   2       2382.32       2467.84       193.98 o                         
  -2 -39   2       1194.37       1238.27       221.89 o                         
  -1 -39   2       6034.35       6151.20       182.72 o                         
   0 -39   2        994.08       1091.02       120.64 o                         
   1 -39   2       2170.46       2268.39       498.91 o                         
   2 -39   2       1960.76       1715.79       400.52 o                         
   3 -39   2        885.84        574.20       130.59 o                         
   4 -39   2        605.59        427.06       301.09 o                         
   5 -39   2       1018.06        697.08       245.62 o                         
  -5 -38   2        388.27        727.06       171.12 o                         
  -4 -38   2        130.03        237.88       131.59 o                         
  -3 -38   2        741.86        908.15       274.92 o                         
  -2 -38   2       4393.92       4668.53       165.43 o                         
  -1 -38   2       2370.86       2680.25       315.05 o                         
   0 -38   2        413.11        465.22       125.95 o                         
   1 -38   2        406.84        369.86        69.08 o                         
   2 -38   2        570.86        488.55       123.70 o                         
   3 -38   2        736.98        851.99       174.44 o                         
   4 -38   2       1606.14       1977.81       315.40 o                         
   5 -38   2        117.07        166.82       135.88 o                         
  -6 -37   2       1589.16       1652.17       188.58 o                         
  -5 -37   2         87.69         35.33       151.23 o                         
  -4 -37   2       2110.82       1883.00       416.22 o                         
  -3 -37   2        608.95        834.85       218.06 o                         
  -2 -37   2       2453.17       2647.11       146.17 o                         
  -1 -37   2       1868.20       1860.86        93.06 o                         
   0 -37   2       2945.92       2807.17       157.35 o                         
   1 -37   2        420.70        394.94       200.26 o                         
   2 -37   2       5184.55       5396.33       181.87 o                         
   3 -37   2       2219.82       2248.52       148.49 o                         
   4 -37   2       3145.55       3052.68       442.74 o                         
   5 -37   2         79.41        -74.21       136.21 o                         
  -6 -36   2        651.87        939.77       174.19 o                         
  -5 -36   2        526.90        494.31       169.44 o                         
  -4 -36   2       2404.65       2678.12       164.47 o                         
  -3 -36   2       1150.11       1104.15       134.17 o                         
  -2 -36   2        368.72        435.92        75.44 o                         
  -1 -36   2        697.96        786.54        78.78 o                         
   0 -36   2       2012.30       2379.57        98.36 o                         
   1 -36   2       4006.22       4161.49       110.90 o                         
   2 -36   2       1553.96       1642.87        91.45 o                         
   3 -36   2       1261.22       1465.29       135.79 o                         
   4 -36   2       1246.85        901.20       139.63 o                         
   5 -36   2        529.97        909.31       261.32 o                         
   6 -36   2         23.30        476.24       161.07 o                         
  -6 -35   2        127.60         98.07       162.26 o                         
  -5 -35   2       2259.22       2744.79       308.07 o                         
  -4 -35   2       1060.43       1112.22       312.26 o                         
  -3 -35   2       4882.08       4706.45       171.23 o                         
  -2 -35   2         77.96        127.04        71.68 o                         
  -1 -35   2       5837.50       5752.52       451.81 o                         
   0 -35   2       8436.55       9047.90       244.14 o                         
   1 -35   2       7185.72       6978.53       177.24 o                         
   2 -35   2        624.92        618.00       110.95 o                         
   3 -35   2       2662.03       2498.93       197.47 o                         
   4 -35   2        328.88        196.99       170.61 o                         
   5 -35   2       2123.65       1927.02       402.62 o                         
   6 -35   2       1832.18       2205.78       697.08 o                         
  -6 -34   2        157.28        433.63       160.13 o                         
  -5 -34   2        313.15        438.92       234.45 o                         
  -4 -34   2        544.74        765.88       267.60 o                         
  -3 -34   2       1497.03       1615.62        91.31 o                         
  -2 -34   2       1897.32       1794.20       102.22 o                         
  -1 -34   2       8706.70       9170.56       249.06 o                         
   0 -34   2       3229.59       3484.69       109.95 o                         
   1 -34   2       3028.93       2973.30       102.13 o                         
   2 -34   2       1013.64        957.95        84.80 o                         
   3 -34   2       1278.71       1303.26       152.12 o                         
   4 -34   2       1217.88       1247.93       133.60 o                         
   5 -34   2       2467.63       2676.27       409.94 o                         
   6 -34   2       1166.43       1317.10       206.19 o                         
  -6 -33   2       4163.02       4243.27       369.47 o                         
  -5 -33   2       2835.60       3150.53       183.61 o                         
  -4 -33   2       1823.15       1736.55       197.12 o                         
  -3 -33   2       1493.80       1712.52       112.69 o                         
  -2 -33   2       4154.34       4157.36       113.36 o                         
  -1 -33   2        573.92        446.17       197.12 o                         
   0 -33   2      10896.91      10825.65       311.21 o                         
   1 -33   2       3735.90       3548.75       111.64 o                         
   2 -33   2       4087.63       3796.35       152.46 o                         
   3 -33   2       3916.66       3882.36       116.33 o                         
   4 -33   2       1729.28       1281.89       142.70 o                         
   5 -33   2       1147.15       1073.49       358.66 o                         
   6 -33   2       2456.38       2447.67       718.36 o                         
  -6 -32   2       2221.11       2893.94       255.39 o                         
  -5 -32   2       1542.48       1497.53       158.82 o                         
  -4 -32   2       2820.37       2884.19       158.76 o                         
  -3 -32   2       1689.87       1693.08        96.29 o                         
  -2 -32   2        246.87        150.26       143.39 o                         
  -1 -32   2       1657.68       1704.61        89.16 o                         
   0 -32   2       5455.45       5586.73       127.78 o                         
   1 -32   2        580.38        634.96        75.24 o                         
   2 -32   2       4463.02       4606.06       116.90 o                         
   3 -32   2       2092.20       2030.93       116.18 o                         
   4 -32   2       1530.94       1399.68       326.56 o                         
   5 -32   2        321.61        231.55       128.01 o                         
   6 -32   2        113.84        497.02       156.38 o                         
  -6 -31   2        873.20       1197.03       450.76 o                         
  -5 -31   2       3213.95       3496.35       181.30 o                         
  -4 -31   2        330.84        284.25       145.49 o                         
  -3 -31   2       9003.38       9581.27       243.10 o                         
  -2 -31   2       5742.46       5853.67       181.77 o                         
  -1 -31   2       1657.55       1641.97        91.99 o                         
   0 -31   2      19210.88      18933.74       598.35 o                         
   1 -31   2       3438.73       3073.03       101.82 o                         
   2 -31   2        889.71        768.88       108.85 o                         
   3 -31   2       5515.02       5498.20       126.95 o                         
   4 -31   2        493.13        307.54       115.84 o                         
   5 -31   2       2127.09       1894.02       322.72 o                         
   6 -31   2       5168.19       5287.13       220.63 o                         
  -7 -30   2        571.80        486.58       167.26 o                         
  -6 -30   2        707.96        680.27       158.54 o                         
  -5 -30   2        167.33         57.51       138.37 o                         
  -4 -30   2       1413.15       1796.08       117.23 o                         
  -3 -30   2       3538.03       3528.11       224.34 o                         
  -2 -30   2        804.53        768.78       128.74 o                         
  -1 -30   2      11470.92      12134.54       680.33 o                         
   0 -30   2       8601.81       7780.26       539.73 o                         
   1 -30   2       4249.72       4171.04       115.70 o                         
   2 -30   2        179.36        158.95        71.71 o                         
   3 -30   2       1152.04        977.73       266.90 o                         
   4 -30   2        288.19        223.64        75.55 o                         
   5 -30   2       8171.03       8325.05       979.33 o                         
   6 -30   2        705.40       1040.39       237.24 o                         
   7 -30   2        488.13        803.95       200.61 o                         
  -7 -29   2        294.97        319.58       225.38 o                         
  -6 -29   2       2583.12       2400.32       447.97 o                         
  -5 -29   2       9443.06       9587.07       276.32 o                         
  -4 -29   2         68.23         64.38        72.46 o                         
  -3 -29   2       6312.03       5958.01       131.34 o                         
  -2 -29   2       1068.77        986.95       103.62 o                         
  -1 -29   2       5177.21       5137.62       127.00 o                         
   0 -29   2      15158.15      14885.47       660.10 o                         
   1 -29   2      19318.67      18501.08       389.73 o                         
   2 -29   2       2224.32       1882.09       144.44 o                         
   3 -29   2      12566.16      13056.96       296.48 o                         
   4 -29   2         18.28         14.97        70.68 o                         
   5 -29   2       5451.81       4904.58       673.70 o                         
   6 -29   2       3806.64       3792.50       432.27 o                         
   7 -29   2        166.92        337.04       165.18 o                         
  -7 -28   2       1515.32       1745.67       420.06 o                         
  -6 -28   2       3321.43       3352.73       192.18 o                         
  -5 -28   2       4432.97       4364.03       394.59 o                         
  -4 -28   2       1218.79       1282.35        88.99 o                         
  -3 -28   2       3085.18       3094.75       203.40 o                         
  -2 -28   2       1111.65       1032.26       160.49 o                         
  -1 -28   2       2770.86       2839.45       136.07 o                         
   0 -28   2       7183.99       6881.08       366.33 o                         
   1 -28   2       2867.06       2483.79       257.83 o                         
   2 -28   2       7532.83       7150.56       343.66 o                         
   3 -28   2       1905.51       1610.91       153.16 o                         
   4 -28   2        533.23        397.53       104.32 o                         
   5 -28   2        387.65        427.14       118.72 o                         
   6 -28   2        289.73        120.98       154.28 o                         
   7 -28   2        179.33        311.59       329.35 o                         
  -7 -27   2        212.35         44.73       271.09 o                         
  -6 -27   2       4549.92       4825.08       618.23 o                         
  -5 -27   2       2084.10       2114.52       148.36 o                         
  -4 -27   2       1625.18       1684.49       119.32 o                         
  -3 -27   2       3887.89       3972.49       115.33 o                         
  -2 -27   2      18842.71      18715.95       398.18 o                         
  -1 -27   2       8085.60       7863.81       185.09 o                         
   0 -27   2      19248.70      18507.45       474.84 o                         
   1 -27   2        566.38        451.70        68.61 o                         
   2 -27   2       9346.93       9114.62       198.67 o                         
   3 -27   2       5136.80       5058.87       178.28 o                         
   4 -27   2       3282.30       2678.97       431.23 o                         
   5 -27   2        803.52        745.23       179.33 o                         
   6 -27   2       5619.11       5621.71       342.61 o                         
   7 -27   2       1463.72       1567.51       432.27 o                         
  -7 -26   2       1407.10       1381.32       189.80 o                         
  -6 -26   2        493.15        593.77       217.71 o                         
  -5 -26   2        375.94        377.13       153.51 o                         
  -4 -26   2       2035.68       1980.92       238.64 o                         
  -3 -26   2       4927.84       4728.71       118.92 o                         
  -2 -26   2      12461.85      11723.38       618.23 o                         
  -1 -26   2       9738.99      10254.40       213.13 o                         
   0 -26   2       5670.01       5446.92       318.19 o                         
   1 -26   2       3486.44       3560.91        99.41 o                         
   2 -26   2        507.76        370.50        72.92 o                         
   3 -26   2        263.23         80.25        71.91 o                         
   4 -26   2       1752.70       1511.59        91.69 o                         
   5 -26   2       7184.46       6773.42       383.78 o                         
   6 -26   2        902.02        881.74       157.28 o                         
   7 -26   2        304.67        240.07       159.07 o                         
  -7 -25   2       1346.95       1620.18       698.48 o                         
  -6 -25   2        244.22        309.83       135.72 o                         
  -5 -25   2      11356.80      11568.78       241.02 o                         
  -4 -25   2       1692.54       1464.57       256.08 o                         
  -3 -25   2       4943.84       4665.15       128.53 o                         
  -2 -25   2        540.24        390.17       136.42 o                         
  -1 -25   2      20405.20      19802.06       449.73 o                         
   0 -25   2       6077.84       5937.83       326.21 o                         
   1 -25   2      27209.49      25287.20       510.11 o                         
   2 -25   2       9757.14       8770.55       746.27 o                         
   3 -25   2       8020.91       8059.11       185.27 o                         
   4 -25   2       2796.99       2313.87       176.54 o                         
   5 -25   2       8791.12       8038.80       477.63 o                         
   6 -25   2       1994.13       1963.55       214.22 o                         
   7 -25   2       2336.29       2604.37       767.90 o                         
  -7 -24   2       2424.14       2798.14       834.54 o                         
  -6 -24   2       1270.46       1190.21       150.89 o                         
  -5 -24   2       9012.90       8911.52       531.36 o                         
  -4 -24   2       2770.54       2932.74       433.32 o                         
  -3 -24   2       2920.15       3027.41       171.65 o                         
  -2 -24   2       2268.08       2384.92        90.90 o                         
  -1 -24   2       1007.39       1099.16        73.81 o                         
   0 -24   2       7060.30       7347.60       216.66 o                         
   1 -24   2      22362.47      22362.79       491.10 o                         
   2 -24   2      16417.93      17087.62       745.58 o                         
   3 -24   2       2527.47       2508.73       132.23 o                         
   4 -24   2         69.73        -45.81       253.64 o                         
   5 -24   2       2270.71       2158.56       101.61 o                         
   6 -24   2        303.85         77.44       129.10 o                         
   7 -24   2        368.47        232.80       207.24 o                         
  -7 -23   2       1258.88       1016.68       456.70 o                         
  -6 -23   2       5630.93       5452.22       453.56 o                         
  -5 -23   2        955.10        761.59       227.48 o                         
  -4 -23   2       4361.66       4086.10       294.46 o                         
  -3 -23   2        567.66        648.13       108.50 o                         
  -2 -23   2      34388.35      32815.98      1229.13 o                         
  -1 -23   2      26207.99      24912.91       655.91 o                         
   0 -23   2       3817.74       3726.07        96.08 o                         
   1 -23   2      12615.60      11954.56       399.13 o                         
   2 -23   2      25722.70      25363.13       626.26 o                         
   3 -23   2       4632.60       4453.10       115.04 o                         
   4 -23   2      11730.84      11264.89       376.45 o                         
   5 -23   2       3332.13       3074.82       523.68 o                         
   6 -23   2       1750.63       1373.92       218.40 o                         
   7 -23   2       5993.57       6590.46       960.14 o                         
  -7 -22   2       4017.70       4257.07      1021.89 o                         
  -6 -22   2         65.70       -150.37       197.12 o                         
  -5 -22   2       1295.33       1112.37       245.62 o                         
  -4 -22   2       3436.68       3426.10       218.06 o                         
  -3 -22   2       4791.64       4756.55       125.96 o                         
  -2 -22   2      31698.17      30668.89       558.73 o                         
  -1 -22   2      12804.35      12633.28       324.73 o                         
   0 -22   2       1351.05       1500.98        90.36 o                         
   1 -22   2       3057.93       3140.65        88.98 o                         
   2 -22   2       2505.79       2538.95        93.36 o                         
   3 -22   2       1691.66       1798.58        86.43 o                         
   4 -22   2       4775.86       4498.88       121.08 o                         
   5 -22   2       1235.12       1280.13        95.40 o                         
   6 -22   2       3349.07       3378.01       173.66 o                         
   7 -22   2        312.96         84.76       156.11 o                         
  -8 -21   2        919.51        426.03       410.29 o                         
  -7 -21   2       2355.25       2671.35       848.15 o                         
  -6 -21   2       3230.91       3142.84       676.15 o                         
  -5 -21   2      10068.41       9615.57       587.53 o                         
  -4 -21   2      15085.14      13769.09      1069.69 o                         
  -3 -21   2       9270.54       8807.62       213.93 o                         
  -2 -21   2       7572.92       7025.74       202.01 o                         
  -1 -21   2      27782.19      26969.51       549.13 o                         
   0 -21   2       5479.65       5257.73       214.57 o                         
   1 -21   2      12834.35      12184.71       281.71 o                         
   2 -21   2      26793.90      27522.50       539.98 o                         
   3 -21   2       3614.65       3707.66       107.07 o                         
   4 -21   2      17833.18      17743.57       377.52 o                         
   5 -21   2       8043.38       7407.37       144.81 o                         
   6 -21   2          3.53         87.29       120.20 o                         
   7 -21   2       5163.50       5301.31       835.59 o                         
   8 -21   2        574.10        379.51       205.15 o                         
  -8 -20   2       1317.63       1159.21       687.66 o                         
  -7 -20   2       2929.10       2505.67       595.90 o                         
  -6 -20   2        395.14        332.65       189.45 o                         
  -5 -20   2      12434.56      12284.21      1224.95 o                         
  -4 -20   2      11466.28      11246.53       289.23 o                         
  -3 -20   2        300.11        265.54        67.34 o                         
  -2 -20   2       1295.78       1327.12        74.11 o                         
  -1 -20   2        241.97        272.69       101.53 o                         
   0 -20   2       6108.13       5794.03       154.70 o                         
   1 -20   2      31067.80      31605.33       613.76 o                         
   2 -20   2       8834.26       8199.34       214.88 o                         
   3 -20   2       3010.54       3010.68       152.46 o                         
   4 -20   2        793.23        742.10        83.63 o                         
   5 -20   2       6721.56       6777.85       899.78 o                         
   6 -20   2        133.27        259.55       186.66 o                         
   7 -20   2        453.27        509.59       391.80 o                         
   8 -20   2        241.03        257.41       246.66 o                         
  -8 -19   2        443.98        320.02       178.59 o                         
  -7 -19   2       2492.19       2287.30       685.22 o                         
  -6 -19   2       1972.47       1536.10       301.79 o                         
  -5 -19   2       7922.58       7041.97      1129.00 o                         
  -4 -19   2       9556.28       9875.72       233.09 o                         
  -3 -19   2       4314.68       4053.38       107.36 o                         
  -2 -19   2      20524.46      21151.81       501.94 o                         
  -1 -19   2      45318.74      45605.76      1605.94 o                         
   0 -19   2       9569.69       9392.57       258.88 o                         
   1 -19   2      59352.51      58150.56       819.72 o                         
   2 -19   2      27285.29      25854.20       555.42 o                         
   3 -19   2        885.05        922.83        75.21 o                         
   4 -19   2      13749.19      13619.22       724.64 o                         
   5 -19   2      14380.01      13804.27       992.59 o                         
   6 -19   2       1674.15       1627.63       151.68 o                         
   7 -19   2       9635.29       9623.41      1343.57 o                         
   8 -19   2        477.37        293.18       181.54 o                         
  -8 -18   2       1674.51       1490.82       487.75 o                         
  -7 -18   2       5081.63       5293.16       667.08 o                         
  -6 -18   2        854.38        654.07       371.57 o                         
  -5 -18   2       1210.30       1288.00       529.96 o                         
  -4 -18   2       4628.50       4643.38       218.75 o                         
  -3 -18   2       3293.83       3276.63       110.60 o                         
  -2 -18   2      30216.30      29177.73       599.28 o                         
  -1 -18   2      43249.33      41804.86       699.16 o                         
   0 -18   2       4551.35       4480.52       103.27 o                         
   1 -18   2      14941.06      15191.66       473.42 o                         
   2 -18   2       3852.09       3850.93       104.84 o                         
   3 -18   2       2603.93       2475.28       104.67 o                         
   4 -18   2      13917.57      13767.70       732.67 o                         
   5 -18   2       4416.97       4218.94       454.60 o                         
   6 -18   2       4628.61       4868.52       390.06 o                         
   7 -18   2       1077.96       1048.20       184.21 o                         
   8 -18   2       1652.91       1342.78       278.76 o                         
  -8 -17   2       1503.22       1633.39       354.82 o                         
  -7 -17   2       1330.08       1342.52       229.57 o                         
  -6 -17   2       9337.06       9394.63       598.00 o                         
  -5 -17   2       2870.80       2793.01       218.40 o                         
  -4 -17   2      23108.17      22509.13       880.59 o                         
  -3 -17   2       1527.91       1385.36        79.20 o                         
  -2 -17   2      20608.08      20098.14       536.94 o                         
  -1 -17   2      21922.21      21523.59       773.14 o                         
   0 -17   2      25604.47      24693.60       558.27 o                         
   1 -17   2        289.86        264.46        52.68 o                         
   2 -17   2      31402.90      30015.15      1546.97 o                         
   3 -17   2       3408.75       3170.35       101.69 o                         
   4 -17   2      32370.56      31064.75       544.54 o                         
   5 -17   2       2257.13       2153.80       625.56 o                         
   6 -17   2       5854.95       6284.92       311.91 o                         
   7 -17   2       4245.36       4283.33       605.32 o                         
   8 -17   2       1161.69       1126.64       295.16 o                         
  -8 -16   2       1283.91       1638.02       404.36 o                         
  -7 -16   2       2916.21       2627.86       562.41 o                         
  -6 -16   2       5581.59       5741.90       669.17 o                         
  -5 -16   2      15816.42      16607.38       665.68 o                         
  -4 -16   2      22633.27      21735.73      1435.68 o                         
  -3 -16   2       1157.03       1088.74        76.41 o                         
  -2 -16   2        281.71        322.85        55.42 o                         
  -1 -16   2       2388.26       2308.81        72.21 o                         
   0 -16   2      14546.17      15589.22       460.88 o                         
   1 -16   2      28144.91      27804.24       601.26 o                         
   2 -16   2       6735.08       6461.52       175.12 o                         
   3 -16   2       5481.98       5412.94       152.95 o                         
   4 -16   2       5442.19       5432.37       230.27 o                         
   5 -16   2       7040.31       6780.05       358.31 o                         
   6 -16   2        707.11        879.12       157.35 o                         
   7 -16   2        745.55        428.78       277.02 o                         
   8 -16   2        563.20        642.30       227.13 o                         
  -8 -15   2        164.08        173.94       261.32 o                         
  -7 -15   2       1757.05       1670.06       634.98 o                         
  -6 -15   2        808.60        674.31        96.56 o                         
  -5 -15   2      15483.24      15465.02      1184.83 o                         
  -4 -15   2      12113.97      11451.99       254.41 o                         
  -3 -15   2      33047.88      32271.90       640.99 o                         
  -2 -15   2       4521.94       4524.93       116.29 o                         
  -1 -15   2      33692.29      33914.60       681.52 o                         
   0 -15   2      31230.38      30193.43       626.38 o                         
   1 -15   2      41408.98      43683.58       756.76 o                         
   2 -15   2       1061.22        930.82        61.79 o                         
   3 -15   2      10369.14      10520.62       433.67 o                         
   4 -15   2      12124.00      11592.56       287.40 o                         
   5 -15   2      18263.86      19128.17       540.08 o                         
   6 -15   2       8983.04       9595.12       601.14 o                         
   7 -15   2       4412.98       4661.88       993.98 o                         
   8 -15   2        437.64        223.11       172.99 o                         
  -8 -14   2        890.61        944.89       332.49 o                         
  -7 -14   2       4448.28       5064.08      1133.54 o                         
  -6 -14   2       2676.63       2610.91       501.70 o                         
  -5 -14   2        681.17        816.47       262.71 o                         
  -4 -14   2       8517.61       8214.36       207.87 o                         
  -3 -14   2       6681.90       6635.85       171.11 o                         
  -2 -14   2       2203.77       2184.27        75.30 o                         
  -1 -14   2      34916.84      35279.85      1916.10 o                         
   0 -14   2      30014.52      29365.75       631.55 o                         
   1 -14   2      11485.91      11837.67       543.22 o                         
   2 -14   2       3673.99       3681.87        97.89 o                         
   3 -14   2       2324.91       2253.81       200.26 o                         
   4 -14   2      10901.78      10430.56       254.83 o                         
   5 -14   2      13006.39      12673.85      1070.04 o                         
   6 -14   2       2683.62       2527.47       257.13 o                         
   7 -14   2       1645.47       1802.62       170.28 o                         
   8 -14   2        252.81         -8.80       166.52 o                         
  -8 -13   2       1788.11       1525.30       584.39 o                         
  -7 -13   2         29.77        141.29       138.97 o                         
  -6 -13   2      12536.78      12513.05       904.32 o                         
  -5 -13   2       6989.90       6741.98       174.06 o                         
  -4 -13   2      19237.22      18205.00       368.96 o                         
  -3 -13   2       7586.31       7183.58       209.41 o                         
  -2 -13   2      46879.12      47110.95       799.44 o                         
  -1 -13   2       6651.68       7495.34       216.66 o                         
   0 -13   2      92992.31      95182.86      1077.31 o                         
   1 -13   2       2599.46       2548.90        74.92 o                         
   2 -13   2      27618.74      28620.00      1059.23 o                         
   3 -13   2      37003.31      35277.92       692.19 o                         
   4 -13   2      23619.59      23405.25      1048.41 o                         
   5 -13   2       1287.31       1042.72       254.69 o                         
   6 -13   2      14011.10      14621.61       304.69 o                         
   7 -13   2       1024.31        966.27       259.92 o                         
   8 -13   2       1183.18        944.63       490.19 o                         
  -8 -12   2        686.25        727.99       176.39 o                         
  -7 -12   2       3438.66       3868.28      1177.85 o                         
  -6 -12   2      12016.15      12229.14       517.05 o                         
  -5 -12   2       7874.29       8370.61       755.34 o                         
  -4 -12   2      15876.76      16733.81       477.22 o                         
  -3 -12   2      11561.01      11846.06       329.35 o                         
  -2 -12   2       2052.61       2083.17        76.41 o                         
  -1 -12   2       1695.09       1634.37        63.85 o                         
   0 -12   2      30846.06      32475.26       663.76 o                         
   1 -12   2       3662.25       4360.22       118.06 o                         
   2 -12   2      42312.89      41156.83       737.60 o                         
   3 -12   2      15055.10      14527.94       564.15 o                         
   4 -12   2       6210.85       6396.20       160.09 o                         
   5 -12   2       2197.19       2157.00       451.11 o                         
   6 -12   2       1248.22       1380.37       280.16 o                         
   7 -12   2         53.16        -98.72       204.10 o                         
   8 -12   2       2655.02       3007.88       670.22 o                         
  -8 -11   2       1889.05       1750.15       698.82 o                         
  -7 -11   2        578.76        532.53       174.44 o                         
  -6 -11   2      12056.93      13072.86       412.39 o                         
  -5 -11   2      14312.45      14243.22       407.06 o                         
  -4 -11   2       2557.83       2562.79       387.96 o                         
  -3 -11   2      55479.69      56550.53       867.76 o                         
  -2 -11   2      39307.61      39992.23      1482.43 o                         
  -1 -11   2      11216.36      11912.61       296.75 o                         
   0 -11   2     105251.26     114346.05      3149.07 o                         
   1 -11   2      11586.50      12343.48       307.61 o                         
   2 -11   2      10363.89      11127.19       302.18 o                         
   3 -11   2      61251.97      59247.89       894.52 o                         
   4 -11   2       1690.76       1762.96        96.37 o                         
   5 -11   2      11876.27      14181.63       551.94 o                         
   6 -11   2      21669.23      24177.10       610.56 o                         
   7 -11   2        505.75        241.32       159.58 o                         
   8 -11   2       2962.02       2522.95       620.32 o                         
  -8 -10   2       2693.69       2735.80       611.25 o                         
  -7 -10   2       1553.08       1812.24       651.03 o                         
  -6 -10   2       2935.21       2745.42       413.78 o                         
  -5 -10   2        222.58        169.01        88.17 o                         
  -4 -10   2      15090.25      14567.52      1389.27 o                         
  -3 -10   2      48294.82      46608.59      1257.74 o                         
  -2 -10   2       4676.24       5092.07       144.56 o                         
  -1 -10   2       7378.62       7871.50       214.45 o                         
   0 -10   2      24151.73      26526.93       611.33 o                         
   1 -10   2       9256.30      10519.74       304.23 o                         
   2 -10   2       3428.84       3496.66        95.06 o                         
   3 -10   2       1818.52       1820.95        88.81 o                         
   4 -10   2       1651.95       1638.73        95.62 o                         
   5 -10   2      19019.21      20675.30      1073.88 o                         
   6 -10   2       2652.13       2708.02       131.44 o                         
   7 -10   2        708.82        703.56       312.26 o                         
   8 -10   2        624.07        625.17       526.82 o                         
  -8  -9   2       1749.95       1682.56       767.56 o                         
  -7  -9   2       1760.41       1990.75       547.06 o                         
  -6  -9   2       5429.61       6003.14       916.18 o                         
  -5  -9   2      16194.44      16926.47       535.54 o                         
  -4  -9   2        133.85        266.03        80.24 o                         
  -3  -9   2      51694.41      52991.27      1628.61 o                         
  -2  -9   2      46018.45      47912.06       994.33 o                         
  -1  -9   2      21781.19      23329.88       605.39 o                         
   0  -9   2      24826.38      26284.29       610.31 o                         
   1  -9   2       2297.37       2257.06        70.59 o                         
   2  -9   2      15072.42      15428.13       441.92 o                         
   3  -9   2      90468.39      89607.29      1366.59 o                         
   4  -9   2       2556.84       2713.73       109.63 o                         
   5  -9   2       8231.85       8382.49       834.54 o                         
   6  -9   2      13582.14      16025.31       349.39 o                         
   7  -9   2        380.09        497.40       372.96 o                         
   8  -9   2       1034.99       1016.71       638.82 o                         
  -8  -8   2        471.13         65.94       211.08 o                         
  -7  -8   2       4464.40       4819.15      1104.23 o                         
  -6  -8   2      11849.37      12187.26      1025.38 o                         
  -5  -8   2       6476.02       6567.93       384.82 o                         
  -4  -8   2      18686.07      21121.36       541.94 o                         
  -3  -8   2      15676.28      16410.87       448.27 o                         
  -2  -8   2       8753.78       9525.98       260.29 o                         
  -1  -8   2       5529.51       6318.64       197.12 o                         
   0  -8   2      55249.65      62465.54       882.75 o                         
   1  -8   2      25801.59      28658.40       662.14 o                         
   2  -8   2      98911.28     103363.88      6982.31 o                         
   3  -8   2      18039.06      18648.50      1039.69 o                         
   4  -8   2      10077.60      11170.09       301.86 o                         
   5  -8   2        925.76        785.58       204.45 o                         
   6  -8   2       2000.78       2356.19       135.20 o                         
   7  -8   2        238.03        -22.76       173.05 o                         
   8  -8   2       3992.83       4764.02       666.38 o                         
  -8  -7   2       3080.83       2759.86       514.61 o                         
  -7  -7   2        559.23        585.57       192.20 o                         
  -6  -7   2      12549.42      15249.93       544.96 o                         
  -5  -7   2       3424.53       3476.85       131.46 o                         
  -4  -7   2      12907.32      14343.94       353.42 o                         
  -3  -7   2      44571.78      49868.04       914.12 o                         
  -2  -7   2      98406.12     104843.83      4162.24 o                         
  -1  -7   2      18836.87      19827.43       579.41 o                         
   0  -7   2      90168.38     100793.98      1110.40 o                         
   1  -7   2      18814.02      20211.52       564.66 o                         
   2  -7   2      53814.23      54142.46       992.16 o                         
   3  -7   2      72647.86      77365.30      1094.12 o                         
   4  -7   2      30338.36      33596.60       722.80 o                         
   5  -7   2        804.26        866.79       264.11 o                         
   6  -7   2      15141.56      16579.10       368.19 o                         
   7  -7   2       4018.33       4411.29       917.93 o                         
   8  -7   2       4063.61       4499.00      1166.33 o                         
  -8  -6   2       3693.86       3775.27       744.53 o                         
  -7  -6   2       3012.98       3359.97      1135.28 o                         
  -6  -6   2       2340.74       2201.52       555.08 o                         
  -5  -6   2        931.88       1146.06       109.07 o                         
  -4  -6   2      15648.33      16374.13       521.59 o                         
  -3  -6   2      47272.45      49095.44      1348.80 o                         
  -2  -6   2      31200.53      34488.37      1311.82 o                         
  -1  -6   2      25256.31      29046.78      1117.49 o                         
   0  -6   2      48325.55      53262.20       813.87 o                         
   1  -6   2      26035.25      29632.52      1052.95 o                         
   2  -6   2       2412.73       2407.33        81.41 o                         
   3  -6   2       5067.25       5193.31       168.16 o                         
   4  -6   2       9756.66      10064.98       289.46 o                         
   5  -6   2       8669.49      10173.98       464.02 o                         
   6  -6   2       2809.78       3229.10       220.50 o                         
   7  -6   2        324.61        200.43       163.90 o                         
   8  -6   2       1260.12       1189.41      1205.41 o                         
  -8  -5   2        467.62        334.38       229.57 o                         
  -7  -5   2       4782.02       5287.91       835.24 o                         
  -6  -5   2        433.92        336.43       109.91 o                         
  -5  -5   2      24005.30      25434.15       593.06 o                         
  -4  -5   2      19346.60      19225.01       586.83 o                         
  -3  -5   2      64692.46      66177.00      3164.77 o                         
  -2  -5   2       7624.73       8212.13       258.53 o                         
  -1  -5   2      58165.59      64014.14      1454.86 o                         
   0  -5   2      23195.57      25821.61       588.82 o                         
   1  -5   2       5023.51       5128.75       130.23 o                         
   2  -5   2       4603.34       4748.93       114.01 o                         
   3  -5   2      65082.56      65109.91      3831.49 o                         
   4  -5   2      12400.47      12884.84       370.17 o                         
   5  -5   2      21668.30      23212.27       835.24 o                         
   6  -5   2       6727.96       7574.11       203.40 o                         
   7  -5   2       6618.15       6829.94       722.55 o                         
   8  -5   2        412.09        492.17       206.20 o                         
  -8  -4   2        858.94       1190.41       272.83 o                         
  -7  -4   2       3351.03       3344.22       991.89 o                         
  -6  -4   2       4097.93       4226.39       365.29 o                         
  -5  -4   2      19608.97      19243.20       838.03 o                         
  -4  -4   2      32839.93      32152.72      1685.48 o                         
  -3  -4   2      13155.81      13046.56       977.94 o                         
  -2  -4   2       1660.72       1692.78        96.29 o                         
  -1  -4   2       1547.43       1468.80        63.27 o                         
   0  -4   2      30604.25      34582.26       676.56 o                         
   1  -4   2      74272.22      75422.16      2253.47 o                         
   2  -4   2      52287.71      51174.31      3828.70 o                         
   3  -4   2      14572.58      14596.44       649.63 o                         
   4  -4   2      13291.64      13838.07       979.68 o                         
   5  -4   2      11437.11      11079.19       242.34 o                         
   6  -4   2        747.14        808.33       115.25 o                         
   7  -4   2       1126.19        854.08       286.09 o                         
   8  -4   2       2257.28       2148.77       353.08 o                         
  -8  -3   2       2234.32       2218.92       788.14 o                         
  -7  -3   2       3423.27       2339.80       376.45 o                         
  -6  -3   2      10788.18       9914.80       750.46 o                         
  -5  -3   2       2301.80       2239.23       131.49 o                         
  -4  -3   2      36863.01      36693.80      2104.50 o                         
  -3  -3   2       2679.31       2766.28       196.77 o                         
  -2  -3   2      74722.24      70001.49      2326.74 o                         
  -1  -3   2      46786.19      46320.04      1346.71 o                         
   0  -3   2      68754.16      74681.37      1242.04 o                         
   1  -3   2      46114.42      49352.41      1969.82 o                         
   2  -3   2      61707.64      61207.73      3295.95 o                         
   3  -3   2      23376.60      23476.28       715.16 o                         
   4  -3   2      52211.92      52857.27      1828.87 o                         
   5  -3   2       6336.11       6263.36       535.20 o                         
   6  -3   2       4119.35       5052.15       519.15 o                         
   7  -3   2      10069.73      10733.08      1336.24 o                         
   8  -3   2       2485.85       2848.69       827.22 o                         
  -8  -2   2       2308.27       2335.98       678.59 o                         
  -7  -2   2       6482.46       6181.62       990.84 o                         
  -6  -2   2        859.13        614.17       189.10 o                         
  -5  -2   2        998.62        797.82       272.13 o                         
  -4  -2   2      14756.56      13757.62       773.83 o                         
  -3  -2   2       8472.77       7800.96       242.65 o                         
  -2  -2   2      45199.43      42272.88      3453.30 o                         
  -1  -2   2      21847.52      23075.44       625.91 o                         
   0  -2   2       1776.32       1871.44        59.70 o                         
   1  -2   2      15867.48      17264.06       563.49 o                         
   2  -2   2       4400.11       4016.26       110.76 o                         
   3  -2   2       3011.33       2812.44       109.76 o                         
   4  -2   2      29862.54      28942.20      1261.58 o                         
   5  -2   2       2982.24       3020.65       234.10 o                         
   6  -2   2       1711.26       1929.60       137.14 o                         
   7  -2   2        864.28        359.23       296.56 o                         
   8  -2   2       1664.10       1711.23       566.60 o                         
  -8  -1   2        521.29        340.96       200.40 o                         
  -7  -1   2       4442.84       4258.63      1126.91 o                         
  -6  -1   2       4353.31       3966.57       670.91 o                         
  -5  -1   2      16579.24      15782.19       614.74 o                         
  -4  -1   2      50342.42      46255.16      1849.81 o                         
  -3  -1   2      29625.93      28925.39       796.08 o                         
  -2  -1   2      17390.30      15565.25       422.50 o                         
  -1  -1   2      61041.79      61105.89      1005.82 o                         
   0  -1   2       4805.88       5486.51       158.61 o                         
   1  -1   2      35489.11      31117.73      3280.39 o                         
   2  -1   2      54215.68      52397.94      1977.50 o                         
   3  -1   2       5527.06       5208.25       167.12 o                         
   4  -1   2      65094.75      62810.67      1051.20 o                         
   5  -1   2      25066.41      24477.85      1209.95 o                         
   6  -1   2         48.72        196.21       118.42 o                         
   7  -1   2      10368.56      10254.05      1088.53 o                         
   8  -1   2        116.14         19.00       212.82 o                         
  -8   0   2        983.74        763.82       465.42 o                         
  -7   0   2       2170.64       1737.77       617.88 o                         
  -6   0   2       2842.55       2349.53       742.78 o                         
  -5   0   2      49931.31      45035.30      2743.66 o                         
  -4   0   2      40840.68      39029.38       978.29 o                         
  -3   0   2        824.05        777.27        89.60 o                         
  -2   0   2        764.92        682.78        66.71 o                         
  -1   0   2         10.24         90.39        44.81 o                         
   0   0   2      48533.57      51458.88       819.54 o                         
   1   0   2      56412.73      52321.10      5272.92 o                         
   2   0   2       6358.47       6157.97       189.80 o                         
   3   0   2      13420.65      14458.44      1274.49 o                         
   4   0   2      10007.62       9178.55       452.16 o                         
   5   0   2      20394.95      19838.22      1405.32 o                         
   6   0   2       2908.36       2819.91       293.07 o                         
   7   0   2       1937.85       1952.20       499.61 o                         
   8   0   2        439.10        182.08       247.36 o                         
  -8   1   2        374.50        150.74       190.45 o                         
  -7   1   2       4322.09       4043.11       508.68 o                         
  -6   1   2       3876.70       3501.05       842.92 o                         
  -5   1   2      15469.46      14874.20      1238.55 o                         
  -4   1   2      51253.65      47079.11       891.12 o                         
  -3   1   2      28006.75      27479.51       865.24 o                         
  -2   1   2      19067.54      17420.29       448.72 o                         
  -1   1   2      52394.15      52556.08      1710.60 o                         
   0   1   2       4597.74       5168.16       132.42 o                         
   1   1   2      38238.28      34729.12      3328.00 o                         
   2   1   2      51438.57      49681.57      1012.37 o                         
   3   1   2       5247.83       5009.23       363.19 o                         
   4   1   2      64245.70      61651.14      1059.80 o                         
   5   1   2      25727.83      24221.15       631.19 o                         
   6   1   2         96.93        286.32       110.98 o                         
   7   1   2       9967.66      10039.80       842.92 o                         
   8   1   2        268.56        109.54       207.59 o                         
   1   2   2      11798.98      10009.62       408.20 o                         
   1   3   2      45131.29      34933.54      1086.44 o                         
   1   4   2      80434.73      88334.44      1605.59 o                         
   1   5   2       5909.61       5850.86       226.78 o                         
   1   6   2      18758.05      23637.91       902.23 o                         
   1   7   2      20581.97      23498.35       877.80 o                         
   1   8   2      27725.75      25227.45       933.63 o                         
   1   9   2       5029.93       5099.36       178.63 o                         
   1  10   2       5539.52       5778.99       241.43 o                         
   1  11   2      11353.60      11066.05       385.87 o                         
   1  12   2       5177.30       5458.02       215.61 o                         
   1  13   2       2583.42       2429.66        96.99 o                         
   1  14   2      11291.23      11485.42       379.59 o                         
   1  15   2      39544.97      35102.39       940.60 o                         
   1  16   2      29964.34      28473.51       797.56 o                         
   1  17   2        608.91        649.63        80.94 o                         
   1  18   2      12734.10      12370.90       376.80 o                         
   1  19   2      57595.33      50260.21       993.64 o                         
   1  20   2      33234.77      29582.97       792.68 o                         
   1  21   2      12554.99      11368.19       341.21 o                         
   1  22   2       2133.99       1967.73       110.25 o                         
   1  23   2      13373.04      11820.35       515.66 o                         
   1  24   2      22780.91      21328.27       638.47 o                         
   1  25   2      26786.08      25119.99       678.24 o                         
   1  26   2       3447.25       3068.83       145.14 o                         
   1  27   2        479.09        411.69       101.88 o                         
   1  28   2       2629.56       2223.12       160.49 o                         
   1  29   2      18160.09      16816.44       511.47 o                         
   1  30   2       4479.15       4435.77       167.47 o                         
   1  31   2       3228.47       3050.68       144.44 o                         
   1  32   2        558.54        417.27       108.85 o                         
   1  33   2       3804.78       3784.05       151.42 o                         
   1  34   2       2863.16       2707.38       148.63 o                         
   1  35   2       6951.70       6591.21       198.17 o                         
   1  36   2       3840.72       3474.93       157.70 o                         
   1  37   2        393.05        332.14       108.85 o                         
   1  38   2        541.08        482.16       109.55 o                         
   1  39   2       2524.43       2748.55       206.54 o                         
  -1 -49   3        251.90        300.10       155.46 o                         
   0 -49   3          6.63       -141.61       147.77 o                         
   1 -49   3        216.76        -94.67       142.08 o                         
  -2 -48   3        165.52        244.40       151.89 o                         
  -1 -48   3         32.10        263.36       144.57 o                         
   0 -48   3        144.66         80.94       145.55 o                         
   1 -48   3       1229.27       1542.09       205.15 o                         
   2 -48   3        222.15        137.41       207.94 o                         
  -2 -47   3        553.71        427.74       199.56 o                         
  -1 -47   3        400.53        290.97       191.19 o                         
   0 -47   3        703.58        634.30       219.80 o                         
   1 -47   3         44.58        -55.14       415.53 o                         
   2 -47   3        465.54        682.74       230.27 o                         
  -3 -46   3        597.03        313.26       406.80 o                         
  -2 -46   3       1273.74       1462.08       166.89 o                         
  -1 -46   3        291.11        371.23       136.51 o                         
   0 -46   3        434.31        600.93       144.76 o                         
   1 -46   3        283.02        280.03       135.17 o                         
   2 -46   3        333.40        583.74       265.16 o                         
   3 -46   3        313.61        307.78       158.50 o                         
  -3 -45   3        827.61        689.13       225.03 o                         
  -2 -45   3        113.75          2.54       213.87 o                         
  -1 -45   3        501.08        714.39       326.91 o                         
   0 -45   3        114.57        122.83       156.30 o                         
   1 -45   3        413.81        334.17       131.90 o                         
   2 -45   3        177.06        452.61       189.10 o                         
   3 -45   3       1659.43       1950.59       190.43 o                         
  -3 -44   3        703.20        802.37       159.13 o                         
  -2 -44   3        609.63        520.20       147.83 o                         
  -1 -44   3        520.12        757.30       133.42 o                         
   0 -44   3        696.11        764.60       148.98 o                         
   1 -44   3       1358.77       1678.67       150.14 o                         
   2 -44   3        933.71       1069.97       178.28 o                         
   3 -44   3        971.05       1393.34       167.18 o                         
  -4 -43   3        248.79         93.98       333.19 o                         
  -3 -43   3       1508.23       1652.31       175.44 o                         
  -2 -43   3        683.98        701.59       169.21 o                         
  -1 -43   3        445.34        571.62       137.68 o                         
   0 -43   3       2817.01       3268.35       485.65 o                         
   1 -43   3        150.08        140.60       121.38 o                         
   2 -43   3        378.08        181.74       145.96 o                         
   3 -43   3        326.03        402.12       228.52 o                         
   4 -43   3         41.11         46.52       188.75 o                         
  -4 -42   3         58.23        -10.39       157.58 o                         
  -3 -42   3       1404.43       1693.02       171.67 o                         
  -2 -42   3       1183.23       1211.12       151.78 o                         
  -1 -42   3        654.18        865.76       139.19 o                         
   0 -42   3       1882.82       2246.55       321.33 o                         
   1 -42   3        863.76        681.30       153.16 o                         
   2 -42   3        546.13        470.10       134.77 o                         
   3 -42   3        242.50        530.58       206.19 o                         
   4 -42   3        383.46        512.20       164.59 o                         
  -4 -41   3        427.55        358.02       210.73 o                         
  -3 -41   3       1162.54       1295.52       303.88 o                         
  -2 -41   3        193.35        366.59       124.55 o                         
  -1 -41   3        647.06        214.36       138.86 o                         
   0 -41   3       2459.78       2425.13       158.88 o                         
   1 -41   3         81.80        142.50       112.96 o                         
   2 -41   3        200.96         47.05       124.96 o                         
   3 -41   3       2564.92       2825.57       184.03 o                         
   4 -41   3        221.89        259.06       354.82 o                         
  -5 -40   3       1404.85       1662.11       323.77 o                         
  -4 -40   3        218.73        246.09       166.42 o                         
  -3 -40   3        948.93        863.76       153.69 o                         
  -2 -40   3        657.92        527.84       135.02 o                         
  -1 -40   3       1083.45        914.82       167.47 o                         
   0 -40   3       2931.26       3074.75       190.49 o                         
   1 -40   3       1026.88       1087.02       197.82 o                         
   2 -40   3       2116.07       2300.14       156.17 o                         
   3 -40   3        745.11        852.68       196.77 o                         
   4 -40   3        700.16        540.62       524.03 o                         
   5 -40   3        729.06        413.17       244.22 o                         
  -5 -39   3        476.05        591.36       181.41 o                         
  -4 -39   3         10.05        -60.86       135.39 o                         
  -3 -39   3       1342.67       1417.85       160.67 o                         
  -2 -39   3       1574.50       1601.20       140.81 o                         
  -1 -39   3       3431.81       3662.01       168.48 o                         
   0 -39   3       2506.97       2481.87       156.65 o                         
   1 -39   3        301.63        277.88       116.60 o                         
   2 -39   3        233.59         75.39       256.43 o                         
   3 -39   3       1082.49       1050.79       164.33 o                         
   4 -39   3        102.48        173.08       140.45 o                         
   5 -39   3        197.48        392.85       207.24 o                         
  -5 -38   3         65.09         90.80       163.42 o                         
  -4 -38   3          9.56        224.12       203.40 o                         
  -3 -38   3       1888.47       2020.02       159.63 o                         
  -2 -38   3       1850.57       2014.58       144.75 o                         
  -1 -38   3       2233.23       2366.08       183.17 o                         
   0 -38   3       3103.87       3366.50       178.98 o                         
   1 -38   3       3353.34       3165.50       152.95 o                         
   2 -38   3        644.37        786.94       131.32 o                         
   3 -38   3        723.64        565.62       139.77 o                         
   4 -38   3        923.95        825.98       359.01 o                         
   5 -38   3       2424.54       2733.48       191.72 o                         
  -5 -37   3       1050.44       1281.83       266.90 o                         
  -4 -37   3       2488.35       2889.72       738.95 o                         
  -3 -37   3        521.78        371.14       137.37 o                         
  -2 -37   3        472.31        203.44       176.89 o                         
  -1 -37   3         54.88        -33.72       105.28 o                         
   0 -37   3       2699.93       2629.25       101.58 o                         
   1 -37   3        240.32         25.12       154.21 o                         
   2 -37   3       3207.48       3448.45       369.12 o                         
   3 -37   3       1131.47        994.12       143.68 o                         
   4 -37   3        930.44        704.97       326.56 o                         
   5 -37   3        519.62        365.39       290.97 o                         
  -5 -36   3       3523.06       3864.88       610.90 o                         
  -4 -36   3       1332.56       1106.67       245.27 o                         
  -3 -36   3        979.69        950.71       244.57 o                         
  -2 -36   3       1248.52       1259.56       129.75 o                         
  -1 -36   3       1540.35       1422.56        91.09 o                         
   0 -36   3       2919.04       3185.60       118.97 o                         
   1 -36   3       3978.33       3835.81       113.74 o                         
   2 -36   3       4852.25       4611.66       175.02 o                         
   3 -36   3        468.29        436.68       144.79 o                         
   4 -36   3       1061.91       1046.40       147.04 o                         
   5 -36   3       1176.48       1201.80       170.90 o                         
  -6 -35   3        350.35        514.86       169.16 o                         
  -5 -35   3       1323.85       1523.39       296.21 o                         
  -4 -35   3        260.53        -65.59       214.92 o                         
  -3 -35   3        888.00        985.34       349.94 o                         
  -2 -35   3       3785.73       3504.80       407.50 o                         
  -1 -35   3       8466.52       9055.64       600.09 o                         
   0 -35   3       1708.48       1580.85        91.74 o                         
   1 -35   3        350.37        267.27       196.08 o                         
   2 -35   3       2526.85       2351.49       101.28 o                         
   3 -35   3       1175.29        934.84       137.97 o                         
   4 -35   3        384.86        381.58       133.27 o                         
   5 -35   3        882.00       1008.29       239.34 o                         
   6 -35   3        227.62        312.77       174.10 o                         
  -6 -34   3        298.33        367.19       169.47 o                         
  -5 -34   3          8.14        -79.60       188.05 o                         
  -4 -34   3        689.08        566.40       235.50 o                         
  -3 -34   3       1270.76       1359.43       140.68 o                         
  -2 -34   3       7149.07       7307.23       248.41 o                         
  -1 -34   3       5747.62       5935.97       257.83 o                         
   0 -34   3       2184.03       2124.97        98.13 o                         
   1 -34   3       7175.49       7588.76       217.72 o                         
   2 -34   3        581.84        446.58       130.48 o                         
   3 -34   3       1840.30       1621.12       160.84 o                         
   4 -34   3       1880.51       1683.67       199.22 o                         
   5 -34   3       3590.91       3612.90       355.52 o                         
   6 -34   3        122.08        201.67       167.67 o                         
  -6 -33   3         76.79        192.59       147.14 o                         
  -5 -33   3       2038.27       2224.29       183.50 o                         
  -4 -33   3       5642.40       5488.45       748.37 o                         
  -3 -33   3        230.01        201.03       117.93 o                         
  -2 -33   3        297.28        -29.75       217.71 o                         
  -1 -33   3       1730.77       1567.80        93.85 o                         
   0 -33   3       2682.59       2334.66       101.88 o                         
   1 -33   3        993.56        501.74       340.86 o                         
   2 -33   3       6744.09       6932.93       244.57 o                         
   3 -33   3        419.21        364.37       117.92 o                         
   4 -33   3       4681.43       4104.50       194.40 o                         
   5 -33   3       1143.74        937.59       153.97 o                         
   6 -33   3        619.39        485.07       175.53 o                         
  -6 -32   3        578.46        781.61       160.71 o                         
  -5 -32   3       3629.59       4272.31       674.05 o                         
  -4 -32   3       4304.07       4603.68       261.67 o                         
  -3 -32   3       1391.44       1362.31        91.90 o                         
  -2 -32   3       4923.28       4666.63       276.67 o                         
  -1 -32   3       1057.41        794.37       257.83 o                         
   0 -32   3       1398.92       1289.71        88.39 o                         
   1 -32   3      10493.18      10213.84       288.88 o                         
   2 -32   3       5180.75       5088.89       605.32 o                         
   3 -32   3         47.17       -124.20       124.20 o                         
   4 -32   3       2443.31       2526.22       160.04 o                         
   5 -32   3       1156.55       1158.34       162.58 o                         
   6 -32   3       1108.03       1377.00       317.14 o                         
  -6 -31   3         32.35       -165.61       227.48 o                         
  -5 -31   3       1683.57       2072.56       220.15 o                         
  -4 -31   3       2587.58       2909.40       534.85 o                         
  -3 -31   3        129.96         15.88       310.51 o                         
  -2 -31   3       7753.86       6853.66       811.86 o                         
  -1 -31   3      10083.22       9640.74       313.30 o                         
   0 -31   3        465.78        347.69        76.85 o                         
   1 -31   3        490.38        534.88       227.48 o                         
   2 -31   3       6970.58       6955.06       345.05 o                         
   3 -31   3       1129.51        823.97       324.82 o                         
   4 -31   3        528.06        111.64       191.19 o                         
   5 -31   3       1470.96       1182.69       160.30 o                         
   6 -31   3        161.01         85.00       152.65 o                         
  -6 -30   3        483.14        555.64       154.71 o                         
  -5 -30   3        230.30        322.88       148.82 o                         
  -4 -30   3        521.00        522.15       124.06 o                         
  -3 -30   3       1273.48       1446.86       142.70 o                         
  -2 -30   3      18557.45      19202.55       347.66 o                         
  -1 -30   3       6057.14       6129.16       133.18 o                         
   0 -30   3        182.52        128.08        69.32 o                         
   1 -30   3       5528.47       5653.58       127.98 o                         
   2 -30   3       2977.02       2843.25       190.49 o                         
   3 -30   3       2873.23       2975.48       109.18 o                         
   4 -30   3       4850.95       4901.35       223.64 o                         
   5 -30   3       2005.23       2107.84       163.09 o                         
   6 -30   3        757.55        856.87       221.89 o                         
  -7 -29   3       2604.20       2854.55       659.40 o                         
  -6 -29   3        931.22        335.41       322.02 o                         
  -5 -29   3       1793.09       2016.46       198.17 o                         
  -4 -29   3       3922.35       3692.03       359.70 o                         
  -3 -29   3       2545.62       2636.24       201.31 o                         
  -2 -29   3       1662.48       1521.13       257.13 o                         
  -1 -29   3       9812.80      10099.46       524.73 o                         
   0 -29   3         32.31        -14.98       120.72 o                         
   1 -29   3       2401.22       2139.32       360.75 o                         
   2 -29   3       9740.79       9427.02       639.86 o                         
   3 -29   3       4086.52       3858.81       293.07 o                         
   4 -29   3       2672.63       2182.26       197.12 o                         
   5 -29   3       1663.57       1347.18       158.83 o                         
   6 -29   3          7.33        266.47       149.29 o                         
  -7 -28   3       1312.99       1008.88       510.08 o                         
  -6 -28   3       1146.62       1088.27       243.87 o                         
  -5 -28   3       3973.76       4035.05       573.22 o                         
  -4 -28   3       5969.18       6091.34       421.11 o                         
  -3 -28   3       1382.73       1471.44       221.54 o                         
  -2 -28   3       3909.24       4084.70       118.88 o                         
  -1 -28   3        914.94        858.38        81.47 o                         
   0 -28   3       1314.88       1286.53        85.06 o                         
   1 -28   3      18673.46      19694.03       404.36 o                         
   2 -28   3       8057.47       7925.94       173.41 o                         
   3 -28   3       1287.14       1251.50       108.16 o                         
   4 -28   3       2390.79       2785.85       333.19 o                         
   5 -28   3       2131.13       2312.81       203.05 o                         
   6 -28   3       1435.40       1648.49       188.96 o                         
   7 -28   3       1597.99       1519.33       569.74 o                         
  -7 -27   3        389.18         28.46       322.02 o                         
  -6 -27   3        590.44        585.08       157.35 o                         
  -5 -27   3        843.10       1075.67       252.25 o                         
  -4 -27   3       4706.59       4853.95       415.18 o                         
  -3 -27   3       1971.62       1682.83       219.45 o                         
  -2 -27   3       7434.96       7283.42       166.77 o                         
  -1 -27   3       5615.15       5705.30       130.94 o                         
   0 -27   3       9327.17       9404.04       228.17 o                         
   1 -27   3       5384.48       5312.27       127.94 o                         
   2 -27   3       8242.23       8585.97       226.08 o                         
   3 -27   3        504.68        214.26        82.13 o                         
   4 -27   3       2906.07       1798.74       291.67 o                         
   5 -27   3       1432.06        695.51       211.78 o                         
   6 -27   3       2249.30       1852.87       189.15 o                         
   7 -27   3       2161.59       1749.59       333.89 o                         
  -7 -26   3       1853.23       1720.50       216.18 o                         
  -6 -26   3       1325.31       1345.67       283.30 o                         
  -5 -26   3        310.13        163.50       330.75 o                         
  -4 -26   3       1372.83       1236.24        96.06 o                         
  -3 -26   3       3749.36       4332.71       122.10 o                         
  -2 -26   3      15261.01      16754.09       616.49 o                         
  -1 -26   3      13104.11      12741.43       369.04 o                         
   0 -26   3       8635.43       9100.18       208.72 o                         
   1 -26   3       8110.45       8259.16       218.75 o                         
   2 -26   3       5441.58       5771.44       143.10 o                         
   3 -26   3       5976.65       6090.90       137.99 o                         
   4 -26   3       5976.75       6590.79       140.74 o                         
   5 -26   3       3466.20       3584.40       626.60 o                         
   6 -26   3       2583.09       2757.29       188.04 o                         
   7 -26   3       2015.30       1710.93       544.27 o                         
  -7 -25   3       3781.11       4446.90       992.24 o                         
  -6 -25   3       4239.98       4205.74       574.27 o                         
  -5 -25   3       4502.06       4831.05       351.33 o                         
  -4 -25   3        648.07        459.22       149.67 o                         
  -3 -25   3      10044.11      10488.08       246.29 o                         
  -2 -25   3       1230.07       1248.79       119.32 o                         
  -1 -25   3      13648.44      13400.28       391.99 o                         
   0 -25   3       9732.05       9847.10       226.71 o                         
   1 -25   3       3547.57       3499.58       181.42 o                         
   2 -25   3       2543.07       2369.59       101.33 o                         
   3 -25   3      15314.59      16142.87       502.75 o                         
   4 -25   3       1988.10       1869.48       222.59 o                         
   5 -25   3       1585.41       1354.84       159.09 o                         
   6 -25   3       1586.55       1740.89       185.38 o                         
   7 -25   3        764.36        327.96       251.20 o                         
  -7 -24   3       1252.26       1192.46       234.80 o                         
  -6 -24   3       5223.27       5359.74       893.50 o                         
  -5 -24   3       6124.03       5762.00      1266.81 o                         
  -4 -24   3       4163.08       4179.75       265.16 o                         
  -3 -24   3       6887.74       6925.93       230.27 o                         
  -2 -24   3       5600.26       5996.78       292.02 o                         
  -1 -24   3       3217.47       3180.82       101.91 o                         
   0 -24   3       8302.95       8881.93       218.18 o                         
   1 -24   3      19576.34      20132.08       719.76 o                         
   2 -24   3       9248.03       9627.06       218.64 o                         
   3 -24   3       3979.57       4011.84       118.82 o                         
   4 -24   3       2548.58       2690.41       110.60 o                         
   5 -24   3       3482.26       3594.04       416.92 o                         
   6 -24   3        530.90        399.18       154.95 o                         
   7 -24   3       2835.24       3447.51       528.92 o                         
  -7 -23   3         56.60        -99.67       224.34 o                         
  -6 -23   3       3295.59       3163.37       699.87 o                         
  -5 -23   3        964.20        723.54       459.84 o                         
  -4 -23   3       4632.43       4896.88       129.25 o                         
  -3 -23   3       5692.94       5700.22       394.94 o                         
  -2 -23   3       6785.77       7209.18       179.42 o                         
  -1 -23   3       8217.67       8062.82       200.04 o                         
   0 -23   3      28427.73      29649.11       660.10 o                         
   1 -23   3       7204.74       7325.17       617.18 o                         
   2 -23   3       5298.17       5332.10       246.32 o                         
   3 -23   3       2926.63       2980.03       110.33 o                         
   4 -23   3       1438.36       1032.25       124.20 o                         
   5 -23   3        244.56        130.47        83.60 o                         
   6 -23   3       6824.42       6816.43       240.12 o                         
   7 -23   3        379.93       -223.29       223.29 o                         
  -7 -22   3        204.21         96.97       221.54 o                         
  -6 -22   3       2271.41       2422.25       268.30 o                         
  -5 -22   3       1345.11       1136.80       233.41 o                         
  -4 -22   3       1568.38       1469.93        96.06 o                         
  -3 -22   3      14045.63      13790.87       394.96 o                         
  -2 -22   3       9332.18       9416.58       214.94 o                         
  -1 -22   3      19610.69      20698.56       830.35 o                         
   0 -22   3      19828.35      20272.67       902.57 o                         
   1 -22   3      15084.85      16495.23       465.13 o                         
   2 -22   3       8020.69       8525.20       200.81 o                         
   3 -22   3        763.77        789.75       177.93 o                         
   4 -22   3       8470.76       8757.87       459.84 o                         
   5 -22   3       9724.07      10305.45      1042.13 o                         
   6 -22   3       2209.00       2656.24       184.29 o                         
   7 -22   3       1434.99       1429.48       187.00 o                         
  -7 -21   3       1383.36        992.50       468.56 o                         
  -6 -21   3       4613.68       5335.93      1385.09 o                         
  -5 -21   3       6826.89       7182.88       267.25 o                         
  -4 -21   3       3397.29       3384.33       121.76 o                         
  -3 -21   3       5635.32       5666.79       222.94 o                         
  -2 -21   3        826.51        761.49        79.20 o                         
  -1 -21   3       9448.15      10150.57       239.67 o                         
   0 -21   3      22234.64      23590.73       625.21 o                         
   1 -21   3       3650.76       3896.76       299.00 o                         
   2 -21   3       2836.04       2851.00       105.21 o                         
   3 -21   3      21874.13      22598.85       603.23 o                         
   4 -21   3        657.15        632.89       118.62 o                         
   5 -21   3       1288.26       1216.25       353.08 o                         
   6 -21   3       5218.77       5926.69       225.09 o                         
   7 -21   3         46.32       -166.77       166.77 o                         
  -7 -20   3        252.07        314.54       161.46 o                         
  -6 -20   3       8125.24       8924.88      1008.29 o                         
  -5 -20   3       9626.00       9829.91      1523.60 o                         
  -4 -20   3        237.32        348.49        81.82 o                         
  -3 -20   3      15289.30      15783.74       426.33 o                         
  -2 -20   3       4656.75       5003.98       137.77 o                         
  -1 -20   3       2443.56       2474.51       107.46 o                         
   0 -20   3      18226.20      18618.77       517.51 o                         
   1 -20   3      15728.44      18018.92       597.30 o                         
   2 -20   3      12493.13      13401.07       906.06 o                         
   3 -20   3       9048.24       9505.64       463.67 o                         
   4 -20   3       6001.86       6134.80       283.65 o                         
   5 -20   3       7217.97       7206.28       731.97 o                         
   6 -20   3        109.40        121.23       317.84 o                         
   7 -20   3       3433.66       3786.93       212.18 o                         
  -7 -19   3        981.35       1056.30       271.78 o                         
  -6 -19   3       4646.57       4826.89       709.99 o                         
  -5 -19   3       4693.45       4326.64       458.79 o                         
  -4 -19   3       1130.75       1096.20       136.07 o                         
  -3 -19   3      15453.34      16203.46       446.75 o                         
  -2 -19   3       6742.29       6879.91       174.06 o                         
  -1 -19   3      14408.41      14763.58       469.96 o                         
   0 -19   3      20812.10      22136.63       534.02 o                         
   1 -19   3       2929.43       2829.26        93.68 o                         
   2 -19   3       1837.77       1783.52        91.71 o                         
   3 -19   3      19515.20      20620.48       472.33 o                         
   4 -19   3        961.12        779.64       167.12 o                         
   5 -19   3        558.37        637.64       106.41 o                         
   6 -19   3       6609.35       7400.60       241.78 o                         
   7 -19   3        661.18        848.14       181.01 o                         
  -8 -18   3       3442.33       3692.94      1110.51 o                         
  -7 -18   3        994.79       1359.97       250.50 o                         
  -6 -18   3       2612.57       2722.39       404.71 o                         
  -5 -18   3        802.62        649.84       100.48 o                         
  -4 -18   3       1141.01       1102.81        96.17 o                         
  -3 -18   3      27023.42      29064.94      1068.65 o                         
  -2 -18   3      16294.27      17968.84       486.87 o                         
  -1 -18   3      20305.06      21856.20       788.49 o                         
   0 -18   3      23283.56      24868.16       598.00 o                         
   1 -18   3      12105.73      12636.85       300.60 o                         
   2 -18   3       6942.32       7077.39       185.75 o                         
   3 -18   3       2960.02       3130.88       131.53 o                         
   4 -18   3      11405.68      11853.22       347.48 o                         
   5 -18   3      14072.08      15855.51      1134.24 o                         
   6 -18   3       1744.95       1950.73       176.80 o                         
   7 -18   3       1093.09       1229.12       352.73 o                         
   8 -18   3       1421.09       1749.92       491.24 o                         
  -8 -17   3       3812.71       3874.05       259.29 o                         
  -7 -17   3        313.98        420.04       168.61 o                         
  -6 -17   3       3636.27       4233.05       615.09 o                         
  -5 -17   3       5448.28       5827.78       147.91 o                         
  -4 -17   3      18598.93      19660.90       437.90 o                         
  -3 -17   3       8536.69       9371.99       234.78 o                         
  -2 -17   3       6236.93       6246.70       152.20 o                         
  -1 -17   3       1630.47       1759.40        79.97 o                         
   0 -17   3      58417.91      62862.75      1081.21 o                         
   1 -17   3       5645.02       5704.99       165.85 o                         
   2 -17   3      20784.29      20217.02       591.71 o                         
   3 -17   3      19957.10      20486.94       916.88 o                         
   4 -17   3       3395.49       3183.78       367.03 o                         
   5 -17   3       1461.19       1302.27       203.40 o                         
   6 -17   3       6925.90       7488.72       237.92 o                         
   7 -17   3        677.41        571.59       168.93 o                         
   8 -17   3         12.95         27.14       186.12 o                         
  -8 -16   3        104.63        461.71       190.73 o                         
  -7 -16   3       1131.99       1232.30       213.17 o                         
  -6 -16   3       6259.17       6930.84       878.85 o                         
  -5 -16   3       8445.69       9418.10       676.84 o                         
  -4 -16   3       3586.77       3827.41       253.64 o                         
  -3 -16   3      24942.79      27252.41       575.29 o                         
  -2 -16   3       6890.45       7405.15       323.07 o                         
  -1 -16   3       3755.74       4282.38       231.66 o                         
   0 -16   3      29862.90      32135.44       681.55 o                         
   1 -16   3      15725.20      16926.88       516.51 o                         
   2 -16   3      27232.25      30211.43       677.54 o                         
   3 -16   3      13614.57      15396.00       470.61 o                         
   4 -16   3       9771.57       9899.35       500.31 o                         
   5 -16   3       4855.70       5327.26       333.89 o                         
   6 -16   3       3039.42       3084.77       215.61 o                         
   7 -16   3       2741.49       3237.23       416.22 o                         
   8 -16   3       3751.92       4279.65      1416.14 o                         
  -8 -15   3        822.43        882.17       639.16 o                         
  -7 -15   3       3297.38       3366.46       497.52 o                         
  -6 -15   3       2834.88       2685.20       408.90 o                         
  -5 -15   3       7132.98       7235.79       509.03 o                         
  -4 -15   3        555.82        667.36       306.32 o                         
  -3 -15   3      13898.49      14171.22       376.60 o                         
  -2 -15   3      21980.68      21821.88       596.89 o                         
  -1 -15   3      29831.15      31315.48       888.97 o                         
   0 -15   3       8349.46       8907.00       259.22 o                         
   1 -15   3      25081.16      26361.68       632.38 o                         
   2 -15   3      12328.06      13007.05       364.62 o                         
   3 -15   3      36498.61      38252.48       685.65 o                         
   4 -15   3        978.94       1009.59        95.77 o                         
   5 -15   3       4099.49       4096.17       494.38 o                         
   6 -15   3       1622.89       1547.93       299.00 o                         
   7 -15   3       5181.32       4765.61       894.20 o                         
   8 -15   3       1716.26       1706.66       612.30 o                         
  -8 -14   3       3381.38       3746.95       659.05 o                         
  -7 -14   3       4534.83       5126.69       817.10 o                         
  -6 -14   3       1421.31       1605.56       287.14 o                         
  -5 -14   3       1053.89       1251.81       139.56 o                         
  -4 -14   3        858.88       1062.15       110.95 o                         
  -3 -14   3      25217.99      25873.86      1926.22 o                         
  -2 -14   3      46671.20      51105.91      2180.55 o                         
  -1 -14   3      16692.80      16774.13       921.76 o                         
   0 -14   3       5604.69       6483.82       383.08 o                         
   1 -14   3      11051.71      10338.21       404.71 o                         
   2 -14   3       9252.22       9334.57       243.49 o                         
   3 -14   3       7279.34       7912.09       209.20 o                         
   4 -14   3      18902.65      19906.13       539.03 o                         
   5 -14   3      11507.70      13184.43       823.03 o                         
   6 -14   3       1262.04       1323.96       158.89 o                         
   7 -14   3       1491.58       1329.83       324.47 o                         
   8 -14   3       2479.57       2555.65       795.12 o                         
  -8 -13   3       2955.72       3115.35       707.20 o                         
  -7 -13   3       4775.65       5237.09      1017.01 o                         
  -6 -13   3       1136.18       1180.32       391.80 o                         
  -5 -13   3       6731.29       6926.18       494.03 o                         
  -4 -13   3      26798.01      27527.77       589.62 o                         
  -3 -13   3       2718.67       2944.38       111.57 o                         
  -2 -13   3       8231.28       9106.56       249.80 o                         
  -1 -13   3      20513.33      22431.58       601.60 o                         
   0 -13   3      12759.70      14511.55      1159.01 o                         
   1 -13   3       4739.42       4548.33       139.56 o                         
   2 -13   3      38499.86      39235.94       865.94 o                         
   3 -13   3       4644.67       4968.33       128.72 o                         
   4 -13   3       7669.97       7800.54       249.11 o                         
   5 -13   3       5733.90       5588.09       611.25 o                         
   6 -13   3       2782.27       2644.72       129.50 o                         
   7 -13   3       1537.91       2134.50       358.66 o                         
   8 -13   3        383.76         46.20       217.01 o                         
  -8 -12   3        147.77        481.07       185.39 o                         
  -7 -12   3       3969.16       4599.64       900.48 o                         
  -6 -12   3       2220.74       2402.57       173.75 o                         
  -5 -12   3      12923.89      13870.96       415.53 o                         
  -4 -12   3      21307.36      22044.00      1435.68 o                         
  -3 -12   3      13325.59      14658.27       341.91 o                         
  -2 -12   3      15194.39      16713.63       535.45 o                         
  -1 -12   3        880.89       1127.21        69.32 o                         
   0 -12   3       5317.63       6030.65       153.93 o                         
   1 -12   3      53083.91      56989.97       930.43 o                         
   2 -12   3      30581.33      30433.43       685.94 o                         
   3 -12   3       6347.06       7081.50       180.89 o                         
   4 -12   3       8723.58       9299.24       240.60 o                         
   5 -12   3       7473.90       8404.32       682.08 o                         
   6 -12   3       8030.79       9194.97       423.55 o                         
   7 -12   3       2719.02       3111.96       352.03 o                         
   8 -12   3       2598.69       3308.13       693.94 o                         
  -8 -11   3        852.01        742.26       446.93 o                         
  -7 -11   3       3237.98       3068.10       404.36 o                         
  -6 -11   3        713.66        883.39       150.02 o                         
  -5 -11   3      10197.60      11114.71       275.20 o                         
  -4 -11   3      13719.82      14001.13       689.75 o                         
  -3 -11   3       5197.02       5509.04       133.51 o                         
  -2 -11   3      28440.17      30645.69       720.93 o                         
  -1 -11   3      42701.61      47546.66       986.31 o                         
   0 -11   3       4394.28       4822.20       137.06 o                         
   1 -11   3      32280.07      35051.64       797.38 o                         
   2 -11   3      38522.47      39574.09      1627.57 o                         
   3 -11   3      26907.75      29338.75       676.35 o                         
   4 -11   3      10194.59      11633.66       265.58 o                         
   5 -11   3      10164.99      10730.00       995.03 o                         
   6 -11   3       1391.24       1725.59       318.19 o                         
   7 -11   3       5589.37       6539.21       382.73 o                         
   8 -11   3        918.53        583.37       218.07 o                         
  -8 -10   3       1909.47       2043.89       465.77 o                         
  -7 -10   3       6293.38       6777.51      1281.12 o                         
  -6 -10   3       2914.63       3199.39       174.44 o                         
  -5 -10   3       1303.90       1273.79       115.19 o                         
  -4 -10   3       4130.50       4298.05       308.07 o                         
  -3 -10   3       9367.79      10194.80       295.57 o                         
  -2 -10   3      71951.59      77883.27      2931.71 o                         
  -1 -10   3      53406.72      59193.96       975.28 o                         
   0 -10   3       1548.86       1751.63        84.08 o                         
   1 -10   3      27526.85      32067.08       907.46 o                         
   2 -10   3      14970.49      15819.73       963.28 o                         
   3 -10   3      21483.18      23740.70       621.14 o                         
   4 -10   3      24173.73      25380.37      2492.46 o                         
   5 -10   3      10267.44      10823.71       392.15 o                         
   6 -10   3        842.36        972.37       113.07 o                         
   7 -10   3       2407.47       3098.14       459.84 o                         
   8 -10   3       1931.72       1741.73       706.85 o                         
  -8  -9   3        865.59        539.01       192.47 o                         
  -7  -9   3      10387.57      10499.96      1507.90 o                         
  -6  -9   3         94.09        123.84       186.31 o                         
  -5  -9   3       9697.89      10283.28       712.43 o                         
  -4  -9   3      13494.04      13886.24      1088.88 o                         
  -3  -9   3       1873.05       2018.13       170.96 o                         
  -2  -9   3      10284.18      11137.38       426.34 o                         
  -1  -9   3      52558.11      57326.52      1045.97 o                         
   0  -9   3        643.53        739.57        60.63 o                         
   1  -9   3      12349.85      13573.90       350.72 o                         
   2  -9   3      24588.03      26443.56       829.31 o                         
   3  -9   3      12788.16      14200.86       371.68 o                         
   4  -9   3      10861.36      12363.98       305.98 o                         
   5  -9   3       7246.36       8076.11       908.51 o                         
   6  -9   3        548.59        674.41       115.62 o                         
   7  -9   3       4430.56       4641.96       982.47 o                         
   8  -9   3        965.94        284.00       325.16 o                         
  -8  -8   3        174.98         -0.54       431.23 o                         
  -7  -8   3       4107.15       4348.54      1213.09 o                         
  -6  -8   3       1971.29       2387.83       771.39 o                         
  -5  -8   3      13601.25      14156.22       441.62 o                         
  -4  -8   3      32633.02      34755.93      1659.66 o                         
  -3  -8   3       8070.32       8527.83       241.22 o                         
  -2  -8   3      16464.37      17673.31       733.71 o                         
  -1  -8   3        615.07        708.24        66.01 o                         
   0  -8   3       9566.96      11090.14       453.90 o                         
   1  -8   3      75124.70      80693.11      1834.80 o                         
   2  -8   3      33775.95      39171.93      1249.37 o                         
   3  -8   3       3676.17       3958.51       123.06 o                         
   4  -8   3      11388.58      12540.12       300.60 o                         
   5  -8   3       8350.72       8369.83       737.20 o                         
   6  -8   3      14820.29      16028.97       352.55 o                         
   7  -8   3       4395.36       4914.06       593.46 o                         
   8  -8   3       1744.51       2089.68       391.45 o                         
  -8  -7   3       1837.25       1346.25       668.47 o                         
  -7  -7   3       1775.86       1893.51       835.59 o                         
  -6  -7   3       8366.38       8744.46       562.41 o                         
  -5  -7   3       8942.41       9650.59       550.20 o                         
  -4  -7   3      27257.57      27787.55       625.60 o                         
  -3  -7   3       4508.39       4954.37       134.09 o                         
  -2  -7   3      18797.27      19050.89       531.11 o                         
  -1  -7   3      35061.86      39024.40       853.75 o                         
   0  -7   3      23192.83      25797.01      1191.80 o                         
   1  -7   3      46885.01      50738.54       975.44 o                         
   2  -7   3      35445.54      36368.52      1929.36 o                         
   3  -7   3        736.84        768.09        90.49 o                         
   4  -7   3      20883.20      23472.00      1006.54 o                         
   5  -7   3       7455.45       7882.46       471.70 o                         
   6  -7   3      10065.38      11278.61       321.54 o                         
   7  -7   3       3727.49       3705.96      1065.16 o                         
   8  -7   3        243.81        231.91       207.37 o                         
  -8  -6   3       2436.60       2496.20      1178.90 o                         
  -7  -6   3       3672.81       3913.62       404.36 o                         
  -6  -6   3       2567.67       2930.65       298.65 o                         
  -5  -6   3        740.73        913.18       158.40 o                         
  -4  -6   3      11911.06      11237.03       800.35 o                         
  -3  -6   3      20729.56      20608.68       759.18 o                         
  -2  -6   3      56707.59      60185.27      3901.62 o                         
  -1  -6   3      55770.91      64813.32      1090.09 o                         
   0  -6   3      20303.43      23728.33      1927.61 o                         
   1  -6   3      24349.55      25331.66      1084.69 o                         
   2  -6   3      12074.16      12371.89       600.44 o                         
   3  -6   3      10986.94      11267.87       306.11 o                         
   4  -6   3      26554.67      28249.06       693.81 o                         
   5  -6   3      14196.91      14844.25       321.56 o                         
   6  -6   3       1031.46       1095.67       125.68 o                         
   7  -6   3       1668.30       2074.91       377.85 o                         
   8  -6   3       1393.38       1209.18       240.12 o                         
  -8  -5   3        743.77        492.87       204.60 o                         
  -7  -5   3       7155.47       5890.05       843.96 o                         
  -6  -5   3       2095.54       1885.53       409.94 o                         
  -5  -5   3      12038.69      12138.46       636.72 o                         
  -4  -5   3       4289.46       3803.83       416.92 o                         
  -3  -5   3      19130.30      19994.67       676.92 o                         
  -2  -5   3      10079.28      10796.38       331.06 o                         
  -1  -5   3      52382.14      54921.18      1038.29 o                         
   0  -5   3      22646.38      23386.90       685.02 o                         
   1  -5   3      15498.67      17922.85       410.63 o                         
   2  -5   3       9559.72       9747.68       257.98 o                         
   3  -5   3      51164.48      53121.27      2574.80 o                         
   4  -5   3       9201.65       9450.86       245.68 o                         
   5  -5   3       3672.79       3451.63       543.92 o                         
   6  -5   3       1452.38       1741.77       135.50 o                         
   7  -5   3       3227.33       2896.12       992.59 o                         
   8  -5   3        684.45        696.72       564.15 o                         
  -8  -4   3         56.04       -195.38       195.38 o                         
  -7  -4   3       1049.64        695.93       312.26 o                         
  -6  -4   3       8287.76       7634.79       842.57 o                         
  -5  -4   3      14428.69      14725.35      1059.58 o                         
  -4  -4   3      16162.31      15988.89       441.97 o                         
  -3  -4   3      32863.88      33179.83      1417.88 o                         
  -2  -4   3      19519.74      19849.41       679.33 o                         
  -1  -4   3       4802.77       5032.69       161.18 o                         
   0  -4   3      16956.40      18322.31       422.59 o                         
   1  -4   3      50766.62      55010.29      1037.82 o                         
   2  -4   3      39915.20      43376.82      1988.32 o                         
   3  -4   3      25250.89      27949.30      1518.71 o                         
   4  -4   3      17027.77      17881.84       950.37 o                         
   5  -4   3       8274.59       7852.35       393.20 o                         
   6  -4   3       5031.28       5367.38       175.57 o                         
   7  -4   3       7278.45       7035.72      1080.16 o                         
   8  -4   3       3247.57       3193.11      1011.08 o                         
  -8  -3   3       3106.77       2872.74       998.52 o                         
  -7  -3   3         60.49       -175.36       175.36 o                         
  -6  -3   3       8026.22       8380.93       562.76 o                         
  -5  -3   3       3901.19       3754.56       189.45 o                         
  -4  -3   3      29423.64      27549.92       670.60 o                         
  -3  -3   3      25650.21      25549.75       794.04 o                         
  -2  -3   3      18305.64      18615.73       460.58 o                         
  -1  -3   3       3312.81       3449.20       105.20 o                         
   0  -3   3      49123.42      51640.04      1841.44 o                         
   1  -3   3       1884.41       1988.53        78.78 o                         
   2  -3   3      25128.58      26155.05      1692.11 o                         
   3  -3   3      28925.61      28851.67      1391.02 o                         
   4  -3   3       8783.82       8379.40       291.32 o                         
   5  -3   3       1749.25       1671.84       124.58 o                         
   6  -3   3      13683.74      14091.97       377.82 o                         
   7  -3   3        594.17        438.09       227.48 o                         
   8  -3   3        484.83         80.27       213.38 o                         
  -8  -2   3       5974.16       5205.74       356.22 o                         
  -7  -2   3        407.65        372.41       193.45 o                         
  -6  -2   3       3160.42       3072.89       516.36 o                         
  -5  -2   3        606.00        453.28       106.20 o                         
  -4  -2   3       1812.17       1824.03       121.40 o                         
  -3  -2   3      72832.55      72363.68      1176.54 o                         
  -2  -2   3      34425.55      34930.00       879.86 o                         
  -1  -2   3      19466.68      20737.05       622.42 o                         
   0  -2   3      23834.12      22181.07       713.64 o                         
   1  -2   3      13404.86      13851.07       367.44 o                         
   2  -2   3      20044.54      19443.50       508.68 o                         
   3  -2   3       9875.16      10179.02       286.71 o                         
   4  -2   3      37487.69      37958.63       831.47 o                         
   5  -2   3      15583.57      16245.96      1180.64 o                         
   6  -2   3       1677.53       2125.78       276.32 o                         
   7  -2   3       1469.47       1308.48       253.64 o                         
   8  -2   3       2509.64       2122.44       249.78 o                         
  -8  -1   3       2916.50       2578.54      1233.67 o                         
  -7  -1   3       1606.71       1163.72       508.33 o                         
  -6  -1   3       4601.77       4498.57       630.09 o                         
  -5  -1   3       7414.77       7085.52       271.09 o                         
  -4  -1   3      13125.13      11862.80       358.66 o                         
  -3  -1   3      47101.35      46547.98      2836.12 o                         
  -2  -1   3       9865.36       9029.88       269.60 o                         
  -1  -1   3      12013.30      11841.88       341.86 o                         
   0  -1   3      35037.23      35781.64       859.99 o                         
   1  -1   3       2872.06       2670.27       225.18 o                         
   2  -1   3       6721.70       7138.44       309.12 o                         
   3  -1   3      93608.50      91389.72      4196.78 o                         
   4  -1   3        850.48        952.19       104.47 o                         
   5  -1   3        339.32        398.54       198.52 o                         
   6  -1   3       6434.62       6736.47       187.50 o                         
   7  -1   3       1529.42       1167.24       480.42 o                         
   8  -1   3        712.94        793.20       383.78 o                         
  -8   0   3          2.82         74.01       256.08 o                         
  -7   0   3         34.46       -111.78       389.36 o                         
  -6   0   3      12562.62      11567.33       938.16 o                         
  -5   0   3      10267.81      10801.54       645.79 o                         
  -4   0   3       3353.48       3460.39       169.21 o                         
  -3   0   3      71899.27      68323.77      2492.46 o                         
  -2   0   3      10486.27      10482.85       312.90 o                         
  -1   0   3       1461.06       1320.74        91.76 o                         
   0   0   3      35272.95      35095.97       850.91 o                         
   1   0   3      11749.75      11016.41       878.28 o                         
   2   0   3      50170.45      48939.85      1099.00 o                         
   3   0   3      42361.25      42622.75       956.45 o                         
   4   0   3      28961.37      28503.25       736.77 o                         
   5   0   3       8080.44       8625.51       216.83 o                         
   6   0   3         65.23        158.82       154.21 o                         
   7   0   3       6578.16       6546.29       878.50 o                         
   8   0   3       4830.38       5439.22      1044.57 o                         
  -8   1   3       2535.07       1958.62       958.05 o                         
  -7   1   3       1671.54        938.38       634.28 o                         
  -6   1   3       4971.32       4940.54       564.50 o                         
  -5   1   3       7976.49       7079.00       190.41 o                         
  -4   1   3      13184.90      12152.16       422.50 o                         
  -3   1   3      46592.25      47693.57      1126.91 o                         
  -2   1   3      10899.76      10480.88       267.08 o                         
  -1   1   3      11093.99      11412.44       317.82 o                         
   0   1   3      37486.10      40549.21      1225.30 o                         
   1   1   3       3473.09       3415.91        75.38 o                         
   2   1   3       6756.29       7213.98       174.34 o                         
   3   1   3      97798.02      93366.23      1342.39 o                         
   4   1   3        870.56        935.67       107.15 o                         
   5   1   3        344.66        456.41       107.36 o                         
   6   1   3       6516.46       7047.74       214.57 o                         
   7   1   3       1569.35       1316.73       693.24 o                         
   8   1   3        723.24        426.59       290.28 o                         
   1   2   3      15891.95      12557.20       438.20 o                         
   1   3   3       3023.86       2685.75       114.44 o                         
   1   4   3      47131.88      50607.71      1482.78 o                         
   1   5   3      14973.17      13651.32       458.44 o                         
   1   6   3      21959.32      19707.33       873.62 o                         
   1   7   3      45603.98      52401.68      1448.59 o                         
   1   8   3      77812.37      88109.75      1767.47 o                         
   1   9   3      10579.40       9911.23       337.03 o                         
   1  10   3      25598.43      24957.41       938.51 o                         
   1  11   3      32693.58      32779.49      1036.20 o                         
   1  12   3      62037.54      69518.18      1467.43 o                         
   1  13   3       4324.99       4319.94       191.89 o                         
   1  14   3       9391.50       9064.83       288.18 o                         
   1  15   3      21521.82      20894.25       764.07 o                         
   1  16   3      14552.59      14183.02       660.80 o                         
   1  17   3       5642.44       5927.62       224.68 o                         
   1  18   3      12675.11      12606.05       388.66 o                         
   1  19   3       4484.40       4889.33       166.77 o                         
   1  20   3      16111.38      15287.61       653.82 o                         
   1  21   3       3337.53       3217.45       140.25 o                         
   1  22   3      14137.14      14482.37       579.85 o                         
   1  23   3       7804.54       8080.96       286.79 o                         
   1  24   3      20413.31      19788.27       622.42 o                         
   1  25   3       3527.53       3705.90       150.02 o                         
   1  26   3       7366.47       7209.44       243.52 o                         
   1  27   3       5278.05       5345.67       175.84 o                         
   1  28   3      19105.85      19437.29       528.92 o                         
   1  29   3       2462.98       2656.44       147.23 o                         
   1  30   3       5994.89       5948.55       176.54 o                         
   1  31   3        691.24        127.69       123.51 o                         
   1  32   3       9996.39       9266.48       353.08 o                         
   1  34   3       7186.43       6852.17       193.28 o                         
   1  35   3        868.36        669.87       123.51 o                         
   1  36   3       3651.05       3435.86       152.81 o                         
   1  37   3        456.38        402.62       171.65 o                         
   1  38   3       3121.75       3074.41       221.20 o                         
   1  39   3        476.87        468.91       182.12 o                         
  -1 -47   4       1193.52        997.78       171.18 o                         
   0 -47   4        191.35        309.69       149.80 o                         
   1 -47   4        324.94        341.64       201.66 o                         
  -2 -46   4        105.25       -108.25       150.47 o                         
  -1 -46   4        108.86        -50.67       151.39 o                         
   0 -46   4        737.30        771.02       161.58 o                         
   1 -46   4        940.38        990.52       168.74 o                         
   2 -46   4        369.36        325.16       242.13 o                         
  -2 -45   4        414.63        517.82       602.18 o                         
  -1 -45   4         73.67         59.04       150.02 o                         
   0 -45   4        888.23        913.79       157.05 o                         
   1 -45   4        135.00         18.72       132.95 o                         
   2 -45   4        942.37       1198.66       168.10 o                         
  -3 -44   4        698.12        640.96       176.35 o                         
  -2 -44   4        547.51        468.85       182.82 o                         
  -1 -44   4        245.02        260.03       211.08 o                         
   0 -44   4        819.87        798.60       151.45 o                         
   1 -44   4        239.29        253.53       139.24 o                         
   2 -44   4        566.48        311.57       218.40 o                         
   3 -44   4         54.34         63.89       219.10 o                         
  -3 -43   4        430.22        403.51       159.45 o                         
  -2 -43   4        292.58        255.39       198.87 o                         
  -1 -43   4       1435.22       1475.31       459.84 o                         
   0 -43   4        570.58        788.87       225.38 o                         
   1 -43   4        285.33        158.03       170.26 o                         
   2 -43   4        341.32        335.23       144.73 o                         
   3 -43   4       1547.11       1254.20       185.61 o                         
  -4 -42   4         68.53          8.81       165.14 o                         
  -3 -42   4       1105.63       1155.77       176.54 o                         
  -2 -42   4        435.82        604.53       169.56 o                         
  -1 -42   4        330.90        456.20       139.33 o                         
   0 -42   4        833.48        816.21       186.66 o                         
   1 -42   4        207.17        227.38       128.18 o                         
   2 -42   4       1037.00       1185.74       156.23 o                         
   3 -42   4        936.57       1126.43       244.57 o                         
   4 -42   4        494.69        734.04       189.10 o                         
  -4 -41   4        949.22       1036.03       180.61 o                         
  -3 -41   4        934.88        873.62       226.08 o                         
  -2 -41   4        784.05        991.44       313.30 o                         
  -1 -41   4        348.88        174.99       133.62 o                         
   0 -41   4       1397.13       1101.29       234.10 o                         
   1 -41   4        318.16        348.26       127.11 o                         
   2 -41   4        972.28        806.97       153.29 o                         
   3 -41   4        838.54        884.95       165.90 o                         
   4 -41   4         52.91         71.34       160.95 o                         
  -4 -40   4        162.37         38.22       163.08 o                         
  -3 -40   4       1902.71       2322.29       215.96 o                         
  -2 -40   4       1410.18       1414.23       156.77 o                         
  -1 -40   4        579.24        598.21       204.80 o                         
   0 -40   4       1355.69       1500.68       152.95 o                         
   1 -40   4       1505.76       1297.48       143.08 o                         
   2 -40   4        165.93        121.47       181.07 o                         
   3 -40   4        369.17        313.90       181.07 o                         
   4 -40   4        929.05        763.93       164.10 o                         
  -4 -39   4       1633.53       1812.60       517.05 o                         
  -3 -39   4        165.65        428.26       150.28 o                         
  -2 -39   4       2356.40       2481.38       217.01 o                         
  -1 -39   4        600.79        534.90       134.81 o                         
   0 -39   4       1894.17       1943.03       473.79 o                         
   1 -39   4         94.15        -11.00       190.49 o                         
   2 -39   4       2594.87       2391.56       267.25 o                         
   3 -39   4       1090.17       1324.10       160.03 o                         
   4 -39   4         30.62       -130.20       233.06 o                         
  -5 -38   4        478.73        514.59       189.88 o                         
  -4 -38   4         45.68        -58.84       144.89 o                         
  -3 -38   4        342.20        468.59       141.74 o                         
  -2 -38   4        987.35       1022.65       144.78 o                         
  -1 -38   4       1160.16       1179.94       182.82 o                         
   0 -38   4       1273.21       1332.78       136.61 o                         
   1 -38   4       1828.12       1813.46       211.78 o                         
   2 -38   4       2111.84       1917.92       158.43 o                         
   3 -38   4       1887.02       1962.32       308.42 o                         
   4 -38   4       2146.24       2058.83       212.12 o                         
   5 -38   4        148.22         89.44       162.01 o                         
  -5 -37   4       2615.07       2881.51       427.74 o                         
  -4 -37   4        193.06        300.04       196.77 o                         
  -3 -37   4       2388.24       2435.34       180.71 o                         
  -2 -37   4        694.61        562.42       142.43 o                         
  -1 -37   4       3853.26       3863.91       172.97 o                         
   0 -37   4       1014.38       1023.47       306.67 o                         
   1 -37   4       1372.86       1147.66       135.62 o                         
   2 -37   4        346.12        110.14       126.39 o                         
   3 -37   4       3478.86       3405.06       325.16 o                         
   4 -37   4        389.94        185.93       233.76 o                         
   5 -37   4        948.33       1021.55       251.90 o                         
  -5 -36   4        573.99        961.25       181.58 o                         
  -4 -36   4        216.33        277.06       154.21 o                         
  -3 -36   4       2634.14       3037.42       178.23 o                         
  -2 -36   4       2664.05       2498.04       281.90 o                         
  -1 -36   4       1081.41       1030.44       303.88 o                         
   0 -36   4        575.51        534.12       117.91 o                         
   1 -36   4       2536.68       2612.95       148.71 o                         
   2 -36   4        123.06        -86.82       121.33 o                         
   3 -36   4        758.11        759.06       409.94 o                         
   4 -36   4       1950.88       1875.48       175.87 o                         
   5 -36   4       1781.55       2205.89       410.29 o                         
  -5 -35   4        205.25        182.82       263.76 o                         
  -4 -35   4       4728.42       4967.22       686.26 o                         
  -3 -35   4        309.68        305.33       134.82 o                         
  -2 -35   4       4225.93       4353.20       395.29 o                         
  -1 -35   4        180.55        318.19       166.42 o                         
   0 -35   4       2086.84       2052.64        97.40 o                         
   1 -35   4        655.24        515.09       122.22 o                         
   2 -35   4       3656.59       3512.78       562.06 o                         
   3 -35   4         85.78        -34.67       191.54 o                         
   4 -35   4        367.07        -86.91       155.37 o                         
   5 -35   4        369.02        238.61       172.14 o                         
  -5 -34   4       1910.57       2452.54       357.26 o                         
  -4 -34   4        517.47        190.89       174.44 o                         
  -3 -34   4       1015.11       1161.04       147.89 o                         
  -2 -34   4       2876.13       2857.32       161.84 o                         
  -1 -34   4        456.20        195.38       117.92 o                         
   0 -34   4       1039.73       1010.70        86.59 o                         
   1 -34   4       3854.70       3827.94       112.69 o                         
   2 -34   4       3793.75       3842.26       171.45 o                         
   3 -34   4        764.94        465.14       146.43 o                         
   4 -34   4       3640.58       3849.76       197.29 o                         
   5 -34   4        306.71        475.83       166.82 o                         
  -6 -33   4        601.31        535.68       193.28 o                         
  -5 -33   4       2327.75       2804.09       441.34 o                         
  -4 -33   4       2033.28       1742.55       292.37 o                         
  -3 -33   4       1785.62       1912.52       151.41 o                         
  -2 -33   4        895.29        673.32       203.75 o                         
  -1 -33   4       4785.53       4819.02       235.85 o                         
   0 -33   4        225.22        107.26        75.73 o                         
   1 -33   4       2549.87       2296.54       238.64 o                         
   2 -33   4        691.80        633.96        83.24 o                         
   3 -33   4       3531.03       3364.79       320.63 o                         
   4 -33   4       1687.89        874.03       170.38 o                         
   5 -33   4        997.67        549.12       210.03 o                         
   6 -33   4         45.17        234.61       225.38 o                         
  -6 -32   4        658.35        902.79       330.05 o                         
  -5 -32   4        748.81        581.49       173.95 o                         
  -4 -32   4        589.01        -22.33       242.83 o                         
  -3 -32   4       1669.29       1756.75       155.60 o                         
  -2 -32   4       6219.27       6521.43       137.06 o                         
  -1 -32   4       3619.85       3557.50       115.53 o                         
   0 -32   4        798.46        772.56       136.42 o                         
   1 -32   4       5092.44       5458.24       152.46 o                         
   2 -32   4        777.47        676.62        87.62 o                         
   3 -32   4        748.64       1018.52       214.57 o                         
   4 -32   4       4369.82       4429.64       195.28 o                         
   5 -32   4       3167.05       3558.94       436.46 o                         
   6 -32   4         45.35        380.38       169.58 o                         
  -6 -31   4        355.00        413.50       175.03 o                         
  -5 -31   4       1471.31       1628.81       228.52 o                         
  -4 -31   4       5618.82       5658.14       210.79 o                         
  -3 -31   4       1644.35       1783.70       217.36 o                         
  -2 -31   4       4095.74       4004.11       121.90 o                         
  -1 -31   4       4718.36       4925.37       129.76 o                         
   0 -31   4       3239.02       3153.36       110.76 o                         
   1 -31   4       3678.58       3328.56       235.15 o                         
   2 -31   4       4744.57       4265.76       167.82 o                         
   3 -31   4       1215.05       1039.48       202.36 o                         
   4 -31   4       1804.67        640.06       271.44 o                         
   5 -31   4       1422.86       1040.51       210.38 o                         
   6 -31   4        563.47        650.58       188.70 o                         
  -6 -30   4        641.41        914.49       177.26 o                         
  -5 -30   4       2351.90       2700.28       341.56 o                         
  -4 -30   4        900.58        740.55       177.24 o                         
  -3 -30   4       4514.58       4619.55       250.50 o                         
  -2 -30   4       1357.16       1461.84        98.80 o                         
  -1 -30   4        347.47        500.05       152.81 o                         
   0 -30   4       1409.78       1456.83       182.82 o                         
   1 -30   4      11018.16      11012.79       511.82 o                         
   2 -30   4       6199.68       6649.47       143.80 o                         
   3 -30   4        432.63        622.32        81.59 o                         
   4 -30   4       4149.69       4339.08       302.84 o                         
   5 -30   4       2125.09       2664.63       399.13 o                         
   6 -30   4        287.95        270.00       262.71 o                         
  -6 -29   4       1161.08       1605.23       263.41 o                         
  -5 -29   4        902.35        302.65       216.31 o                         
  -4 -29   4      10277.83      10433.80       270.39 o                         
  -3 -29   4        547.76        442.33       174.79 o                         
  -2 -29   4       2665.20       2898.08       113.31 o                         
  -1 -29   4       7313.31       7627.28       162.56 o                         
   0 -29   4       2984.96       2961.79       125.95 o                         
   1 -29   4       1468.54       1417.18       138.51 o                         
   2 -29   4       6876.05       7266.85       159.84 o                         
   3 -29   4        469.99        336.56       104.67 o                         
   4 -29   4       3785.38       2556.12       651.72 o                         
   5 -29   4        241.15         53.82       174.44 o                         
   6 -29   4       1121.22        714.31       228.17 o                         
  -6 -28   4       1073.40       1274.84       233.76 o                         
  -5 -28   4       1730.36       1793.33       472.40 o                         
  -4 -28   4       1514.20       1647.45       194.68 o                         
  -3 -28   4       4705.13       4907.33       130.44 o                         
  -2 -28   4      10867.28      11450.37       289.56 o                         
  -1 -28   4       3154.71       3361.87       175.84 o                         
   0 -28   4       3812.61       3778.73       124.55 o                         
   1 -28   4       3522.51       3766.47       117.18 o                         
   2 -28   4       1062.71       1243.90        95.46 o                         
   3 -28   4         50.61        206.58        99.08 o                         
   4 -28   4       7591.25       7837.00       221.44 o                         
   5 -28   4       3616.71       3745.71       194.85 o                         
   6 -28   4        675.28        559.21       220.85 o                         
  -6 -27   4        238.82        478.03       169.98 o                         
  -5 -27   4       4688.56       5199.51       602.53 o                         
  -4 -27   4       1615.67       1419.98       151.28 o                         
  -3 -27   4       3973.87       4135.58       127.26 o                         
  -2 -27   4        462.59        345.36        86.49 o                         
  -1 -27   4      12624.56      13817.67       333.36 o                         
   0 -27   4        778.32        887.67       212.82 o                         
   1 -27   4       5550.53       5910.46       143.54 o                         
   2 -27   4       2443.96       2376.25       145.84 o                         
   3 -27   4       7831.94       7822.23       299.00 o                         
   4 -27   4       3725.50       3728.55       530.66 o                         
   5 -27   4       2400.84       2042.75       480.77 o                         
   6 -27   4        138.86       -168.83       168.83 o                         
  -7 -26   4        685.40        606.93       337.03 o                         
  -6 -26   4       2423.47       2789.80       375.06 o                         
  -5 -26   4       1680.71       1412.79      1017.01 o                         
  -4 -26   4       1471.71       1338.64       190.84 o                         
  -3 -26   4       3826.03       3867.56       203.75 o                         
  -2 -26   4       1736.12       1840.52       100.03 o                         
  -1 -26   4       2632.38       2675.56       109.90 o                         
   0 -26   4       5102.97       5265.14       127.03 o                         
   1 -26   4      10287.69      10890.77       507.63 o                         
   2 -26   4      11562.35      12707.95       401.92 o                         
   3 -26   4       6373.79       6875.76       184.91 o                         
   4 -26   4       3041.59       2983.07       276.67 o                         
   5 -26   4       3286.73       3607.89       237.24 o                         
   6 -26   4        368.21        406.55       167.26 o                         
  -7 -25   4        117.99          3.02       182.54 o                         
  -6 -25   4       1308.91        892.98       470.30 o                         
  -5 -25   4        888.77        339.75       483.56 o                         
  -4 -25   4      15588.45      16201.16       288.62 o                         
  -3 -25   4       1631.12       1592.87       108.96 o                         
  -2 -25   4       9846.71      11005.83       363.19 o                         
  -1 -25   4       1674.84       1751.49       114.78 o                         
   0 -25   4      10913.68      11946.02       414.48 o                         
   1 -25   4        217.86        207.91        74.16 o                         
   2 -25   4      12847.65      13774.23       477.98 o                         
   3 -25   4       3231.71       3310.22       123.68 o                         
   4 -25   4        836.33        809.14       181.07 o                         
   5 -25   4        192.50        178.06       201.66 o                         
   6 -25   4       2842.68       2708.33       521.94 o                         
   7 -25   4        389.14        -18.23       194.71 o                         
  -7 -24   4         41.09       -151.03       189.40 o                         
  -6 -24   4       1271.64       1669.04       637.42 o                         
  -5 -24   4       2962.06       3278.07       599.04 o                         
  -4 -24   4        965.74       1157.47       107.11 o                         
  -3 -24   4      14392.09      15408.26       676.50 o                         
  -2 -24   4       9842.08      10928.11       889.67 o                         
  -1 -24   4       1754.12       1888.43        99.58 o                         
   0 -24   4       9244.29      10198.20       228.80 o                         
   1 -24   4       5630.91       5640.37       179.68 o                         
   2 -24   4       2523.89       2884.28       208.98 o                         
   3 -24   4       2992.45       3085.67       120.79 o                         
   4 -24   4       6152.29       6615.90       146.38 o                         
   5 -24   4       3263.28       3508.27       196.08 o                         
   6 -24   4       3142.71       3251.02       211.88 o                         
   7 -24   4       1469.94       2020.07       299.35 o                         
  -7 -23   4       2342.10       2022.27       845.01 o                         
  -6 -23   4        956.36        815.67       173.66 o                         
  -5 -23   4       5563.57       6190.17       476.58 o                         
  -4 -23   4       1182.93       1470.30       282.95 o                         
  -3 -23   4       9080.04      10146.21       392.15 o                         
  -2 -23   4       4467.54       4565.82       129.90 o                         
  -1 -23   4      21019.40      22648.08       499.00 o                         
   0 -23   4       1319.06       1293.84        92.84 o                         
   1 -23   4       4262.71       4289.48       166.77 o                         
   2 -23   4       6149.25       6292.70       363.89 o                         
   3 -23   4      10939.41      11546.51       413.78 o                         
   4 -23   4       1649.72       1421.07       175.49 o                         
   5 -23   4       2964.65       2431.51       507.63 o                         
   6 -23   4       1038.30        942.94       398.78 o                         
   7 -23   4        906.71        807.86       255.04 o                         
  -7 -22   4       1325.91       1123.07       201.48 o                         
  -6 -22   4       4924.60       5681.97       853.38 o                         
  -5 -22   4        867.99        767.51       654.17 o                         
  -4 -22   4        200.43        265.26        87.59 o                         
  -3 -22   4       4466.50       4676.22       134.72 o                         
  -2 -22   4       4805.78       5150.31       175.14 o                         
  -1 -22   4       7707.65       9177.79       216.39 o                         
   0 -22   4       8132.64       8698.69       213.13 o                         
   1 -22   4       9941.54      11114.29       443.09 o                         
   2 -22   4      11916.42      12350.58       333.89 o                         
   3 -22   4      18530.09      19827.22       434.02 o                         
   4 -22   4       5463.33       5741.03       141.95 o                         
   5 -22   4       1972.78       1914.78       168.67 o                         
   6 -22   4        672.46        540.18       178.65 o                         
   7 -22   4        407.47        428.55       182.06 o                         
  -7 -21   4       1237.67       1188.79       241.78 o                         
  -6 -21   4        889.70        713.66       212.12 o                         
  -5 -21   4       7208.38       7226.25       523.33 o                         
  -4 -21   4       8086.83       7917.34       675.45 o                         
  -3 -21   4       6314.34       6626.80       271.09 o                         
  -2 -21   4       9845.72      10330.84       226.65 o                         
  -1 -21   4       5775.13       6020.42       289.93 o                         
   0 -21   4      17012.71      17724.91       497.49 o                         
   1 -21   4       1213.89       1244.97        91.28 o                         
   2 -21   4      17120.84      18623.08       450.23 o                         
   3 -21   4      11340.22      12789.39       371.60 o                         
   4 -21   4        358.61        355.17       122.11 o                         
   5 -21   4       2795.95       2651.28       251.90 o                         
   6 -21   4       2328.54       1960.35       199.96 o                         
   7 -21   4         87.51       -169.73       169.73 o                         
  -7 -20   4        858.04        857.64       352.73 o                         
  -6 -20   4        705.95        427.39       177.03 o                         
  -5 -20   4        696.18        775.66       285.04 o                         
  -4 -20   4       3210.41       3649.68       226.08 o                         
  -3 -20   4      22124.23      24207.33       478.05 o                         
  -2 -20   4       9579.28      11061.80       251.70 o                         
  -1 -20   4       1083.28       1296.28        92.80 o                         
   0 -20   4      16487.76      16926.64       922.46 o                         
   1 -20   4      11185.67      12519.53       409.25 o                         
   2 -20   4       3626.68       3970.23       121.41 o                         
   3 -20   4       5592.01       5837.68       145.27 o                         
   4 -20   4       5126.88       5659.17       143.99 o                         
   5 -20   4       6415.75       6513.23       457.39 o                         
   6 -20   4       7747.39       8831.63       356.56 o                         
   7 -20   4        566.68        454.04       215.26 o                         
  -7 -19   4       1004.47        992.83       479.37 o                         
  -6 -19   4       2303.69       2327.36       693.59 o                         
  -5 -19   4       1126.10       1171.77       105.10 o                         
  -4 -19   4      12548.93      13537.09       338.06 o                         
  -3 -19   4       6397.64       6618.85       157.06 o                         
  -2 -19   4      17611.19      18681.10       487.32 o                         
  -1 -19   4       6209.88       6468.74       156.67 o                         
   0 -19   4      26111.43      28034.20      1020.85 o                         
   1 -19   4        497.17        363.86        77.51 o                         
   2 -19   4      10433.53      11301.44       322.02 o                         
   3 -19   4       7395.02       7456.43       175.16 o                         
   4 -19   4        365.08        256.83        96.05 o                         
   5 -19   4       2288.50       2348.50       593.46 o                         
   6 -19   4       3482.00       3979.29       275.27 o                         
   7 -19   4        673.13        493.93       182.98 o                         
  -7 -18   4       1332.33       1035.14       232.71 o                         
  -6 -18   4       7053.04       8446.08       522.29 o                         
  -5 -18   4       6012.55       6200.48       353.08 o                         
  -4 -18   4        139.38        124.89        89.19 o                         
  -3 -18   4       3752.95       3935.59       129.44 o                         
  -2 -18   4      13668.14      14959.34       446.93 o                         
  -1 -18   4       2742.05       3030.91       141.65 o                         
   0 -18   4      26088.16      29408.95       668.47 o                         
   1 -18   4      14365.47      14911.08       474.16 o                         
   2 -18   4      11793.49      12408.50       542.87 o                         
   3 -18   4      15354.15      16484.55       478.33 o                         
   4 -18   4       6157.10       6717.31       157.22 o                         
   5 -18   4       1634.66       1561.81       111.24 o                         
   6 -18   4        444.83        359.70       172.79 o                         
   7 -18   4        704.21        896.02       189.22 o                         
  -7 -17   4       3347.96       3360.16       516.36 o                         
  -6 -17   4          1.88         45.59       263.06 o                         
  -5 -17   4      16764.77      17719.26       782.56 o                         
  -4 -17   4        261.36        342.61       113.74 o                         
  -3 -17   4      10377.93      10819.32       249.96 o                         
  -2 -17   4       6651.31       7092.59       186.67 o                         
  -1 -17   4      28156.16      31846.94       648.97 o                         
   0 -17   4      14391.85      15580.45       526.06 o                         
   1 -17   4       8868.20       9879.18       249.41 o                         
   2 -17   4       3364.35       3832.19       152.81 o                         
   3 -17   4      18668.51      20256.05       470.98 o                         
   4 -17   4       1753.17       1846.58       304.93 o                         
   5 -17   4       6397.07       6487.97       524.03 o                         
   6 -17   4       1334.85       1312.37       185.61 o                         
   7 -17   4        427.96        375.56       308.42 o                         
  -7 -16   4        950.03        843.66       561.36 o                         
  -6 -16   4       2267.03       2507.10       189.12 o                         
  -5 -16   4       3361.75       3556.25       201.66 o                         
  -4 -16   4       3890.09       4132.85       249.11 o                         
  -3 -16   4      14099.75      14764.16       847.45 o                         
  -2 -16   4       6405.23       7089.24       188.88 o                         
  -1 -16   4      14731.27      17179.21       519.84 o                         
   0 -16   4      22871.82      24655.98       810.12 o                         
   1 -16   4      17242.37      18949.91       534.51 o                         
   2 -16   4       7865.55       8927.30       533.80 o                         
   3 -16   4       4377.29       4381.00       144.79 o                         
   4 -16   4       7475.00       7745.10       179.57 o                         
   5 -16   4      12171.96      13464.37       964.68 o                         
   6 -16   4       7737.43       8522.21       585.09 o                         
   7 -16   4       2104.05       2579.90       561.36 o                         
  -7 -15   4        576.26        412.26       366.68 o                         
  -6 -15   4       3543.87       3558.62       397.04 o                         
  -5 -15   4        174.58        208.18       100.42 o                         
  -4 -15   4      15269.51      16538.58       434.06 o                         
  -3 -15   4       1690.02       1627.49       131.53 o                         
  -2 -15   4      16415.85      17928.54       541.79 o                         
  -1 -15   4       2809.20       2834.67       108.27 o                         
   0 -15   4      66900.88      71551.59      1024.14 o                         
   1 -15   4      12124.16      13591.30       470.30 o                         
   2 -15   4      15312.31      17014.66       569.74 o                         
   3 -15   4       1145.50       1205.80        98.61 o                         
   4 -15   4       5076.08       5063.03       153.41 o                         
   5 -15   4       2813.03       2527.83       542.52 o                         
   6 -15   4       7756.61       8848.82       393.55 o                         
   7 -15   4        111.26        103.40       261.67 o                         
  -8 -14   4        697.17        730.29       220.77 o                         
  -7 -14   4       1564.48       2015.63       805.93 o                         
  -6 -14   4       7009.53       7308.18       722.55 o                         
  -5 -14   4      11571.33      12302.92       335.60 o                         
  -4 -14   4       1967.32       2171.41       121.29 o                         
  -3 -14   4       5058.75       5298.87       238.99 o                         
  -2 -14   4      13854.06      15063.04       388.24 o                         
  -1 -14   4       2038.71       2285.06        96.74 o                         
   0 -14   4      32800.40      35101.38      1817.01 o                         
   1 -14   4      46874.66      51858.89       897.69 o                         
   2 -14   4      16161.18      17096.69       537.16 o                         
   3 -14   4       4676.50       5160.94       140.68 o                         
   4 -14   4       9899.55      11008.42       672.66 o                         
   5 -14   4       3016.36       3324.14       610.21 o                         
   6 -14   4        927.13        788.51       169.88 o                         
   7 -14   4       2764.88       2499.93       486.70 o                         
  -8 -13   4        232.05        174.99       207.01 o                         
  -7 -13   4       3808.69       4596.65       849.20 o                         
  -6 -13   4       1252.40       1829.01       362.84 o                         
  -5 -13   4      15587.28      16292.04       524.73 o                         
  -4 -13   4      12885.45      13149.52       627.30 o                         
  -3 -13   4      11842.80      12631.30       312.43 o                         
  -2 -13   4        750.54        583.68       251.55 o                         
  -1 -13   4      53661.57      57485.95      1682.34 o                         
   0 -13   4        316.62        268.26        71.36 o                         
   1 -13   4      12139.47      14466.38       682.78 o                         
   2 -13   4       2125.78       1928.92       103.22 o                         
   3 -13   4       9192.29       9881.88       244.35 o                         
   4 -13   4       3947.30       3625.52       247.36 o                         
   5 -13   4       6984.55       7655.55       738.95 o                         
   6 -13   4        248.71        163.63       185.26 o                         
   7 -13   4       2104.53       1729.88       227.10 o                         
   8 -13   4        591.43        234.51       226.60 o                         
  -8 -12   4        380.21        248.38       194.43 o                         
  -7 -12   4        354.91        167.64       324.47 o                         
  -6 -12   4       5638.66       5151.15       530.31 o                         
  -5 -12   4       2899.99       3564.05       473.09 o                         
  -4 -12   4       3372.93       3398.22       268.99 o                         
  -3 -12   4       4259.50       4591.34       207.24 o                         
  -2 -12   4      28835.82      29778.98      1396.95 o                         
  -1 -12   4      26482.72      29076.44       716.37 o                         
   0 -12   4      26407.11      29924.13      1144.35 o                         
   1 -12   4      17644.54      18803.21       608.11 o                         
   2 -12   4       1460.02       1593.21        96.40 o                         
   3 -12   4       2554.43       2635.17       116.20 o                         
   4 -12   4      19330.24      20206.00       498.53 o                         
   5 -12   4      12933.70      13534.92       873.97 o                         
   6 -12   4       2423.18       2690.65       288.88 o                         
   7 -12   4       6137.24       7565.03      1441.96 o                         
   8 -12   4        500.02        249.01       204.22 o                         
  -8 -11   4       1716.51       1308.15       520.19 o                         
  -7 -11   4       3468.31       3699.05       962.24 o                         
  -6 -11   4       4354.41       4915.78       523.68 o                         
  -5 -11   4       2244.29       2479.09       438.20 o                         
  -4 -11   4      13549.06      14731.93       323.84 o                         
  -3 -11   4       9305.36      10702.84       548.80 o                         
  -2 -11   4      10108.93      10289.23       303.08 o                         
  -1 -11   4      34557.86      37304.11       806.42 o                         
   0 -11   4      66715.02      75783.99      1108.18 o                         
   1 -11   4      28021.27      30854.96       730.46 o                         
   2 -11   4      16276.66      16448.48       424.55 o                         
   3 -11   4       4169.59       4303.36       142.07 o                         
   4 -11   4      10120.06      10414.58       230.13 o                         
   5 -11   4       4232.07       4143.07       258.18 o                         
   6 -11   4       5450.29       6403.37       244.41 o                         
   7 -11   4       2494.53       2272.82       789.54 o                         
   8 -11   4         49.39        291.19       215.53 o                         
  -8 -10   4       1171.14       1117.39       222.02 o                         
  -7 -10   4       3669.28       3686.03      1186.92 o                         
  -6 -10   4       2651.65       2630.98       656.61 o                         
  -5 -10   4       8449.53       8580.55       580.20 o                         
  -4 -10   4       3018.17       2779.05       155.95 o                         
  -3 -10   4       7693.69       7880.98       220.50 o                         
  -2 -10   4       8823.91       9186.04       414.48 o                         
  -1 -10   4       1058.44       1344.11       114.78 o                         
   0 -10   4      32857.62      35041.38       788.80 o                         
   1 -10   4      71779.26      78955.55      1321.59 o                         
   2 -10   4      39521.34      41799.88       821.02 o                         
   3 -10   4       3844.23       3958.60       148.28 o                         
   4 -10   4      14070.19      15805.24       562.06 o                         
   5 -10   4       2663.58       2717.65       307.02 o                         
   6 -10   4        303.78        375.02       172.13 o                         
   7 -10   4       3640.49       3844.97       240.52 o                         
   8 -10   4       2500.48       2516.18       652.07 o                         
  -8  -9   4       2420.17       1472.63       249.90 o                         
  -7  -9   4       2234.62       2019.25       663.94 o                         
  -6  -9   4       6143.67       6671.30       986.31 o                         
  -5  -9   4       1916.64       1985.82       241.43 o                         
  -4  -9   4      26994.65      28222.38       566.91 o                         
  -3  -9   4       8874.69       9452.76       261.06 o                         
  -2  -9   4      22108.09      22488.97       667.08 o                         
  -1  -9   4      42706.30      47384.32       975.49 o                         
   0  -9   4      14859.77      16194.62       625.91 o                         
   1  -9   4      19759.43      21271.61       662.56 o                         
   2  -9   4      31426.95      32759.18       878.85 o                         
   3  -9   4        750.52        731.65        97.74 o                         
   4  -9   4       6137.05       6512.88       262.36 o                         
   5  -9   4       2078.95       1981.31       606.72 o                         
   6  -9   4       3396.99       3692.88       255.04 o                         
   7  -9   4       3091.82       3322.73       404.01 o                         
   8  -9   4        126.15        211.16       217.32 o                         
  -8  -8   4        426.93        352.20       213.88 o                         
  -7  -8   4        434.13         66.78       191.13 o                         
  -6  -8   4       4216.10       4387.02       220.67 o                         
  -5  -8   4       3494.74       3817.28       377.85 o                         
  -4  -8   4       2299.42       2296.35       171.30 o                         
  -3  -8   4       9738.38       9924.08       269.15 o                         
  -2  -8   4      46962.23      48592.75       904.28 o                         
  -1  -8   4      30956.07      32548.49       879.20 o                         
   0  -8   4      12979.07      14870.24       645.10 o                         
   1  -8   4      19453.14      20943.35      1553.95 o                         
   2  -8   4       3208.92       3499.61       119.25 o                         
   3  -8   4       4513.60       4750.07       483.91 o                         
   4  -8   4      20082.65      21836.45       653.82 o                         
   5  -8   4       9887.30       9606.53       758.14 o                         
   6  -8   4       2339.10       2750.87       197.10 o                         
   7  -8   4       8645.59       9264.59      1446.14 o                         
   8  -8   4       1356.40       1059.39       227.42 o                         
  -8  -7   4        198.87        -75.67       386.92 o                         
  -7  -7   4       7015.27       7007.99      1490.10 o                         
  -6  -7   4       2565.88       2725.44       944.79 o                         
  -5  -7   4       7741.26       8026.28       237.59 o                         
  -4  -7   4       3043.54       2791.35       221.20 o                         
  -3  -7   4      20129.33      21116.88       634.64 o                         
  -2  -7   4       2088.73       2135.04       106.40 o                         
  -1  -7   4      75271.88      81899.12      1221.81 o                         
   0  -7   4       3885.24       4387.05       230.27 o                         
   1  -7   4      16787.18      18532.47       509.59 o                         
   2  -7   4       5194.89       4892.95       189.80 o                         
   3  -7   4      15861.78      17350.40       441.13 o                         
   4  -7   4       7391.73       7921.95       305.28 o                         
   5  -7   4       4528.67       4590.17       375.75 o                         
   6  -7   4       1489.90       1999.87       295.16 o                         
   7  -7   4       3828.27       3896.71      1103.88 o                         
   8  -7   4        534.99       -141.67       217.42 o                         
  -8  -6   4        916.62       1231.47       784.65 o                         
  -7  -6   4       4926.31       5187.85      1088.18 o                         
  -6  -6   4       7019.51       7824.88      1009.68 o                         
  -5  -6   4       4815.45       5103.93       460.53 o                         
  -4  -6   4       1531.02       1535.29       238.64 o                         
  -3  -6   4       7325.36       7616.26       202.52 o                         
  -2  -6   4      17681.97      20439.71       645.18 o                         
  -1  -6   4       1130.54       1339.69       194.68 o                         
   0  -6   4      23101.05      24560.30      1422.77 o                         
   1  -6   4      62718.90      71647.33      1160.24 o                         
   2  -6   4      25793.20      27831.85      1950.99 o                         
   3  -6   4      15907.45      16694.45       395.24 o                         
   4  -6   4      12007.22      13154.21       298.11 o                         
   5  -6   4       1602.79       1753.67       166.42 o                         
   6  -6   4        345.20        267.56       196.72 o                         
   7  -6   4       2226.83       2337.27       808.03 o                         
   8  -6   4       2411.85       2454.21       421.11 o                         
  -8  -5   4       5115.67       5264.71       287.16 o                         
  -7  -5   4        143.36         39.72       197.08 o                         
  -6  -5   4       7703.77       7697.28       577.06 o                         
  -5  -5   4       2469.09       2592.73       206.89 o                         
  -4  -5   4      24737.35      27033.38       841.87 o                         
  -3  -5   4        272.17        365.48        94.87 o                         
  -2  -5   4      33506.06      33883.68       847.28 o                         
  -1  -5   4       5702.25       6389.46       210.03 o                         
   0  -5   4      53653.09      60200.74      1097.81 o                         
   1  -5   4       8026.67       9491.54       297.25 o                         
   2  -5   4      51689.84      57979.87      1053.85 o                         
   3  -5   4       3489.60       3691.36       137.30 o                         
   4  -5   4       5952.57       6121.88       172.99 o                         
   5  -5   4       5838.82       6427.13       430.53 o                         
   6  -5   4       8464.16       9780.21       233.78 o                         
   7  -5   4       2322.15       2799.28       311.21 o                         
   8  -5   4        543.14        -19.58       519.84 o                         
  -8  -4   4        257.15        152.29       196.77 o                         
  -7  -4   4        836.18        798.03       197.53 o                         
  -6  -4   4       3535.58       3283.75       400.18 o                         
  -5  -4   4       1045.09       1208.61       127.65 o                         
  -4  -4   4       6658.34       6567.86       175.84 o                         
  -3  -4   4      25836.24      27131.42       737.61 o                         
  -2  -4   4      35079.50      36979.67      1492.90 o                         
  -1  -4   4      26147.58      29736.47       785.97 o                         
   0  -4   4      42421.62      45956.90       981.94 o                         
   1  -4   4      30533.67      33362.03      1762.24 o                         
   2  -4   4      15276.78      16584.93       658.70 o                         
   3  -4   4       9891.01      10499.95       332.49 o                         
   4  -4   4      10130.53      11202.49       286.82 o                         
   5  -4   4       9864.85      10588.31       758.14 o                         
   6  -4   4      12325.53      14698.65       335.99 o                         
   7  -4   4       4405.68       4805.55       769.65 o                         
   8  -4   4       1514.34       1325.09       244.45 o                         
  -8  -3   4        869.68        524.29       214.10 o                         
  -7  -3   4       7213.21       7318.41      1207.15 o                         
  -6  -3   4       1381.90       1176.45       680.68 o                         
  -5  -3   4      15762.26      15056.80       796.51 o                         
  -4  -3   4       2066.78       2203.97       129.34 o                         
  -3  -3   4      31932.03      33411.47      1209.60 o                         
  -2  -3   4       3836.92       4107.97       228.87 o                         
  -1  -3   4      90841.27      98209.95      1473.01 o                         
   0  -3   4      26366.07      27720.76       814.31 o                         
   1  -3   4      15404.07      17522.88       528.53 o                         
   2  -3   4       3259.57       3153.87       118.82 o                         
   3  -3   4      22015.18      23235.17       982.82 o                         
   4  -3   4       1073.95       1213.58       113.57 o                         
   5  -3   4       7086.98       7067.44       180.98 o                         
   6  -3   4       1907.24       2104.71       258.53 o                         
   7  -3   4       2228.53       2027.21       624.86 o                         
   8  -3   4       1328.69       1198.72       431.92 o                         
  -8  -2   4        190.51        421.64       197.61 o                         
  -7  -2   4       3021.06       3195.73       956.30 o                         
  -6  -2   4      12338.73      12857.00       956.30 o                         
  -5  -2   4       3525.57       3416.03       153.20 o                         
  -4  -2   4        195.31        162.20        98.72 o                         
  -3  -2   4       6221.06       6179.09       165.81 o                         
  -2  -2   4      24163.95      24746.02       743.37 o                         
  -1  -2   4       5795.19       5897.84       273.88 o                         
   0  -2   4      61079.47      62829.68      1141.24 o                         
   1  -2   4      44002.70      45419.27       976.32 o                         
   2  -2   4      15331.52      16142.40       559.97 o                         
   3  -2   4      31343.37      31111.04      1407.07 o                         
   4  -2   4       6376.78       6447.34       438.20 o                         
   5  -2   4       4034.18       4144.12       155.91 o                         
   6  -2   4        364.25        479.98       121.54 o                         
   7  -2   4       1474.68       1465.03       250.50 o                         
   8  -2   4       1960.55       1442.37       551.59 o                         
  -8  -1   4       3384.14       2237.35       570.43 o                         
  -7  -1   4       3611.91       3247.80       584.74 o                         
  -6  -1   4       3299.95       2925.39       425.99 o                         
  -5  -1   4      12669.38      12136.69       604.62 o                         
  -4  -1   4      11323.50      11140.47       269.18 o                         
  -3  -1   4       9449.11       8951.85       262.17 o                         
  -2  -1   4      25233.66      24436.54       719.16 o                         
  -1  -1   4      24942.69      25467.84       761.37 o                         
   0  -1   4      76672.02      78797.77      1252.89 o                         
   1  -1   4      12550.47      12012.57      1168.96 o                         
   2  -1   4      21131.59      20915.43       694.56 o                         
   3  -1   4      10739.32      10378.22       604.62 o                         
   4  -1   4       1603.82       1458.05       117.19 o                         
   5  -1   4       9248.30       8897.46       209.47 o                         
   6  -1   4       7854.43       8244.15       231.31 o                         
   7  -1   4        156.77        276.28       192.52 o                         
   8  -1   4       1126.51        991.56       530.31 o                         
  -8   0   4         36.22        110.84       194.64 o                         
  -7   0   4        681.84        914.73       218.76 o                         
  -6   0   4       1720.08       1442.48       129.64 o                         
  -5   0   4       1415.62       1511.26       126.27 o                         
  -4   0   4      11142.96      11025.25       272.81 o                         
  -3   0   4      20539.13      20322.10       622.89 o                         
  -2   0   4       1998.20       2131.60       108.59 o                         
  -1   0   4      27834.54      27548.76      1338.34 o                         
   0   0   4      56193.66      57049.57      1086.02 o                         
   1   0   4      39305.91      36798.55      3770.29 o                         
   2   0   4      11540.93      11520.92       301.72 o                         
   3   0   4       9546.60       8581.14       254.08 o                         
   4   0   4        929.02        774.35       112.82 o                         
   5   0   4      13308.04      12470.44      1125.86 o                         
   6   0   4      19627.75      21732.81       844.66 o                         
   7   0   4       1125.56       1280.56       234.95 o                         
   8   0   4       1517.33       1146.53       266.20 o                         
  -8   1   4       3252.95       2166.08       659.05 o                         
  -7   1   4       3655.42       3156.35      1026.78 o                         
  -6   1   4       2838.46       2548.94       654.17 o                         
  -5   1   4      11713.60      10505.52       965.72 o                         
  -4   1   4      10499.33       9996.53       346.79 o                         
  -3   1   4       8612.73       8371.89       362.15 o                         
  -2   1   4      21717.72      21806.51       706.03 o                         
  -1   1   4      25506.53      26613.45       784.76 o                         
   0   1   4      73758.17      71178.85      2819.37 o                         
   1   1   4      10675.91      10622.15       794.41 o                         
   2   1   4      16640.77      16923.36       448.32 o                         
   3   1   4      11241.06      10422.84       290.72 o                         
   4   1   4       1602.42       1628.37       123.16 o                         
   5   1   4       8877.75       8848.80       477.63 o                         
   6   1   4       7224.49       7398.77       463.32 o                         
   7   1   4        207.98         30.54       181.76 o                         
   8   1   4       1533.32       1260.79       268.08 o                         
   1   2   4      42924.48      32734.13      1189.01 o                         
   1   3   4      18993.33      16474.53       550.55 o                         
   1   4   4      29151.61      31747.48      1197.39 o                         
   1   5   4       7600.56       7427.14       343.31 o                         
   1   6   4      61376.66      54114.04      1343.22 o                         
   1   7   4      17122.97      18341.08       644.05 o                         
   1   8   4      18301.50      17749.37       521.94 o                         
   1   9   4      19154.17      18458.31       879.90 o                         
   1  10   4      71935.70      64840.96      1401.83 o                         
   1  11   4      27966.04      25367.00       930.84 o                         
   1  12   4      17304.81      16438.24       507.28 o                         
   1  13   4      13234.79      13014.95       422.85 o                         
   1  14   4      50747.72      47957.54      1253.21 o                         
   1  15   4      11462.68      12107.14       430.53 o                         
   1  16   4      16254.43      17845.66       694.29 o                         
   1  17   4       8887.10       8845.72       311.91 o                         
   1  18   4      12069.70      11410.06       365.64 o                         
   1  19   4        717.80        765.46       118.62 o                         
   1  20   4      10984.45      11181.19       570.78 o                         
   1  21   4       2212.14       2575.50       146.53 o                         
   1  22   4      10128.01      10622.96       336.33 o                         
   1  23   4       4137.39       4220.86       167.47 o                         
   1  24   4       4811.54       4789.54       173.75 o                         
   1  25   4         93.92         14.65       106.76 o                         
   1  26   4      11965.99      12635.35       464.72 o                         
   1  27   4       5393.70       5317.76       188.40 o                         
   1  28   4       3033.83       3241.18       161.19 o                         
   1  29   4       1269.22       1140.17       130.48 o                         
   1  30   4      11907.74      11527.28       399.13 o                         
   1  31   4       3373.98       3343.05       164.68 o                         
   1  32   4       5050.93       4583.00       177.24 o                         
   1  33   4       3062.59       3015.10       156.30 o                         
   1  34   4       3538.08       2933.46       153.51 o                         
   1  35   4        606.15        210.73       166.07 o                         
   1  36   4       2378.47       2003.32       205.84 o                         
   1  37   4       1595.34       1529.53       216.31 o                         
   1  38   4       1888.51       1957.27       213.52 o                         
   1  39   4        110.78        -79.55       176.54 o                         
  -1 -45   5        710.80        640.56       253.99 o                         
   0 -45   5        158.89         19.48       231.66 o                         
   1 -45   5         91.45        135.63       146.99 o                         
  -2 -44   5       1576.06       1780.37       191.30 o                         
  -1 -44   5        349.10        201.86       213.87 o                         
   0 -44   5         19.14        -27.21       143.37 o                         
   1 -44   5         54.40          7.53       144.99 o                         
   2 -44   5        257.08        -55.53       302.84 o                         
  -2 -43   5        549.61        156.84       193.63 o                         
  -1 -43   5        742.24        834.10       327.96 o                         
   0 -43   5        191.58         82.33       146.65 o                         
   1 -43   5        607.14        369.51       161.14 o                         
   2 -43   5        824.15        626.27       172.51 o                         
  -3 -42   5          2.94        -12.58       232.36 o                         
  -2 -42   5         81.47        -51.63       147.32 o                         
  -1 -42   5        837.60        809.01       155.95 o                         
   0 -42   5         33.21         22.90       138.15 o                         
   1 -42   5       3071.24       3216.00       198.46 o                         
   2 -42   5        887.60        712.83       168.33 o                         
   3 -42   5         28.33         43.52       152.18 o                         
  -3 -41   5          8.80         59.07       206.54 o                         
  -2 -41   5        274.29        114.41       359.01 o                         
  -1 -41   5       1023.97       1252.38       164.16 o                         
   0 -41   5         47.54       -138.66       138.66 o                         
   1 -41   5        515.76        347.40       253.64 o                         
   2 -41   5        901.88        642.65       218.40 o                         
   3 -41   5         35.47         59.61       154.89 o                         
  -3 -40   5         40.56         63.80       154.65 o                         
  -2 -40   5       3186.29       3279.50       198.45 o                         
  -1 -40   5       1467.38       1241.92       332.84 o                         
   0 -40   5        320.03        314.64       142.27 o                         
   1 -40   5         14.36         78.35       141.35 o                         
   2 -40   5        408.36        381.32       206.19 o                         
   3 -40   5        679.64        976.19       227.48 o                         
  -4 -39   5       1640.31       1325.78       251.90 o                         
  -3 -39   5          9.08       -151.82       151.82 o                         
  -2 -39   5        502.83        468.70       148.03 o                         
  -1 -39   5       2567.89       2223.52       173.13 o                         
   0 -39   5        116.60        -38.21       322.72 o                         
   1 -39   5        715.81        489.96       164.33 o                         
   2 -39   5        985.19       1183.32       489.49 o                         
   3 -39   5        115.96       -136.31       222.94 o                         
   4 -39   5       1119.13       1437.45       489.84 o                         
  -4 -38   5        466.42        516.65       497.86 o                         
  -3 -38   5        197.56        325.20       149.82 o                         
  -2 -38   5        204.23        174.54       208.64 o                         
  -1 -38   5       1195.72       1454.34       205.15 o                         
   0 -38   5       1183.89       1038.90       162.58 o                         
   1 -38   5       3808.00       3692.44       188.90 o                         
   2 -38   5       1396.00       1505.76       273.18 o                         
   3 -38   5        522.10        562.03       172.00 o                         
   4 -38   5        399.20        162.78       256.08 o                         
  -4 -37   5       1704.39       1592.67       191.76 o                         
  -3 -37   5       1088.59        959.74       311.91 o                         
  -2 -37   5        841.48        580.44       150.28 o                         
  -1 -37   5        989.08        642.32       274.23 o                         
   0 -37   5        632.13        639.42       140.12 o                         
   1 -37   5       2477.30       2192.95       424.95 o                         
   2 -37   5       1117.20        877.93       157.86 o                         
   3 -37   5        324.83        -18.30       404.01 o                         
   4 -37   5        260.61        215.65       174.70 o                         
  -4 -36   5        910.99        828.28       316.09 o                         
  -3 -36   5       3037.61       3555.58       416.57 o                         
  -2 -36   5       3062.86       3834.81       353.08 o                         
  -1 -36   5       1726.51       1836.44       159.63 o                         
   0 -36   5        625.98        827.28       141.84 o                         
   1 -36   5        268.89         52.35       131.53 o                         
   2 -36   5         65.38        -66.76       284.69 o                         
   3 -36   5       2914.64       2949.95       192.10 o                         
   4 -36   5       1569.64       1249.92       323.77 o                         
  -5 -35   5        774.95       1538.15       198.78 o                         
  -4 -35   5        438.70         18.70       297.25 o                         
  -3 -35   5        544.92        616.50       155.36 o                         
  -2 -35   5        494.47        428.17       295.51 o                         
  -1 -35   5       2571.14       2150.78       163.37 o                         
   0 -35   5       1217.52       1019.15       345.05 o                         
   1 -35   5        264.44        139.71       183.86 o                         
   2 -35   5        875.41        643.56       147.86 o                         
   3 -35   5       1925.83       1476.97       338.77 o                         
   4 -35   5       2137.30       1925.23       576.71 o                         
   5 -35   5        334.42        396.16       173.60 o                         
  -5 -34   5       1077.13       1366.25       269.34 o                         
  -4 -34   5       1066.51        808.67       188.40 o                         
  -3 -34   5        655.92        718.27       379.59 o                         
  -2 -34   5        228.71        185.63       128.26 o                         
  -1 -34   5        759.47        798.54       133.16 o                         
   0 -34   5       4829.34       5314.24       281.90 o                         
   1 -34   5       2089.09       2168.43       153.10 o                         
   2 -34   5       2777.43       2956.17       269.69 o                         
   3 -34   5       2311.94       2729.69       226.08 o                         
   4 -34   5        121.02        123.17       353.77 o                         
   5 -34   5         92.32        198.35       161.73 o                         
  -5 -33   5        187.04        510.77       176.88 o                         
  -4 -33   5       1549.81       1679.70       257.83 o                         
  -3 -33   5       2909.76       2637.52       938.51 o                         
  -2 -33   5       2891.76       2987.21       174.04 o                         
  -1 -33   5        245.33        257.74       116.84 o                         
   0 -33   5       1283.66       1004.05       137.62 o                         
   1 -33   5       2109.27       1930.51       153.45 o                         
   2 -33   5       1685.08       1563.06       153.16 o                         
   3 -33   5       1754.35       1848.07       275.27 o                         
   4 -33   5        178.90        347.86       153.88 o                         
   5 -33   5        908.50        418.98       195.42 o                         
  -5 -32   5        191.68        535.50       433.32 o                         
  -4 -32   5        675.76        667.14       155.92 o                         
  -3 -32   5      12712.85      13760.39       783.60 o                         
  -2 -32   5       1564.43       1857.30       163.63 o                         
  -1 -32   5       2761.26       3141.65       161.88 o                         
   0 -32   5       1214.66       1364.51        91.02 o                         
   1 -32   5        509.49        689.68       195.73 o                         
   2 -32   5        373.48        401.38       131.27 o                         
   3 -32   5       5683.39       6001.73       215.50 o                         
   4 -32   5        124.54        -33.46       155.18 o                         
   5 -32   5       1211.68       1079.59       173.54 o                         
  -5 -31   5       1419.53       1863.34       217.26 o                         
  -4 -31   5        522.37        -57.22       237.24 o                         
  -3 -31   5       1395.88       1697.99       165.21 o                         
  -2 -31   5       3454.27       3556.55       173.16 o                         
  -1 -31   5       1142.03       1059.04        92.72 o                         
   0 -31   5       3796.88       3719.26       266.90 o                         
   1 -31   5       1415.67       1396.71       191.89 o                         
   2 -31   5       1198.95        907.31       143.15 o                         
   3 -31   5       5788.21       5443.22       459.84 o                         
   4 -31   5       2037.38       2026.85       355.87 o                         
   5 -31   5        620.44        787.45       172.26 o                         
  -6 -30   5       3712.75       4688.10       762.67 o                         
  -5 -30   5        565.12       1271.35       247.01 o                         
  -4 -30   5       1037.70       1291.94       172.00 o                         
  -3 -30   5        513.07        699.43       242.83 o                         
  -2 -30   5         20.25         24.57        78.77 o                         
  -1 -30   5       2039.34       2165.21       102.62 o                         
   0 -30   5       8325.99       9242.87       292.02 o                         
   1 -30   5        437.91        526.17        84.53 o                         
   2 -30   5      10061.71      11138.85       472.40 o                         
   3 -30   5       3676.38       4126.16       191.51 o                         
   4 -30   5        113.89         80.85       297.25 o                         
   5 -30   5        211.02        457.62       154.33 o                         
   6 -30   5        922.12        765.23       239.69 o                         
  -6 -29   5        646.48        613.10       391.45 o                         
  -5 -29   5       1727.35       1737.09       534.85 o                         
  -4 -29   5        314.35         70.99       278.06 o                         
  -3 -29   5       2910.16       2959.10       671.96 o                         
  -2 -29   5       7495.72       7158.37       182.90 o                         
  -1 -29   5        151.70        192.92        83.03 o                         
   0 -29   5       1779.94       1863.65       103.98 o                         
   1 -29   5       2254.41       2274.98       123.86 o                         
   2 -29   5       3008.56       2811.81       415.18 o                         
   3 -29   5       4873.94       4717.17       201.17 o                         
   4 -29   5       1861.00       1542.52       224.34 o                         
   5 -29   5        652.42        247.63       177.10 o                         
   6 -29   5       1347.43       1246.87       207.85 o                         
  -6 -28   5        299.96        285.46       290.28 o                         
  -5 -28   5        139.61       -301.09       301.09 o                         
  -4 -28   5       1261.95       1876.12       582.64 o                         
  -3 -28   5      16668.57      19015.66       534.85 o                         
  -2 -28   5       7926.60       8330.47       238.09 o                         
  -1 -28   5       4981.01       5256.01       134.07 o                         
   0 -28   5        695.81        807.34       142.00 o                         
   1 -28   5        164.74         88.12        79.59 o                         
   2 -28   5       2614.14       2903.30       200.61 o                         
   3 -28   5       3953.76       4066.75       188.62 o                         
   4 -28   5       1935.02       1715.61       165.80 o                         
   5 -28   5       3036.52       2947.04       213.17 o                         
   6 -28   5       1642.40       1737.37       213.00 o                         
  -6 -27   5        209.99         75.24       197.47 o                         
  -5 -27   5       1225.47       1147.30       182.10 o                         
  -4 -27   5       4152.21       4560.44       388.31 o                         
  -3 -27   5       2114.87       1864.85       109.65 o                         
  -2 -27   5       5411.78       5186.67       140.07 o                         
  -1 -27   5        233.24         55.17        80.87 o                         
   0 -27   5       2794.96       2851.58       114.88 o                         
   1 -27   5       5759.70       5910.71       141.33 o                         
   2 -27   5       4497.03       5081.14       140.09 o                         
   3 -27   5       4944.36       5135.23       134.59 o                         
   4 -27   5          0.30        -42.43       240.38 o                         
   5 -27   5       2731.43       2844.59       444.83 o                         
   6 -27   5        154.31       -134.98       184.46 o                         
  -6 -26   5       3568.11       3970.08       472.40 o                         
  -5 -26   5       5608.67       5814.72      1182.73 o                         
  -4 -26   5        544.54        326.20       148.98 o                         
  -3 -26   5        429.75        582.57       196.42 o                         
  -2 -26   5        216.32        326.95        86.68 o                         
  -1 -26   5       4886.11       5360.48       137.79 o                         
   0 -26   5       3880.59       4091.66       124.52 o                         
   1 -26   5       5711.64       5720.69       140.62 o                         
   2 -26   5      11692.88      12139.80       406.46 o                         
   3 -26   5       3520.19       3779.76       134.32 o                         
   4 -26   5        716.21        859.20       146.41 o                         
   5 -26   5        695.73        555.24       183.17 o                         
   6 -26   5        737.25        775.74       182.57 o                         
  -6 -25   5        265.23        305.67       304.58 o                         
  -5 -25   5       4418.48       4446.23       726.39 o                         
  -4 -25   5       1028.16        973.91       298.65 o                         
  -3 -25   5       1972.77       2045.69       175.14 o                         
  -2 -25   5       5368.64       5836.06       335.98 o                         
  -1 -25   5       5897.20       6791.27       265.50 o                         
   0 -25   5        451.90        605.78        88.28 o                         
   1 -25   5        744.61        697.58        89.73 o                         
   2 -25   5       6785.40       6984.56       169.91 o                         
   3 -25   5       4353.27       4441.49       137.85 o                         
   4 -25   5       3497.86       3375.45       191.59 o                         
   5 -25   5       2242.38       2016.42       228.87 o                         
   6 -25   5        892.73       1003.17       194.22 o                         
  -6 -24   5        243.32        138.10       171.67 o                         
  -5 -24   5        613.64        142.25       671.61 o                         
  -4 -24   5       5278.19       5935.19       573.57 o                         
  -3 -24   5       8674.95       9408.88       267.92 o                         
  -2 -24   5      22142.27      23896.24       414.93 o                         
  -1 -24   5       6197.96       6388.34       247.36 o                         
   0 -24   5         14.56         25.90        79.77 o                         
   1 -24   5        186.92        132.96        82.89 o                         
   2 -24   5       6653.82       7107.00       206.19 o                         
   3 -24   5       3153.61       3211.79       124.38 o                         
   4 -24   5       7460.75       8320.81       312.26 o                         
   5 -24   5       5478.36       5791.89       936.42 o                         
   6 -24   5        944.46       1079.55       189.84 o                         
  -6 -23   5         33.66        -81.53       165.46 o                         
  -5 -23   5        368.60        547.45       223.99 o                         
  -4 -23   5       7749.17       8723.18       237.94 o                         
  -3 -23   5       1657.88       1572.10       202.01 o                         
  -2 -23   5       2200.16       2064.77       129.09 o                         
  -1 -23   5       4658.65       5014.92       135.42 o                         
   0 -23   5       2630.79       2656.57       225.73 o                         
   1 -23   5      10683.53      12060.09       754.30 o                         
   2 -23   5       7840.31       8331.10       194.81 o                         
   3 -23   5       1223.25       1305.36       108.09 o                         
   4 -23   5       4458.62       4076.63       202.60 o                         
   5 -23   5       5458.13       5633.44       438.20 o                         
   6 -23   5        135.68         -9.28       185.90 o                         
  -7 -22   5       2850.04       3211.86       915.48 o                         
  -6 -22   5        902.72       1031.41       184.32 o                         
  -5 -22   5      11620.89      13144.34       300.44 o                         
  -4 -22   5       2633.23       2775.57       124.90 o                         
  -3 -22   5          6.88         70.94        87.18 o                         
  -2 -22   5        155.22        148.27        91.09 o                         
  -1 -22   5      11126.98      12120.54       376.05 o                         
   0 -22   5       3077.25       3120.63       118.17 o                         
   1 -22   5      22057.64      23848.09       473.84 o                         
   2 -22   5       7653.93       8198.52       332.14 o                         
   3 -22   5       2560.86       2583.28       163.28 o                         
   4 -22   5       1239.43       1183.63       106.51 o                         
   5 -22   5        355.88        641.17       161.16 o                         
   6 -22   5        695.26        600.11       192.09 o                         
  -7 -21   5        971.60        703.20       644.05 o                         
  -6 -21   5        330.43        620.28       167.74 o                         
  -5 -21   5       5401.40       6092.65       513.91 o                         
  -4 -21   5       9745.48      10248.29       423.20 o                         
  -3 -21   5        891.23        825.71       115.83 o                         
  -2 -21   5       3951.96       4457.80       141.62 o                         
  -1 -21   5      11943.06      13131.08       399.47 o                         
   0 -21   5       3358.22       3398.55       121.56 o                         
   1 -21   5       5276.64       5810.42       143.30 o                         
   2 -21   5       8821.99       9472.27       336.68 o                         
   3 -21   5        206.17        167.72        90.69 o                         
   4 -21   5       3214.28       2782.83       165.72 o                         
   5 -21   5       3989.42       4051.98       219.39 o                         
   6 -21   5        125.93       -167.83       327.26 o                         
   7 -21   5       1330.37       1057.43       310.16 o                         
  -7 -20   5        237.38        -17.69       197.44 o                         
  -6 -20   5        166.73       -182.33       182.33 o                         
  -5 -20   5        400.57        247.50       306.32 o                         
  -4 -20   5      12205.19      13099.03       362.50 o                         
  -3 -20   5        556.06        661.59        97.06 o                         
  -2 -20   5      30935.96      33495.03       540.80 o                         
  -1 -20   5      10642.94      11324.27       247.85 o                         
   0 -20   5        548.54        524.94        85.85 o                         
   1 -20   5        665.49        755.38        91.85 o                         
   2 -20   5       3324.30       3524.99       128.33 o                         
   3 -20   5       2953.54       3325.28       289.23 o                         
   4 -20   5      14753.17      15207.39       315.54 o                         
   5 -20   5       4464.63       4384.81       210.51 o                         
   6 -20   5        969.77       1030.56       196.04 o                         
   7 -20   5       1370.60       1986.86       531.71 o                         
  -7 -19   5       1772.01       1603.44       946.54 o                         
  -6 -19   5        827.30        702.50       309.81 o                         
  -5 -19   5       1152.81       1328.30       199.22 o                         
  -4 -19   5       4838.51       5202.88       345.05 o                         
  -3 -19   5        231.95        189.80        90.87 o                         
  -2 -19   5       3839.45       3865.77       134.91 o                         
  -1 -19   5      15853.57      16444.21       463.98 o                         
   0 -19   5        401.82        468.66        84.26 o                         
   1 -19   5       7917.84       8175.19       383.08 o                         
   2 -19   5       8528.13       8688.81       268.64 o                         
   3 -19   5        664.51        638.22        97.56 o                         
   4 -19   5      15138.54      17685.11       513.91 o                         
   5 -19   5       3056.73       2662.97       421.81 o                         
   6 -19   5        106.91        275.22       169.33 o                         
   7 -19   5        713.12        464.47       221.89 o                         
  -7 -18   5       5123.49       5239.43       845.36 o                         
  -6 -18   5       1103.71       1061.01       325.86 o                         
  -5 -18   5       8801.84       9417.11       402.27 o                         
  -4 -18   5       5438.07       5887.64       292.72 o                         
  -3 -18   5        697.01        575.62        96.40 o                         
  -2 -18   5       1728.10       1814.36       192.59 o                         
  -1 -18   5      10914.24      11919.90       275.59 o                         
   0 -18   5       2570.85       2651.95       142.00 o                         
   1 -18   5      36464.51      39249.83       667.23 o                         
   2 -18   5      22397.15      22586.60       962.58 o                         
   3 -18   5       3857.17       4467.91       140.39 o                         
   4 -18   5       1177.38       1287.26       112.10 o                         
   5 -18   5        131.38          2.18       327.61 o                         
   6 -18   5       1017.46       1179.85       186.77 o                         
   7 -18   5       2492.89       2700.88       244.18 o                         
  -7 -17   5        965.24        849.14       257.48 o                         
  -6 -17   5       1562.90       1641.55       381.68 o                         
  -5 -17   5        767.00        831.57       166.39 o                         
  -4 -17   5      14643.26      15410.84       350.01 o                         
  -3 -17   5       3394.93       3751.72       141.24 o                         
  -2 -17   5      11733.55      13167.75       278.31 o                         
  -1 -17   5      11196.25      11748.21       267.52 o                         
   0 -17   5        709.89        568.15       232.71 o                         
   1 -17   5      10366.38      11297.38       269.53 o                         
   2 -17   5      13954.00      14561.68       560.66 o                         
   3 -17   5       3133.46       2974.12       256.78 o                         
   4 -17   5        991.61        885.95       115.07 o                         
   5 -17   5       4220.44       3994.08       211.86 o                         
   6 -17   5       1136.83        696.06       191.94 o                         
   7 -17   5       2421.77       2715.17       860.36 o                         
  -7 -16   5        226.88        119.66       447.97 o                         
  -6 -16   5        639.43        700.51       184.16 o                         
  -5 -16   5        254.20        239.39       148.98 o                         
  -4 -16   5       9544.10      10057.68       250.21 o                         
  -3 -16   5      20610.23      22012.21       480.42 o                         
  -2 -16   5      30261.38      32587.00       679.29 o                         
  -1 -16   5      12783.90      14154.39       487.12 o                         
   0 -16   5       2998.54       3131.21       125.95 o                         
   1 -16   5       1731.42       1857.06       106.68 o                         
   2 -16   5       1995.79       2106.07       114.65 o                         
   3 -16   5       9534.76      11016.11       490.89 o                         
   4 -16   5       9069.02       9590.41       264.81 o                         
   5 -16   5       3106.31       3063.59       191.70 o                         
   6 -16   5       3259.53       3792.19       233.93 o                         
   7 -16   5       1861.92       1697.24       534.50 o                         
  -7 -15   5       2681.68       2535.66       579.16 o                         
  -6 -15   5       1352.74       1284.05       269.69 o                         
  -5 -15   5       4687.56       5419.52       515.66 o                         
  -4 -15   5        147.21        236.21       197.12 o                         
  -3 -15   5       3595.27       3698.68       160.14 o                         
  -2 -15   5       9592.82      10089.74       241.32 o                         
  -1 -15   5      15592.67      16589.83       519.38 o                         
   0 -15   5       6714.59       7016.55       175.30 o                         
   1 -15   5       4381.12       4708.72       139.75 o                         
   2 -15   5       6887.83       7221.07       168.20 o                         
   3 -15   5       9541.40       9530.58       220.43 o                         
   4 -15   5      11645.71      12715.60       299.00 o                         
   5 -15   5       1006.70        758.41       155.97 o                         
   6 -15   5       1312.73       1336.87       198.10 o                         
   7 -15   5        184.19        104.44       201.39 o                         
  -7 -14   5       4461.34       4462.11      1038.99 o                         
  -6 -14   5      12395.43      14068.50      1217.27 o                         
  -5 -14   5       2362.71       2276.26       124.97 o                         
  -4 -14   5       4756.63       5380.67       273.53 o                         
  -3 -14   5       2280.71       2317.98       221.54 o                         
  -2 -14   5       1727.96       1937.54       120.02 o                         
  -1 -14   5      10583.74      11029.91       270.46 o                         
   0 -14   5      21922.12      22632.21       606.91 o                         
   1 -14   5      19771.72      21113.24       776.97 o                         
   2 -14   5      27126.12      30117.26       608.58 o                         
   3 -14   5      11571.86      11759.99       307.59 o                         
   4 -14   5        440.78        472.01       104.71 o                         
   5 -14   5         88.21         30.69        96.47 o                         
   6 -14   5       2887.60       3058.16       230.96 o                         
   7 -14   5       2212.47       2504.74       243.79 o                         
  -7 -13   5        143.68        132.26       302.49 o                         
  -6 -13   5       2362.78       2502.36       963.63 o                         
  -5 -13   5       1936.75       1805.58       218.75 o                         
  -4 -13   5       5124.65       5335.97       217.01 o                         
  -3 -13   5       9000.76       9171.49       222.94 o                         
  -2 -13   5      12696.10      14230.20       311.71 o                         
  -1 -13   5       1581.53       1894.65       352.38 o                         
   0 -13   5       9450.75      10251.26       265.72 o                         
   1 -13   5      22954.31      25314.46      1286.35 o                         
   2 -13   5       6916.96       7006.05       177.86 o                         
   3 -13   5      14977.24      16127.36       457.33 o                         
   4 -13   5       1533.77       1421.51       328.65 o                         
   5 -13   5       1880.89       1778.37       416.22 o                         
   6 -13   5       5252.38       5791.55       500.66 o                         
   7 -13   5       2843.88       2483.83       632.54 o                         
  -7 -12   5        236.71        136.73       246.32 o                         
  -6 -12   5        158.69        124.76       180.35 o                         
  -5 -12   5        427.64        371.35       108.65 o                         
  -4 -12   5       1925.55       2142.52       150.37 o                         
  -3 -12   5      56983.36      61233.78       809.86 o                         
  -2 -12   5       6268.02       6217.80       326.56 o                         
  -1 -12   5      23952.46      26720.64       645.36 o                         
   0 -12   5       7610.88       7745.25       208.07 o                         
   1 -12   5       2975.28       3236.53       196.08 o                         
   2 -12   5       4358.76       4704.01       154.21 o                         
   3 -12   5      18226.24      19709.74       508.23 o                         
   4 -12   5        687.11        614.74       109.18 o                         
   5 -12   5       7043.05       7714.82       316.79 o                         
   6 -12   5       7786.14       8626.15       295.43 o                         
   7 -12   5        798.49        577.37       213.24 o                         
  -7 -11   5       1204.46        871.71       310.51 o                         
  -6 -11   5       1735.61       1723.92       806.28 o                         
  -5 -11   5       9788.89      10550.84       499.26 o                         
  -4 -11   5        760.30       1027.15       287.14 o                         
  -3 -11   5       9477.05       9586.37       279.81 o                         
  -2 -11   5      10703.71      10723.56       274.78 o                         
  -1 -11   5       8201.75       9428.43       500.31 o                         
   0 -11   5      27845.46      29582.88       715.07 o                         
   1 -11   5       6025.51       6259.03       236.55 o                         
   2 -11   5       1702.67       1671.91       199.22 o                         
   3 -11   5      18197.02      19933.16      1023.29 o                         
   4 -11   5       4174.66       4067.48       333.19 o                         
   5 -11   5       3817.48       3915.25       390.41 o                         
   6 -11   5       4831.12       5536.54       258.51 o                         
   7 -11   5        369.58         84.77       476.93 o                         
  -7 -10   5        218.79        446.33       222.00 o                         
  -6 -10   5      27329.94      30112.90      2268.48 o                         
  -5 -10   5       1662.46       1695.82       126.67 o                         
  -4 -10   5       1305.71       1518.18       290.28 o                         
  -3 -10   5       3374.15       3387.43       154.21 o                         
  -2 -10   5        984.02       1109.96       100.83 o                         
  -1 -10   5       5236.04       5683.99       158.38 o                         
   0 -10   5      71073.51      75465.89      1443.01 o                         
   1 -10   5       4892.02       5060.88       136.58 o                         
   2 -10   5      13448.78      13899.38       330.22 o                         
   3 -10   5      13593.05      13408.24       296.84 o                         
   4 -10   5        171.44         14.93        99.84 o                         
   5 -10   5         19.69         48.95       105.06 o                         
   6 -10   5       4606.13       5046.98       262.92 o                         
   7 -10   5        161.54        277.14       395.29 o                         
  -7  -9   5        765.92        642.64       521.59 o                         
  -6  -9   5       1977.10       1649.82       736.16 o                         
  -5  -9   5      14230.86      15291.40       365.37 o                         
  -4  -9   5        222.18        -69.73        97.80 o                         
  -3  -9   5       6026.27       6122.13       169.73 o                         
  -2  -9   5       5677.44       5764.17       154.57 o                         
  -1  -9   5       5404.55       5903.27       168.99 o                         
   0  -9   5      37689.12      39886.36       838.51 o                         
   1  -9   5      11702.74      12278.63       311.83 o                         
   2  -9   5       2150.91       2314.32       199.56 o                         
   3  -9   5      15322.69      16830.91      1434.98 o                         
   4  -9   5       4298.98       4541.98       155.74 o                         
   5  -9   5       3304.71       3144.81       148.00 o                         
   6  -9   5       6493.56       7565.55       305.63 o                         
   7  -9   5       1179.97        428.20       247.16 o                         
  -7  -8   5         32.09        280.40       211.62 o                         
  -6  -8   5          5.52       -206.54       206.54 o                         
  -5  -8   5       1635.87       1777.46       425.64 o                         
  -4  -8   5       3732.99       3936.43       151.41 o                         
  -3  -8   5      45444.27      48364.09      1668.39 o                         
  -2  -8   5      13313.43      15539.96       387.96 o                         
  -1  -8   5      23587.32      25348.96       696.46 o                         
   0  -8   5      12157.29      12994.53       438.55 o                         
   1  -8   5         68.53        269.75        87.13 o                         
   2  -8   5       6446.66       6526.16       173.25 o                         
   3  -8   5      11981.85      12094.65       291.93 o                         
   4  -8   5       3623.22       3688.91       150.78 o                         
   5  -8   5      19263.35      19849.38      1124.82 o                         
   6  -8   5       9398.42      10818.15       322.96 o                         
   7  -8   5        251.04        145.42       208.59 o                         
  -7  -7   5         18.63        283.83       203.62 o                         
  -6  -7   5       1191.78        595.94       554.04 o                         
  -5  -7   5       7030.43       7470.06       297.60 o                         
  -4  -7   5       7871.58       8678.78       211.33 o                         
  -3  -7   5       7855.34       8077.62       377.50 o                         
  -2  -7   5       1523.02       1428.00       193.28 o                         
  -1  -7   5        697.11        975.05       273.18 o                         
   0  -7   5      33156.01      34710.53       832.57 o                         
   1  -7   5      24938.86      26490.87      1637.68 o                         
   2  -7   5       5302.47       5349.96       170.26 o                         
   3  -7   5      13512.40      14896.15       437.51 o                         
   4  -7   5        506.89        366.88       111.95 o                         
   5  -7   5       7385.69       7756.53       742.44 o                         
   6  -7   5       3508.95       3974.16       248.41 o                         
   7  -7   5       2680.02       3141.02       258.05 o                         
  -7  -6   5       3089.50       3393.67      1260.53 o                         
  -6  -6   5      20712.21      22784.59      1537.55 o                         
  -5  -6   5       7048.79       7604.22       211.78 o                         
  -4  -6   5       1283.12       1313.89       121.29 o                         
  -3  -6   5       2544.39       2721.66       137.95 o                         
  -2  -6   5        345.57        341.04       133.97 o                         
  -1  -6   5      16699.45      18737.92       516.46 o                         
   0  -6   5      85282.87      90687.16      1245.71 o                         
   1  -6   5      24741.95      28119.04       738.21 o                         
   2  -6   5      12887.96      14053.85       347.96 o                         
   3  -6   5       6851.81       7296.11       177.03 o                         
   4  -6   5       2206.52       2103.18       174.79 o                         
   5  -6   5        138.28        223.03       146.88 o                         
   6  -6   5       4602.85       5353.02       686.26 o                         
   7  -6   5       1904.91       1993.31       233.12 o                         
  -7  -5   5       4570.79       4271.77       728.13 o                         
  -6  -5   5       1424.36        559.92       332.14 o                         
  -5  -5   5      15903.26      17178.28       989.10 o                         
  -4  -5   5       6027.17       5874.65       729.18 o                         
  -3  -5   5       2167.48       2205.20       213.87 o                         
  -2  -5   5       9070.29       9488.13       310.86 o                         
  -1  -5   5      27660.32      30839.49      3005.33 o                         
   0  -5   5      33548.25      37634.28       844.11 o                         
   1  -5   5       4919.67       5424.79       151.36 o                         
   2  -5   5      15807.73      17494.21       992.59 o                         
   3  -5   5       7173.48       7580.72       196.97 o                         
   4  -5   5       9098.26      10373.33       242.99 o                         
   5  -5   5       3815.88       4092.86       296.56 o                         
   6  -5   5       5082.35       5506.40       387.96 o                         
   7  -5   5         48.06        398.41       209.12 o                         
  -7  -4   5         82.98        201.98       234.80 o                         
  -6  -4   5        171.42        126.61       180.08 o                         
  -5  -4   5       1345.88       1507.08       242.83 o                         
  -4  -4   5      15488.84      16181.03       507.69 o                         
  -3  -4   5      17714.41      19821.98       576.87 o                         
  -2  -4   5      55341.51      57466.81      1133.89 o                         
  -1  -4   5      26941.70      27766.84       752.40 o                         
   0  -4   5       6091.70       6692.64       168.83 o                         
   1  -4   5        143.74        147.65        82.40 o                         
   2  -4   5       6720.71       6740.74       179.80 o                         
   3  -4   5       5717.11       5979.09       170.14 o                         
   4  -4   5      22436.45      23729.29       556.48 o                         
   5  -4   5      10572.42      11182.36       505.54 o                         
   6  -4   5       5613.26       6375.35       322.02 o                         
   7  -4   5       3777.70       3565.76       370.17 o                         
  -8  -3   5       2662.51       2465.57       275.33 o                         
  -7  -3   5       1954.07       1859.70       826.52 o                         
  -6  -3   5        697.88        274.40       204.74 o                         
  -5  -3   5       1909.25       2141.64       145.49 o                         
  -4  -3   5      15720.10      15811.72       356.39 o                         
  -3  -3   5       3514.25       3639.42       184.91 o                         
  -2  -3   5       8026.55       8465.01       216.48 o                         
  -1  -3   5      16028.07      15986.00       404.09 o                         
   0  -3   5       6238.09       6561.39       177.32 o                         
   1  -3   5      30096.32      32633.79      1507.90 o                         
   2  -3   5      20808.29      22081.70       909.55 o                         
   3  -3   5       6816.01       7868.47       236.90 o                         
   4  -3   5       5341.32       5664.29       175.85 o                         
   5  -3   5       3997.11       4495.77       156.90 o                         
   6  -3   5        808.52        913.59       214.30 o                         
   7  -3   5       5388.77       5480.05       318.88 o                         
  -8  -2   5        274.28        194.73       206.42 o                         
  -7  -2   5      16172.17      15795.62      1712.69 o                         
  -6  -2   5       3865.58       3651.34       732.67 o                         
  -5  -2   5       7694.92       7511.79       586.48 o                         
  -4  -2   5       3264.49       3194.15       183.52 o                         
  -3  -2   5        977.37        994.52       161.54 o                         
  -2  -2   5        805.58        874.77       107.39 o                         
  -1  -2   5      24055.51      25405.94      1137.03 o                         
   0  -2   5      13177.82      13529.55       682.77 o                         
   1  -2   5      65817.34      68900.27      2829.14 o                         
   2  -2   5      23941.10      24776.18       834.19 o                         
   3  -2   5       3308.71       3382.74       187.00 o                         
   4  -2   5       4488.56       4121.60       212.47 o                         
   5  -2   5        466.35        442.70       113.10 o                         
   6  -2   5       2168.27       2378.81       324.82 o                         
   7  -2   5       8357.39       8051.61      1386.83 o                         
  -8  -1   5        653.76        575.43       241.12 o                         
  -7  -1   5       5180.12       4300.61      1037.25 o                         
  -6  -1   5        384.36        -70.71       248.06 o                         
  -5  -1   5       4404.00       4648.89       350.28 o                         
  -4  -1   5      15623.87      14300.62       424.95 o                         
  -3  -1   5         64.68         67.18        94.90 o                         
  -2  -1   5       8078.51       7889.80       252.60 o                         
  -1  -1   5      32337.46      32101.81       824.27 o                         
   0  -1   5       8017.17       7605.76       440.30 o                         
   1  -1   5      15342.91      14684.48      1181.81 o                         
   2  -1   5      29266.45      28538.13       738.96 o                         
   3  -1   5         23.38        -72.71        94.97 o                         
   4  -1   5      11238.43      10586.34       608.11 o                         
   5  -1   5       2743.73       2670.04       387.62 o                         
   6  -1   5       1098.08       1127.10       365.98 o                         
   7  -1   5       3442.81       3487.33       264.20 o                         
  -8   0   5       3440.98       2766.07       382.03 o                         
  -7   0   5        240.71        139.66       481.82 o                         
  -6   0   5        378.74        287.98       212.47 o                         
  -5   0   5        442.50        386.17       106.47 o                         
  -4   0   5      25054.33      23639.61       578.83 o                         
  -3   0   5        245.40        458.25        94.31 o                         
  -2   0   5      87606.89      84818.43      3086.27 o                         
  -1   0   5      25303.86      24781.24       722.57 o                         
   0   0   5       4087.88       3833.09       124.57 o                         
   1   0   5       1042.63       1082.01        78.78 o                         
   2   0   5       3048.23       3030.32       129.35 o                         
   3   0   5       2013.09       1820.16       238.29 o                         
   4   0   5      27698.17      27194.81       589.02 o                         
   5   0   5       3735.16       3829.89       151.93 o                         
   6   0   5       1111.42        886.63       474.14 o                         
   7   0   5       6577.41       5808.58      1069.34 o                         
  -8   1   5        761.49        765.81       296.22 o                         
  -7   1   5       5114.95       4142.28       771.39 o                         
  -6   1   5        457.33        259.94       299.35 o                         
  -5   1   5       4730.24       4949.33       347.14 o                         
  -4   1   5      15225.73      13685.65       336.42 o                         
  -3   1   5         80.24         42.13       107.81 o                         
  -2   1   5       9863.21       9875.35       618.23 o                         
  -1   1   5      34308.64      35917.71       838.66 o                         
   0   1   5       8054.78       7852.89       213.27 o                         
   1   1   5      15078.57      13999.52      1182.85 o                         
   2   1   5      31510.49      31649.40       791.63 o                         
   3   1   5         22.76         -1.68        92.52 o                         
   4   1   5      12166.75      11877.58       542.17 o                         
   5   1   5       1832.14       1844.43       199.56 o                         
   6   1   5        868.44        960.77       205.84 o                         
   7   1   5       3723.76       3813.23       992.24 o                         
   1   2   5      66202.66      48618.34      1350.20 o                         
   1   3   5      28380.86      23607.21       888.27 o                         
   1   4   5        147.30        211.43       125.60 o                         
   1   5   5       4162.03       3557.97       168.16 o                         
   1   6   5      27658.93      24399.19       872.92 o                         
   1   7   5      23198.78      19667.55       801.05 o                         
   1   8   5        103.36         62.80       120.02 o                         
   1   9   5      11154.32      10405.96       371.22 o                         
   1  10   5       5530.83       5390.33       193.28 o                         
   1  11   5       5527.37       5492.21       210.73 o                         
   1  12   5       2831.46       3007.42       168.16 o                         
   1  13   5      24258.05      23377.64       771.74 o                         
   1  14   5      21367.20      21864.16       724.99 o                         
   1  15   5       3257.21       3253.74       171.65 o                         
   1  16   5       1460.61       1508.59       149.32 o                         
   1  17   5      10272.04      11023.49       347.49 o                         
   1  18   5      36506.40      37400.17       871.52 o                         
   1  19   5       6893.65       7062.90       218.40 o                         
   1  20   5        429.71        279.81       128.39 o                         
   1  21   5       4682.92       4808.38       190.49 o                         
   1  22   5      23760.52      24324.52       662.89 o                         
   1  23   5       9389.69       9601.42       295.16 o                         
   1  24   5         94.31        211.43       120.02 o                         
   1  25   5        693.66        706.85       133.28 o                         
   1  26   5       6822.83       6702.15       210.73 o                         
   1  27   5       5165.56       5356.14       189.80 o                         
   1  28   5        240.43         55.12       120.02 o                         
   1  29   5       1924.14       2276.15       150.02 o                         
   1  30   5        564.31        623.81       120.72 o                         
   1  31   5       1487.27       1520.46       133.28 o                         
   1  32   5        553.93        854.78       182.82 o                         
   1  33   5       2101.60       2389.19       228.17 o                         
   1  34   5       2220.08       1756.31       214.22 o                         
   1  35   5        166.37        134.67       177.93 o                         
   1  36   5        214.38        213.52       187.70 o                         
   1  37   5       2612.88       2290.80       240.04 o                         
   1  38   5       3720.63       2645.27       262.36 o                         
   0 -43   6        366.70        273.88       167.75 o                         
  -1 -42   6       1193.97       1409.83       182.94 o                         
   0 -42   6       2055.08       2144.47       336.68 o                         
   1 -42   6        194.36        185.14       159.12 o                         
  -2 -41   6        613.47        667.77       230.27 o                         
  -1 -41   6        354.14        223.29       170.95 o                         
   0 -41   6        472.73        628.68       169.13 o                         
   1 -41   6       1610.84       1393.43       178.09 o                         
   2 -41   6         21.70       -167.94       167.94 o                         
  -2 -40   6        326.28        201.87       166.29 o                         
  -1 -40   6        961.27        859.97       175.85 o                         
   0 -40   6         90.61          7.77       158.96 o                         
   1 -40   6        283.82        -34.39       154.58 o                         
   2 -40   6       1434.35       1760.88       190.30 o                         
  -3 -39   6        324.82         39.74       214.92 o                         
  -2 -39   6        824.37       1021.90       173.66 o                         
  -1 -39   6         79.29       -162.77       162.77 o                         
   0 -39   6        155.51       -147.90       147.90 o                         
   1 -39   6       1561.31       1267.51       170.96 o                         
   2 -39   6        408.88        370.35       337.38 o                         
   3 -39   6        761.07        924.73       178.46 o                         
  -3 -38   6        111.86        155.44       163.75 o                         
  -2 -38   6        130.85         31.15       175.84 o                         
  -1 -38   6       3000.27       3289.43       202.84 o                         
   0 -38   6       1772.58       1637.82       242.48 o                         
   1 -38   6        774.97        953.30       154.91 o                         
   2 -38   6       1217.63        934.16       172.26 o                         
   3 -38   6        143.01          3.35       182.12 o                         
  -3 -37   6        261.73        120.07       161.92 o                         
  -2 -37   6        939.90        469.34       236.20 o                         
  -1 -37   6       1197.68       1162.85       548.45 o                         
   0 -37   6       1751.85       1783.03       324.82 o                         
   1 -37   6        630.13        355.84       153.36 o                         
   2 -37   6        330.17        -28.44       211.08 o                         
   3 -37   6        277.75         67.68       305.28 o                         
  -4 -36   6        806.91        957.45       192.33 o                         
  -3 -36   6       1896.11       2157.42       525.08 o                         
  -2 -36   6       2365.12       2329.31       194.68 o                         
  -1 -36   6        937.54        967.58       156.51 o                         
   0 -36   6        404.66        406.83       145.05 o                         
   1 -36   6        198.20        370.58       211.43 o                         
   2 -36   6       2275.63       2845.29       193.32 o                         
   3 -36   6       1152.00       1273.00       387.96 o                         
   4 -36   6        185.79         38.83       171.67 o                         
  -4 -35   6       1260.54       1421.27       281.90 o                         
  -3 -35   6       1751.97       1487.98       188.46 o                         
  -2 -35   6        915.43        768.10       201.31 o                         
  -1 -35   6        176.72        -49.40       311.91 o                         
   0 -35   6        699.03        653.64       150.69 o                         
   1 -35   6       1247.17        708.29       171.30 o                         
   2 -35   6       1120.65        771.85       464.02 o                         
   3 -35   6       1544.29       1374.59       188.69 o                         
   4 -35   6        496.22        451.03       168.97 o                         
  -4 -34   6        241.40        429.53       170.71 o                         
  -3 -34   6        162.89        336.32       164.08 o                         
  -2 -34   6        691.36        554.86       147.41 o                         
  -1 -34   6       4004.70       4058.45       769.30 o                         
   0 -34   6       1418.11       1539.25       285.39 o                         
   1 -34   6       3936.79       3805.79       189.95 o                         
   2 -34   6       2129.04       2603.79       230.27 o                         
   3 -34   6        393.45        501.10       240.04 o                         
   4 -34   6         95.99          7.47       163.79 o                         
  -4 -33   6        165.46         -7.87       161.45 o                         
  -3 -33   6        469.17        276.98       157.27 o                         
  -2 -33   6        553.61        543.60       245.62 o                         
  -1 -33   6       1508.20       1346.95       166.66 o                         
   0 -33   6       5366.04       5327.56       211.91 o                         
   1 -33   6        690.57        530.95       146.02 o                         
   2 -33   6        792.42        745.99       218.40 o                         
   3 -33   6        557.14        238.19       301.09 o                         
   4 -33   6        853.28        774.78       174.70 o                         
  -5 -32   6       1008.38        708.16       368.78 o                         
  -4 -32   6       2273.10       2197.04       205.60 o                         
  -3 -32   6        476.62        327.40       155.59 o                         
  -2 -32   6       5284.76       5696.11       219.43 o                         
  -1 -32   6       2891.14       3005.67       178.02 o                         
   0 -32   6        871.31       1090.53       146.77 o                         
   1 -32   6       1360.01       1724.43       154.28 o                         
   2 -32   6       2424.21       2513.30       183.18 o                         
   3 -32   6       1563.13       1577.56       173.03 o                         
   4 -32   6       1390.90       1131.27       192.03 o                         
   5 -32   6        768.83        561.01       255.39 o                         
  -5 -31   6        406.80        541.06       360.05 o                         
  -4 -31   6        810.92        615.94       178.45 o                         
  -3 -31   6       2331.76       2282.07       491.58 o                         
  -2 -31   6        672.36        581.94       220.85 o                         
  -1 -31   6       1761.58       1985.74       482.16 o                         
   0 -31   6       3243.49       3164.47       182.31 o                         
   1 -31   6        383.87        480.03       135.68 o                         
   2 -31   6       2619.66       2270.31       396.34 o                         
   3 -31   6       1255.85        928.99       512.52 o                         
   4 -31   6        220.31          6.28       154.74 o                         
   5 -31   6       1431.28        893.95       204.86 o                         
  -5 -30   6       2872.51       3243.41      1010.03 o                         
  -4 -30   6        300.23        103.48       158.54 o                         
  -3 -30   6        501.71        637.93       256.43 o                         
  -2 -30   6       2817.08       2994.10       243.52 o                         
  -1 -30   6       2846.82       3095.99       256.43 o                         
   0 -30   6       2312.42       2569.43       163.06 o                         
   1 -30   6       6927.89       7117.62       218.33 o                         
   2 -30   6       2324.58       2306.86       169.89 o                         
   3 -30   6        503.19        459.44       151.46 o                         
   4 -30   6         75.58        131.68       156.97 o                         
   5 -30   6       1140.84        636.66       189.55 o                         
  -5 -29   6        418.53       -104.05       637.42 o                         
  -4 -29   6        869.80        497.62       456.35 o                         
  -3 -29   6       1319.75       1450.21       167.98 o                         
  -2 -29   6         21.59         54.80       139.90 o                         
  -1 -29   6       1289.94        998.74       145.82 o                         
   0 -29   6       3769.78       3534.75       196.08 o                         
   1 -29   6       2651.16       2401.27       169.97 o                         
   2 -29   6       1417.58       1365.11       190.14 o                         
   3 -29   6       1091.57       1104.52       162.92 o                         
   4 -29   6        161.19        -21.76       391.45 o                         
   5 -29   6       1759.76       1573.39       203.32 o                         
  -5 -28   6       2265.55       2422.52       850.94 o                         
  -4 -28   6       5206.03       5216.55       532.75 o                         
  -3 -28   6       1631.29       1814.71       217.36 o                         
  -2 -28   6       6406.73       7253.01       225.18 o                         
  -1 -28   6       4332.23       4548.82       235.85 o                         
   0 -28   6        988.38       1244.79       184.91 o                         
   1 -28   6       4013.64       4142.39       186.01 o                         
   2 -28   6       2540.49       2655.49       171.26 o                         
   3 -28   6       3130.36       3291.11       192.00 o                         
   4 -28   6       3432.14       3204.24       408.90 o                         
   5 -28   6        858.07       1122.67       212.82 o                         
  -5 -27   6       1726.70       2045.32       411.34 o                         
  -4 -27   6        811.12        534.50       223.29 o                         
  -3 -27   6       1457.99       1545.23       173.54 o                         
  -2 -27   6       1241.65        988.22       152.49 o                         
  -1 -27   6       2260.81       2282.65       113.63 o                         
   0 -27   6       7413.79       7622.41       228.69 o                         
   1 -27   6       1189.50       1071.75       157.00 o                         
   2 -27   6       1455.74       1485.16       153.99 o                         
   3 -27   6       1337.40       1163.20       223.99 o                         
   4 -27   6       3721.95       3482.60       236.55 o                         
   5 -27   6       1749.77       1644.97       211.59 o                         
  -6 -26   6       1909.40       2360.78       237.23 o                         
  -5 -26   6       1581.17       1149.92       540.08 o                         
  -4 -26   6       1184.99       1491.77       186.12 o                         
  -3 -26   6        674.75        669.98       160.96 o                         
  -2 -26   6       3180.60       3483.00       176.15 o                         
  -1 -26   6       4828.99       5395.09       139.77 o                         
   0 -26   6       7737.38       7806.92       283.65 o                         
   1 -26   6       4330.29       4458.51       131.83 o                         
   2 -26   6       2081.01       2347.21       161.75 o                         
   3 -26   6       1231.73       1426.57       286.79 o                         
   4 -26   6        447.10        773.41       273.88 o                         
   5 -26   6       1980.87       2067.17       301.09 o                         
  -6 -25   6        679.91        567.06       266.90 o                         
  -5 -25   6         81.07        469.64       182.82 o                         
  -4 -25   6       2476.40       2147.58       541.82 o                         
  -3 -25   6       3235.23       3409.62       190.52 o                         
  -2 -25   6       3515.45       3428.43       126.97 o                         
  -1 -25   6       1743.78       1900.84       111.30 o                         
   0 -25   6       2528.73       2539.40       164.68 o                         
   1 -25   6       9895.08      10065.87       271.08 o                         
   2 -25   6       1477.64       1671.83       110.09 o                         
   3 -25   6       1847.90       1899.76       178.66 o                         
   4 -25   6        627.93        422.99       160.78 o                         
   5 -25   6       1405.14       1063.39       236.20 o                         
   6 -25   6        502.85        410.12       411.34 o                         
  -6 -24   6        336.00        329.33       192.16 o                         
  -5 -24   6       2130.08       1986.66       322.72 o                         
  -4 -24   6       5236.53       5704.90       276.32 o                         
  -3 -24   6      11525.66      12515.50       274.83 o                         
  -2 -24   6       3121.57       3314.20       126.57 o                         
  -1 -24   6       5407.92       5778.25       145.43 o                         
   0 -24   6        243.41        324.45        98.74 o                         
   1 -24   6       1112.60       1110.36       102.08 o                         
   2 -24   6       5112.93       5083.52       140.80 o                         
   3 -24   6       7184.96       7600.76       232.41 o                         
   4 -24   6       2939.95       3020.02       198.32 o                         
   5 -24   6        883.79        550.12       171.72 o                         
   6 -24   6        819.47        908.96       211.23 o                         
  -6 -23   6        275.99        177.98       347.14 o                         
  -5 -23   6       3226.82       3358.72       220.63 o                         
  -4 -23   6       3155.34       2832.14       461.58 o                         
  -3 -23   6        253.91        260.26       141.19 o                         
  -2 -23   6       4335.09       4542.10       139.47 o                         
  -1 -23   6       1021.52        865.34       103.02 o                         
   0 -23   6       3284.72       3405.33       234.80 o                         
   1 -23   6       5420.08       5502.48       146.29 o                         
   2 -23   6        148.97        212.96        92.80 o                         
   3 -23   6       2288.97       2428.25       180.31 o                         
   4 -23   6      10571.62      10925.69       275.23 o                         
   5 -23   6        200.47         84.41       200.96 o                         
   6 -23   6        389.04        466.81       257.48 o                         
  -6 -22   6       4757.22       5508.14       366.33 o                         
  -5 -22   6        830.32        854.08       269.34 o                         
  -4 -22   6       2298.92       2560.35       183.12 o                         
  -3 -22   6        215.25        233.13        92.20 o                         
  -2 -22   6       2945.26       3201.22       225.03 o                         
  -1 -22   6      13091.55      13397.40       336.68 o                         
   0 -22   6      13532.12      13849.15       348.91 o                         
   1 -22   6       1217.60       1291.96       103.11 o                         
   2 -22   6       6456.78       6551.01       158.32 o                         
   3 -22   6       1589.81       1519.04       111.30 o                         
   4 -22   6       1238.22       1266.25       262.71 o                         
   5 -22   6       2651.17       2767.43       479.37 o                         
   6 -22   6       1838.91       1836.57       220.85 o                         
  -6 -21   6        154.59        521.31       210.17 o                         
  -5 -21   6       1055.73        986.91       184.94 o                         
  -4 -21   6       2778.47       2923.44       189.95 o                         
  -3 -21   6       2435.21       2355.81       125.57 o                         
  -2 -21   6       6431.85       6875.94       204.10 o                         
  -1 -21   6       4774.60       4802.04       143.82 o                         
   0 -21   6       2579.98       2327.63       122.75 o                         
   1 -21   6      10650.80      11767.45       330.29 o                         
   2 -21   6         38.71         48.83        89.47 o                         
   3 -21   6       1413.18       1294.48       387.96 o                         
   4 -21   6       4896.95       4769.93       218.61 o                         
   5 -21   6        433.03        268.35       164.69 o                         
   6 -21   6        512.10        759.24       192.72 o                         
  -6 -20   6        882.20       1024.85       365.29 o                         
  -5 -20   6       1850.49       1698.79       315.40 o                         
  -4 -20   6       5513.77       5590.17       315.05 o                         
  -3 -20   6      17465.45      17929.69       400.52 o                         
  -2 -20   6       3593.09       3530.39       133.75 o                         
  -1 -20   6       4905.20       5557.45       153.45 o                         
   0 -20   6        293.11        477.68       188.05 o                         
   1 -20   6       2161.94       2428.70       116.29 o                         
   2 -20   6      11046.74      11500.31       315.98 o                         
   3 -20   6      10290.04      10626.18       399.83 o                         
   4 -20   6        309.14        195.12       513.22 o                         
   5 -20   6       2449.95       2146.00       496.82 o                         
   6 -20   6       1595.58       1659.31       243.72 o                         
  -6 -19   6         62.78       -191.62       191.62 o                         
  -5 -19   6       1921.63       2182.15       195.81 o                         
  -4 -19   6       6047.66       6343.15       326.91 o                         
  -3 -19   6        770.19        724.31       104.57 o                         
  -2 -19   6       4200.37       4362.75       192.94 o                         
  -1 -19   6       2072.07       2075.13       116.33 o                         
   0 -19   6       1273.33       1411.14       209.68 o                         
   1 -19   6      10720.73      11391.28       273.62 o                         
   2 -19   6        650.54        613.04       105.96 o                         
   3 -19   6       4068.69       4068.90       143.34 o                         
   4 -19   6       8580.76       8298.02       258.37 o                         
   5 -19   6       1500.75       1089.56       187.24 o                         
   6 -19   6        317.97        385.85       189.20 o                         
  -6 -18   6       8203.20       8630.01       454.60 o                         
  -5 -18   6       2655.07       2603.06       214.41 o                         
  -4 -18   6       2642.48       2535.19       188.83 o                         
  -3 -18   6        159.35         18.29       106.76 o                         
  -2 -18   6       1666.15       1889.55       117.89 o                         
  -1 -18   6      15710.40      16139.53       406.83 o                         
   0 -18   6      18473.43      18830.13       442.34 o                         
   1 -18   6       6337.23       5829.77       269.34 o                         
   2 -18   6      10389.69      10247.68       327.93 o                         
   3 -18   6       1980.73       2013.33       120.94 o                         
   4 -18   6       1752.78       1618.25       177.03 o                         
   5 -18   6       3976.36       4877.35       472.05 o                         
   6 -18   6       2157.72       2210.60       231.35 o                         
  -6 -17   6        914.30        806.58       211.58 o                         
  -5 -17   6       4390.76       4979.17       362.15 o                         
  -4 -17   6       2857.33       2805.02       376.80 o                         
  -3 -17   6        591.19        647.87       106.39 o                         
  -2 -17   6       7122.55       7659.64       224.68 o                         
  -1 -17   6       8545.26       8821.39       201.27 o                         
   0 -17   6      10631.46      10465.34       223.86 o                         
   1 -17   6       7943.19       8825.94       211.61 o                         
   2 -17   6        359.81        507.18       100.15 o                         
   3 -17   6        594.70        401.30       102.52 o                         
   4 -17   6      11580.67      11354.58       283.14 o                         
   5 -17   6        839.81        683.68       170.27 o                         
   6 -17   6       1831.14       2076.96       231.20 o                         
  -7 -16   6        254.91        167.24       211.92 o                         
  -6 -16   6        511.53        506.54       315.74 o                         
  -5 -16   6       3060.07       3210.04       652.07 o                         
  -4 -16   6       8428.68       8430.56       667.77 o                         
  -3 -16   6      17792.88      17894.62       384.44 o                         
  -2 -16   6       9446.08       9431.95       212.01 o                         
  -1 -16   6       7989.90       8842.73       250.50 o                         
   0 -16   6       1710.22       1671.43       111.74 o                         
   1 -16   6       4929.35       5052.82       146.29 o                         
   2 -16   6      11127.35      11942.01       287.08 o                         
   3 -16   6       9003.55       8989.75       542.87 o                         
   4 -16   6       3667.74       3602.60       277.72 o                         
   5 -16   6       2850.28       3138.30       544.27 o                         
   6 -16   6       2069.41       2196.54       408.55 o                         
  -7 -15   6        495.94       -135.01       353.77 o                         
  -6 -15   6        982.61        715.64       370.52 o                         
  -5 -15   6         23.92        317.17       219.45 o                         
  -4 -15   6       5709.12       5601.67       171.65 o                         
  -3 -15   6       9146.27       8783.97       205.80 o                         
  -2 -15   6       2394.94       2190.55       124.85 o                         
  -1 -15   6       2953.31       2760.36       126.02 o                         
   0 -15   6       5053.38       5227.00       323.07 o                         
   1 -15   6       7962.82       8125.76       193.06 o                         
   2 -15   6       2959.48       2821.74       136.15 o                         
   3 -15   6       6010.69       5908.40       165.07 o                         
   4 -15   6       2996.31       2787.31       211.43 o                         
   5 -15   6       6133.57       5957.80       376.10 o                         
   6 -15   6        658.36        743.98       325.51 o                         
   7 -15   6       3054.73       3044.97       796.16 o                         
  -7 -14   6       4217.92       4562.00       780.81 o                         
  -6 -14   6       5071.52       5182.93       551.24 o                         
  -5 -14   6       8066.68       8656.38      1044.57 o                         
  -4 -14   6       1590.39       1703.35       142.70 o                         
  -3 -14   6       1548.60       1581.09       153.51 o                         
  -2 -14   6       5928.10       6239.16       164.31 o                         
  -1 -14   6      11589.69      11313.47       261.05 o                         
   0 -14   6      13986.76      13863.74       563.11 o                         
   1 -14   6      18498.02      19716.11       491.69 o                         
   2 -14   6       9588.51       9962.40       223.75 o                         
   3 -14   6       5336.72       5320.58       157.16 o                         
   4 -14   6       1534.84       1733.23       346.80 o                         
   5 -14   6       4662.99       5298.79       828.96 o                         
   6 -14   6       5106.61       5648.82       388.31 o                         
   7 -14   6       1134.22        726.34       226.18 o                         
  -7 -13   6        937.01        853.58       552.29 o                         
  -6 -13   6       3542.45       3155.76       251.12 o                         
  -5 -13   6       3847.35       4199.12       231.20 o                         
  -4 -13   6       3787.29       3860.31       309.12 o                         
  -3 -13   6       3667.86       3911.71       149.21 o                         
  -2 -13   6        952.78       1002.62       111.28 o                         
  -1 -13   6       8255.80       8306.90       233.06 o                         
   0 -13   6      19099.72      19010.22       526.67 o                         
   1 -13   6        363.27        177.44       160.14 o                         
   2 -13   6       5882.48       6289.23       168.07 o                         
   3 -13   6       2250.11       2247.43       133.03 o                         
   4 -13   6       5720.77       5787.77       532.40 o                         
   5 -13   6       4667.90       4780.31       302.49 o                         
   6 -13   6       3553.18       3445.61       681.03 o                         
   7 -13   6         33.38       -285.74       285.74 o                         
  -7 -12   6         41.52       -173.01       223.50 o                         
  -6 -12   6         74.16       -193.54       193.54 o                         
  -5 -12   6       5397.81       5751.40       671.61 o                         
  -4 -12   6      15438.52      16064.31       745.23 o                         
  -3 -12   6       1602.38       1727.37       152.46 o                         
  -2 -12   6      23229.57      24829.98       663.24 o                         
  -1 -12   6       9116.58       9778.68       225.98 o                         
   0 -12   6       2146.39       2110.49       115.46 o                         
   1 -12   6       5555.35       6306.68       183.52 o                         
   2 -12   6       8449.12       8927.21       570.78 o                         
   3 -12   6      10520.46      10969.04       227.46 o                         
   4 -12   6       8730.80       8652.44       193.29 o                         
   5 -12   6       3966.40       4420.41       716.97 o                         
   6 -12   6        918.33       1390.74       225.02 o                         
   7 -12   6         94.26        327.77       210.77 o                         
  -7 -11   6        383.18        421.87       223.76 o                         
  -6 -11   6       3058.78       2969.51       960.84 o                         
  -5 -11   6       1462.88       1511.39       195.74 o                         
  -4 -11   6       2105.74       1996.93       133.72 o                         
  -3 -11   6      11876.40      12373.79       387.27 o                         
  -2 -11   6        546.27        420.57       109.55 o                         
  -1 -11   6       5469.02       5541.21       160.05 o                         
   0 -11   6       9107.01      10071.38       418.67 o                         
   1 -11   6       2077.69       2084.10       121.27 o                         
   2 -11   6       9471.87       9969.59       229.89 o                         
   3 -11   6       6179.83       7005.87       177.72 o                         
   4 -11   6       2210.20       2613.69       163.28 o                         
   5 -11   6       7310.76       7346.46       799.65 o                         
   6 -11   6       1048.93       1133.50       223.48 o                         
   7 -11   6        998.56        690.10       339.12 o                         
  -7 -10   6       7107.51       8089.49      1721.42 o                         
  -6 -10   6        325.27        -20.05       244.27 o                         
  -5 -10   6      13721.59      14548.83       691.50 o                         
  -4 -10   6       2849.87       2832.80       308.07 o                         
  -3 -10   6       2608.28       2636.82       145.94 o                         
  -2 -10   6      14979.07      16471.74       865.24 o                         
  -1 -10   6      12459.36      13893.18       422.16 o                         
   0 -10   6       5765.61       5954.19       159.52 o                         
   1 -10   6      26068.26      28281.37       763.37 o                         
   2 -10   6       8949.26       9738.69       240.79 o                         
   3 -10   6       7312.74       7670.92       186.45 o                         
   4 -10   6        423.73        384.65       163.98 o                         
   5 -10   6       3015.44       3155.95       270.74 o                         
   6 -10   6       7333.31       9116.65       341.85 o                         
   7 -10   6       1688.75       1791.14       289.93 o                         
  -7  -9   6        254.03        144.59       212.76 o                         
  -6  -9   6       3300.98       3778.75       544.27 o                         
  -5  -9   6       2671.29       2668.50       209.69 o                         
  -4  -9   6       4868.72       5156.18       612.30 o                         
  -3  -9   6      14755.02      15880.08       460.13 o                         
  -2  -9   6       1524.75       1636.44       120.36 o                         
  -1  -9   6       7336.34       7523.14       194.42 o                         
   0  -9   6       7218.22       7164.50       184.06 o                         
   1  -9   6       4969.78       5336.37       156.16 o                         
   2  -9   6      10380.94      11305.16       520.54 o                         
   3  -9   6      11125.34      11665.60       257.77 o                         
   4  -9   6       1317.77       1511.91       126.23 o                         
   5  -9   6       8177.36       8607.55      1148.54 o                         
   6  -9   6       2614.80       2853.42       699.17 o                         
   7  -9   6       1212.97       1650.66       255.55 o                         
  -7  -8   6         49.27        139.62       214.84 o                         
  -6  -8   6        357.97        208.25       190.42 o                         
  -5  -8   6       5052.13       5147.73       503.45 o                         
  -4  -8   6      20734.05      22221.18      1108.07 o                         
  -3  -8   6       5545.02       5541.62       429.83 o                         
  -2  -8   6      19194.11      20092.42       704.41 o                         
  -1  -8   6       6539.79       7210.72       173.27 o                         
   0  -8   6       3051.31       3185.99       131.22 o                         
   1  -8   6       2675.50       2970.68       177.58 o                         
   2  -8   6      12126.58      13121.35       371.22 o                         
   3  -8   6      18407.13      21043.44       500.32 o                         
   4  -8   6      14953.05      15957.17       379.24 o                         
   5  -8   6       2733.11       2978.24       275.27 o                         
   6  -8   6       1730.69       1978.96       236.04 o                         
   7  -8   6        316.29        153.08       222.65 o                         
  -7  -7   6       1143.71        936.50       253.99 o                         
  -6  -7   6       3231.30       3087.50       290.97 o                         
  -5  -7   6       7366.67       7693.29       411.69 o                         
  -4  -7   6       2361.96       2062.09       224.34 o                         
  -3  -7   6      10193.81      10729.89       264.60 o                         
  -2  -7   6       1257.44       1245.62       117.52 o                         
  -1  -7   6       9198.21      10041.94       250.38 o                         
   0  -7   6      12962.06      14204.62       322.61 o                         
   1  -7   6        850.17        885.48       102.34 o                         
   2  -7   6       4958.41       5475.99       164.61 o                         
   3  -7   6       6854.85       7546.78       187.21 o                         
   4  -7   6      12519.68      13285.03       366.11 o                         
   5  -7   6       3920.48       3913.43       609.51 o                         
   6  -7   6       1050.52       1116.70       338.77 o                         
   7  -7   6        223.51        295.76       225.73 o                         
  -7  -6   6       5063.83       5880.26       844.31 o                         
  -6  -6   6       4620.67       5709.94       291.32 o                         
  -5  -6   6       9207.59       9783.35       629.74 o                         
  -4  -6   6       4488.28       4743.48       164.31 o                         
  -3  -6   6       1209.49       1255.96       129.95 o                         
  -2  -6   6      16951.74      17263.56       535.57 o                         
  -1  -6   6      16199.23      18064.50       554.44 o                         
   0  -6   6      17042.44      19345.96       961.54 o                         
   1  -6   6      14894.77      16768.06       570.19 o                         
   2  -6   6      13245.17      14947.38       492.93 o                         
   3  -6   6       5970.19       6467.34       266.55 o                         
   4  -6   6        961.09       1098.69       128.01 o                         
   5  -6   6       4968.81       4806.70       348.89 o                         
   6  -6   6       6160.25       7150.18       394.24 o                         
   7  -6   6       1636.44       1903.62       647.89 o                         
  -7  -5   6        896.29        721.45       439.60 o                         
  -6  -5   6       1742.37       1819.42       433.67 o                         
  -5  -5   6       1380.86       1594.41       191.70 o                         
  -4  -5   6       6092.42       6280.54       623.12 o                         
  -3  -5   6      15725.28      17175.57       497.66 o                         
  -2  -5   6       7922.94       8428.27       205.40 o                         
  -1  -5   6       5879.90       6149.35       165.96 o                         
   0  -5   6       4088.39       4448.56       146.97 o                         
   1  -5   6      22545.89      23684.63       637.26 o                         
   2  -5   6       8183.82       8644.11       231.74 o                         
   3  -5   6      11055.49      12246.14       278.57 o                         
   4  -5   6       1685.86       1854.30       143.49 o                         
   5  -5   6       7191.62       7203.07       729.53 o                         
   6  -5   6       1459.80       1580.03       529.61 o                         
   7  -5   6       3565.80       4121.05       880.25 o                         
  -7  -4   6        140.53        248.85       261.67 o                         
  -6  -4   6       1000.70       1143.82       297.60 o                         
  -5  -4   6       4706.93       4647.22       325.51 o                         
  -4  -4   6      14957.74      14547.50       509.03 o                         
  -3  -4   6      25527.92      27169.34       871.52 o                         
  -2  -4   6      10749.51      11127.06       271.44 o                         
  -1  -4   6       8846.96       9814.26       245.53 o                         
   0  -4   6       1867.66       1909.26       113.48 o                         
   1  -4   6       3677.35       3953.34       146.11 o                         
   2  -4   6      14318.75      15168.28       519.23 o                         
   3  -4   6      21709.23      22217.68      1995.29 o                         
   4  -4   6       5396.43       5397.21       177.74 o                         
   5  -4   6       4574.92       5241.03       370.52 o                         
   6  -4   6       2971.04       3405.62       250.97 o                         
   7  -4   6        236.37        201.32       221.53 o                         
  -7  -3   6       1884.09       1770.24       546.36 o                         
  -6  -3   6       1168.02       1414.71       903.62 o                         
  -5  -3   6       6387.64       6598.02       267.85 o                         
  -4  -3   6       5984.41       5623.21       481.12 o                         
  -3  -3   6        867.26       1065.55       121.51 o                         
  -2  -3   6       6296.75       6231.48       200.96 o                         
  -1  -3   6       8904.13       9636.69       234.24 o                         
   0  -3   6       6050.79       6260.03       367.03 o                         
   1  -3   6      14805.67      15788.30       634.63 o                         
   2  -3   6       1934.06       2060.32       130.94 o                         
   3  -3   6       3397.12       3528.27       152.90 o                         
   4  -3   6      17866.19      18463.86       471.35 o                         
   5  -3   6         76.89         51.97       163.93 o                         
   6  -3   6       2437.67       2530.29       567.29 o                         
   7  -3   6       2857.41       2325.90       263.89 o                         
  -7  -2   6       1816.37       1554.90       243.90 o                         
  -6  -2   6      19708.83      19125.47      1316.01 o                         
  -5  -2   6       5887.71       6327.93       705.80 o                         
  -4  -2   6       2079.14       1992.65       134.09 o                         
  -3  -2   6        756.75        467.51       169.56 o                         
  -2  -2   6       6099.96       6439.60       175.35 o                         
  -1  -2   6      23006.00      22981.31       634.37 o                         
   0  -2   6      26428.68      25684.12      1153.08 o                         
   1  -2   6       3918.74       4076.07       150.37 o                         
   2  -2   6      17905.01      18856.68       551.10 o                         
   3  -2   6       6199.52       5891.33       319.23 o                         
   4  -2   6       5320.56       5414.26       222.24 o                         
   5  -2   6      11182.34      11883.95       304.42 o                         
   6  -2   6       5564.34       5573.11       549.50 o                         
   7  -2   6       1135.70        827.08       454.60 o                         
  -7  -1   6       2133.98       2413.36       959.79 o                         
  -6  -1   6        277.91        293.99       194.42 o                         
  -5  -1   6       4815.89       4678.53       233.30 o                         
  -4  -1   6       8649.96       8472.27       345.40 o                         
  -3  -1   6       4092.16       3798.30       284.69 o                         
  -2  -1   6      11506.62      11852.40       511.47 o                         
  -1  -1   6       5939.25       5419.39       304.58 o                         
   0  -1   6       3072.89       2907.63       311.21 o                         
   1  -1   6      29259.09      26106.01      2141.35 o                         
   2  -1   6        555.47        547.21       106.39 o                         
   3  -1   6       4828.18       4691.35       243.18 o                         
   4  -1   6      12067.23      12329.35       376.48 o                         
   5  -1   6       1179.52        906.77       283.30 o                         
   6  -1   6       2067.31       1991.24       647.89 o                         
   7  -1   6       5504.05       5173.56       291.40 o                         
  -7   0   6         72.03        161.64       324.82 o                         
  -6   0   6        832.36        861.02       205.02 o                         
  -5   0   6       3402.86       3093.86       460.53 o                         
  -4   0   6       8131.25       7862.42       231.31 o                         
  -3   0   6      38360.21      36244.99      1072.14 o                         
  -2   0   6       3487.66       3545.03       142.34 o                         
  -1   0   6      21348.12      22915.98       625.57 o                         
   0   0   6       1091.41       1074.35        99.61 o                         
   1   0   6       5037.00       4670.18       146.06 o                         
   2   0   6      16178.94      16142.92       407.04 o                         
   3   0   6      13952.86      13784.41       370.20 o                         
   4   0   6        416.79        172.54       114.07 o                         
   5   0   6       4441.44       4745.40       231.16 o                         
   6   0   6       3922.62       3832.61       291.99 o                         
   7   0   6        285.75        320.76       223.24 o                         
  -7   1   6       1839.68       1402.88      1108.42 o                         
  -6   1   6        329.79        233.12       438.90 o                         
  -5   1   6       4126.13       3913.74       392.85 o                         
  -4   1   6       7202.20       7043.55       202.70 o                         
  -3   1   6       4367.51       4315.61       491.93 o                         
  -2   1   6       9466.58       9012.85       458.09 o                         
  -1   1   6       5815.33       5735.98       163.07 o                         
   0   1   6       2784.08       2692.38       125.57 o                         
   1   1   6      30223.50      28682.30      2762.03 o                         
   2   1   6        811.46        783.75       110.25 o                         
   3   1   6       4746.43       4560.28       163.42 o                         
   4   1   6      14117.27      13986.58       826.87 o                         
   5   1   6       1114.19       1265.91       180.80 o                         
   6   1   6       1908.76       1746.31       301.44 o                         
   7   1   6       5862.77       5825.23      1139.47 o                         
   1   2   6       4388.52       3744.27       187.70 o                         
   1   3   6      15035.35      12710.71       396.34 o                         
   1   4   6       4629.08       4015.01       187.00 o                         
   1   5   6      19928.32      16540.12       666.38 o                         
   1   6   6      16263.52      14068.59       434.72 o                         
   1   7   6        954.24       1035.50       153.51 o                         
   1   8   6       3121.77       2895.08       179.33 o                         
   1   9   6       4834.16       5179.60       206.54 o                         
   1  10   6      24799.46      26629.98       912.69 o                         
   1  11   6       2762.23       2648.07       177.24 o                         
   1  12   6       5486.64       5364.51       206.54 o                         
   1  13   6        222.44        107.46       139.56 o                         
   1  14   6      16069.08      15106.88       572.88 o                         
   1  15   6       9416.41       9115.76       274.92 o                         
   1  16   6       5686.89       5444.76       209.33 o                         
   1  17   6       6171.60       6298.84       213.52 o                         
   1  18   6       5498.57       4971.66       206.54 o                         
   1  19   6      12256.85      12677.92       469.60 o                         
   1  20   6       3108.02       2604.11       184.21 o                         
   1  21   6       8446.24       8674.77       270.04 o                         
   1  22   6        674.85        493.33       145.84 o                         
   1  23   6       5402.74       5796.44       203.05 o                         
   1  24   6       1729.80       1632.10       159.79 o                         
   1  25   6       9970.31       9692.83       361.45 o                         
   1  26   6       3750.12       3417.71       181.42 o                         
   1  27   6       1331.92       1273.44       142.35 o                         
   1  28   6       3737.85       3980.82       259.57 o                         
   1  29   6       2748.68       2895.78       245.62 o                         
   1  30   6       6156.26       5703.63       285.39 o                         
   1  31   6        658.83        924.56       207.94 o                         
   1  32   6       1474.00       1170.87       217.71 o                         
   1  33   6        605.95        505.19       210.73 o                         
   1  34   6       3547.31       3279.55       270.74 o                         
   1  35   6       1216.54       1586.05       230.27 o                         
   1  36   6        245.28        -66.29       210.73 o                         
   1  37   6        637.63        472.40       223.29 o                         
   1  38   6        857.97        713.13       231.66 o                         
  -1 -39   7        552.52        788.05       389.71 o                         
   0 -39   7       1400.53       1372.03       188.42 o                         
   1 -39   7        224.91        541.70       159.22 o                         
  -2 -38   7        619.30        818.71       440.30 o                         
  -1 -38   7        161.51        -13.21       164.08 o                         
   0 -38   7        310.38        137.30       415.18 o                         
   1 -38   7        155.01        -35.02       158.92 o                         
   2 -38   7        453.56        321.66       183.96 o                         
  -2 -37   7        941.80        743.45       175.52 o                         
  -1 -37   7         95.52        384.32       155.45 o                         
   0 -37   7       2819.28       2992.64       203.77 o                         
   1 -37   7        755.81        -30.55       187.35 o                         
   2 -37   7        913.45       1010.77       182.38 o                         
  -3 -36   7         17.37         59.59       173.85 o                         
  -2 -36   7        448.28        320.97       210.73 o                         
  -1 -36   7       1319.89       1003.49       184.19 o                         
   0 -36   7         24.04       -175.73       182.82 o                         
   1 -36   7       1210.46       1003.48       170.50 o                         
   2 -36   7        904.31        868.52       176.74 o                         
  -3 -35   7        939.94        825.73       188.95 o                         
  -2 -35   7       1532.85       1768.05       195.97 o                         
  -1 -35   7       1334.92       1239.61       270.39 o                         
   0 -35   7       1608.51       1249.62       182.94 o                         
   1 -35   7       1527.46       1274.15       435.06 o                         
   2 -35   7        388.37        322.92       176.85 o                         
   3 -35   7        786.76        554.04       193.91 o                         
  -3 -34   7         55.39        166.29       177.53 o                         
  -2 -34   7        681.54        607.42       207.24 o                         
  -1 -34   7       1802.98       2078.56       189.90 o                         
   0 -34   7        281.39        510.84       164.94 o                         
   1 -34   7        333.11        226.99       253.99 o                         
   2 -34   7        484.63        474.32       170.14 o                         
   3 -34   7         14.39         80.63       234.10 o                         
  -3 -33   7        262.63        325.74       169.90 o                         
  -2 -33   7       2838.47       2837.30       372.96 o                         
  -1 -33   7       1014.99       1135.09       179.49 o                         
   0 -33   7        820.39        452.83       163.28 o                         
   1 -33   7       2852.31       2288.23       192.04 o                         
   2 -33   7       1561.47       1124.46       309.81 o                         
   3 -33   7        118.29        173.92       164.42 o                         
  -4 -32   7        539.69        401.12       289.93 o                         
  -3 -32   7        174.88         57.28       162.81 o                         
  -2 -32   7       1841.49       2316.36       212.14 o                         
  -1 -32   7        379.95        298.14       162.72 o                         
   0 -32   7        109.17        117.47       188.05 o                         
   1 -32   7        519.84        643.00       151.72 o                         
   2 -32   7       3839.72       3959.08       219.54 o                         
   3 -32   7        176.93        287.57       176.19 o                         
   4 -32   7         13.88        -42.37       176.21 o                         
  -4 -31   7       2375.08       2393.06       217.67 o                         
  -3 -31   7         25.56         -9.71       172.58 o                         
  -2 -31   7       4627.82       4038.17       220.26 o                         
  -1 -31   7       2411.31       2149.27       186.78 o                         
   0 -31   7          6.81         87.69       135.88 o                         
   1 -31   7       3568.68       3103.69       197.34 o                         
   2 -31   7       1648.79       1542.05       226.08 o                         
   3 -31   7         55.91         63.55       168.04 o                         
   4 -31   7       2840.37       2545.59       237.36 o                         
  -4 -30   7        207.45        203.82       171.32 o                         
  -3 -30   7        108.69        -98.47       255.04 o                         
  -2 -30   7        138.81        194.83       147.10 o                         
  -1 -30   7       3987.02       4058.23       243.87 o                         
   0 -30   7        907.39        786.48       155.36 o                         
   1 -30   7        505.54        505.53       151.23 o                         
   2 -30   7        152.57         50.85       150.05 o                         
   3 -30   7        232.93        120.31       163.93 o                         
   4 -30   7        235.44        387.68       179.33 o                         
  -4 -29   7       1165.18        807.38       339.12 o                         
  -3 -29   7        399.98        170.00       179.58 o                         
  -2 -29   7       2603.03       2818.09       197.70 o                         
  -1 -29   7       5029.88       4730.85       219.84 o                         
   0 -29   7       1718.26       1445.93       169.02 o                         
   1 -29   7       7152.83       6412.16       237.20 o                         
   2 -29   7        929.15       1160.60       173.25 o                         
   3 -29   7        249.07        236.74       219.80 o                         
   4 -29   7       2152.25       2517.35       250.36 o                         
  -4 -28   7       1011.13       1005.50       195.07 o                         
  -3 -28   7        799.76        696.48       174.02 o                         
  -2 -28   7       1826.80       2060.37       181.20 o                         
  -1 -28   7       1929.07       1851.17       170.63 o                         
   0 -28   7        452.06        453.20       144.81 o                         
   1 -28   7       1454.17       1391.66       161.26 o                         
   2 -28   7       5407.59       5792.64       235.79 o                         
   3 -28   7        203.89        397.83       153.23 o                         
   4 -28   7         23.43         42.15       173.26 o                         
  -5 -27   7         63.08        124.18       255.39 o                         
  -4 -27   7       3792.17       3613.01       364.94 o                         
  -3 -27   7       1351.16       1578.03       182.19 o                         
  -2 -27   7       3628.84       3278.19       202.97 o                         
  -1 -27   7        503.49        316.97       353.08 o                         
   0 -27   7       2514.86       2325.65       186.00 o                         
   1 -27   7       3006.65       2519.30       220.85 o                         
   2 -27   7       2117.40       1617.23       345.75 o                         
   3 -27   7        475.02        233.50       168.86 o                         
   4 -27   7       2949.53       2910.37       630.79 o                         
   5 -27   7        315.13        348.10       187.37 o                         
  -5 -26   7       1180.53       1497.32       288.18 o                         
  -4 -26   7        336.87        105.74       176.44 o                         
  -3 -26   7        256.67        128.07       160.60 o                         
  -2 -26   7        453.94        427.46       149.52 o                         
  -1 -26   7       4651.92       4669.72       210.47 o                         
   0 -26   7        523.72        407.97       140.79 o                         
   1 -26   7        723.72        668.76       149.48 o                         
   2 -26   7        675.63       1226.69       196.77 o                         
   3 -26   7        646.15        427.29       159.77 o                         
   4 -26   7        596.07        504.83       196.91 o                         
   5 -26   7       1758.43       1708.15       218.55 o                         
  -5 -25   7       1822.13       1997.58       376.80 o                         
  -4 -25   7       1171.23        951.69       440.30 o                         
  -3 -25   7       1934.96       2054.54       446.23 o                         
  -2 -25   7        675.02        738.06       153.32 o                         
  -1 -25   7       8790.64       8541.79       249.96 o                         
   0 -25   7       8144.00       7856.06       245.62 o                         
   1 -25   7       6527.93       5945.78       227.38 o                         
   2 -25   7        210.30        -80.96       244.92 o                         
   3 -25   7       1622.13       1343.26       183.07 o                         
   4 -25   7       1496.70       1422.66       335.98 o                         
   5 -25   7       1961.31       1910.35       441.34 o                         
  -5 -24   7       1450.99       1026.22       224.11 o                         
  -4 -24   7       1169.23       1052.60       187.77 o                         
  -3 -24   7        724.76        635.83       163.11 o                         
  -2 -24   7       1207.59       1227.44       165.78 o                         
  -1 -24   7       8560.24       8954.20       249.88 o                         
   0 -24   7        139.35        225.31       151.07 o                         
   1 -24   7       9801.68      10119.29       264.56 o                         
   2 -24   7       1951.40       1723.96       298.65 o                         
   3 -24   7       1664.26       1839.53       241.08 o                         
   4 -24   7          8.93       -188.39       249.46 o                         
   5 -24   7        523.27        552.86       189.66 o                         
  -5 -23   7        798.50        645.31       200.84 o                         
  -4 -23   7       2214.07       1771.53       207.41 o                         
  -3 -23   7       4769.10       4931.08       230.78 o                         
  -2 -23   7       1089.24        754.74       151.46 o                         
  -1 -23   7        718.21        524.84       146.18 o                         
   0 -23   7       8680.37       8312.67       241.38 o                         
   1 -23   7        905.05        660.97       179.33 o                         
   2 -23   7       2677.56       1796.10       177.50 o                         
   3 -23   7       3110.59       3062.17       208.48 o                         
   4 -23   7       1646.04       1415.08       195.01 o                         
   5 -23   7       1658.18       1328.36       210.82 o                         
  -5 -22   7        479.77        197.71       188.78 o                         
  -4 -22   7       1165.39       1322.27       487.40 o                         
  -3 -22   7        789.78       1014.60       168.87 o                         
  -2 -22   7       5082.62       4753.59       206.87 o                         
  -1 -22   7       1795.53       1747.23       181.77 o                         
   0 -22   7       1641.56       1752.86       113.10 o                         
   1 -22   7        579.15        524.11       136.28 o                         
   2 -22   7       3360.64       3278.63       191.30 o                         
   3 -22   7        706.64        988.40       164.13 o                         
   4 -22   7        574.39        845.84       176.90 o                         
   5 -22   7       1343.89       1430.94       266.90 o                         
  -5 -21   7       2171.08       1922.65       221.83 o                         
  -4 -21   7         60.14         21.74       262.02 o                         
  -3 -21   7       7220.36       7344.15       251.49 o                         
  -2 -21   7       2115.97       2303.83       173.26 o                         
  -1 -21   7       4670.59       4395.95       180.38 o                         
   0 -21   7      13924.31      13468.27       297.97 o                         
   1 -21   7        958.49        826.58       101.53 o                         
   2 -21   7       4294.80       4336.62       206.30 o                         
   3 -21   7       6733.34       6915.55       251.62 o                         
   4 -21   7        218.29        101.40       161.02 o                         
   5 -21   7       2593.39       2025.44       223.09 o                         
  -6 -20   7        172.89          1.02       207.21 o                         
  -5 -20   7       2967.86       2926.81       236.00 o                         
  -4 -20   7        477.59        653.05       280.16 o                         
  -3 -20   7        145.71         70.29       152.77 o                         
  -2 -20   7       1448.94       1459.69       264.81 o                         
  -1 -20   7      12800.92      12923.66       298.07 o                         
   0 -20   7        111.91        -80.45        92.46 o                         
   1 -20   7      12100.43      12056.65       344.70 o                         
   2 -20   7        818.33       1131.98       291.67 o                         
   3 -20   7       3652.93       4040.19       215.49 o                         
   4 -20   7         32.99        242.27       174.10 o                         
   5 -20   7       1071.15       1167.48       290.28 o                         
  -6 -19   7       2976.03       2643.17       415.88 o                         
  -5 -19   7       2998.64       2678.05       225.15 o                         
  -4 -19   7        124.19        336.87       158.94 o                         
  -3 -19   7      11592.17      11687.29       292.88 o                         
  -2 -19   7        102.10        -27.81       125.60 o                         
  -1 -19   7       5134.03       5013.29       150.78 o                         
   0 -19   7       8940.50       8606.04       182.95 o                         
   1 -19   7       1152.86        863.55       168.16 o                         
   2 -19   7        728.43        622.86       211.08 o                         
   3 -19   7       9117.73       9167.51       273.72 o                         
   4 -19   7        463.01         98.51       163.74 o                         
   5 -19   7       3771.31       3493.79       922.81 o                         
   6 -19   7       1992.93       1945.95       243.11 o                         
  -6 -18   7       1116.18        801.32       233.00 o                         
  -5 -18   7        513.88        754.66       187.92 o                         
  -4 -18   7       1625.30       1580.86       196.78 o                         
  -3 -18   7        524.02        423.09       215.61 o                         
  -2 -18   7       9636.32       9665.31       217.35 o                         
  -1 -18   7       1617.68       1617.53       159.09 o                         
   0 -18   7       1657.55       1591.90       116.19 o                         
   1 -18   7        549.09        495.38        96.41 o                         
   2 -18   7       6745.59       6661.58       162.01 o                         
   3 -18   7        134.58        -40.81       206.54 o                         
   4 -18   7       1227.09       1377.84       184.98 o                         
   5 -18   7        692.27        638.42       275.62 o                         
   6 -18   7       3160.97       3184.37       271.11 o                         
  -6 -17   7       3707.69       3523.57      1020.50 o                         
  -5 -17   7        272.60        276.84       174.97 o                         
  -4 -17   7       1123.65       1244.45       286.79 o                         
  -3 -17   7       9792.97      10441.71       283.12 o                         
  -2 -17   7       9656.91       9521.18       227.48 o                         
  -1 -17   7        987.06        850.10       212.82 o                         
   0 -17   7       8695.97       7859.27       243.18 o                         
   1 -17   7       2974.56       2894.40       163.63 o                         
   2 -17   7      11020.25      10700.69       293.52 o                         
   3 -17   7       9512.16       9395.94       270.76 o                         
   4 -17   7       1704.85       1258.65       479.02 o                         
   5 -17   7       1065.62        935.40       331.10 o                         
   6 -17   7       3032.38       3197.21       991.54 o                         
  -6 -16   7        289.43        432.16       221.30 o                         
  -5 -16   7       2012.73       1729.38       213.36 o                         
  -4 -16   7        850.19        888.48       185.31 o                         
  -3 -16   7        116.70        -29.56       149.55 o                         
  -2 -16   7       4704.41       5066.66       152.84 o                         
  -1 -16   7       2359.68       2483.60       146.18 o                         
   0 -16   7        313.79        314.67        95.66 o                         
   1 -16   7       2897.15       3271.49       132.59 o                         
   2 -16   7       6858.39       7159.20       169.92 o                         
   3 -16   7       6110.79       5838.57       232.27 o                         
   4 -16   7        482.43        566.15       173.94 o                         
   5 -16   7        733.95       1050.77       460.53 o                         
   6 -16   7        163.33        396.90       315.74 o                         
  -6 -15   7       1024.50        688.54       231.00 o                         
  -5 -15   7       4337.12       4677.17       615.44 o                         
  -4 -15   7       3398.25       3057.95       223.16 o                         
  -3 -15   7      10410.07      10756.93       285.49 o                         
  -2 -15   7       4943.02       4805.49       174.10 o                         
  -1 -15   7       8207.37       8514.76       190.49 o                         
   0 -15   7       4477.81       4472.65       150.43 o                         
   1 -15   7       8007.10       7562.56       182.30 o                         
   2 -15   7        394.39        412.76       103.97 o                         
   3 -15   7       7692.80       7737.02       453.90 o                         
   4 -15   7       5729.70       5783.15       640.56 o                         
   5 -15   7       2923.08       3047.07       716.27 o                         
   6 -15   7        223.67        104.81       220.47 o                         
  -6 -14   7       1199.94       1327.59       572.53 o                         
  -5 -14   7       2084.02       2079.31       224.77 o                         
  -4 -14   7       1309.01       1323.40       546.71 o                         
  -3 -14   7         16.81        116.83       100.24 o                         
  -2 -14   7       7891.17       7827.69       380.64 o                         
  -1 -14   7       8171.23       8799.93       203.03 o                         
   0 -14   7       1579.03       1754.01       117.92 o                         
   1 -14   7       1362.67       1382.62       121.72 o                         
   2 -14   7       5716.67       5988.93       164.48 o                         
   3 -14   7       1367.00       1286.61       112.94 o                         
   4 -14   7       2386.63       2290.88       466.12 o                         
   5 -14   7       4023.11       4612.64       474.14 o                         
   6 -14   7        954.81        696.65       231.78 o                         
  -6 -13   7        632.47        807.15       225.59 o                         
  -5 -13   7       1012.11       1157.22       204.20 o                         
  -4 -13   7      10651.79      11231.04       303.05 o                         
  -3 -13   7       9174.46       9854.61       235.20 o                         
  -2 -13   7      18480.77      19916.88       413.42 o                         
  -1 -13   7       9206.12       9666.23       207.32 o                         
   0 -13   7       1195.57       1095.65       208.98 o                         
   1 -13   7      21201.21      22089.40       446.52 o                         
   2 -13   7      12498.04      13083.82       419.71 o                         
   3 -13   7       4339.58       4365.77       274.58 o                         
   4 -13   7      10188.37      11432.88       299.89 o                         
   5 -13   7        390.44        401.04       186.31 o                         
   6 -13   7        968.00       1338.71       227.59 o                         
  -6 -12   7        353.58        382.25       233.19 o                         
  -5 -12   7        366.84        411.87       234.45 o                         
  -4 -12   7       2430.31       2727.28       210.30 o                         
  -3 -12   7       2802.33       3254.46       173.40 o                         
  -2 -12   7       5926.12       6338.35       214.92 o                         
  -1 -12   7       1206.71       1219.07       115.24 o                         
   0 -12   7        145.51        216.94        94.37 o                         
   1 -12   7       1511.84       1730.42       126.17 o                         
   2 -12   7      17317.67      18187.85       413.08 o                         
   3 -12   7       2386.32       2381.43       136.78 o                         
   4 -12   7        492.12         74.92       405.41 o                         
   5 -12   7        103.86        154.06       172.22 o                         
   6 -12   7        178.80        791.46       510.77 o                         
  -6 -11   7         64.75        -67.24       267.95 o                         
  -5 -11   7       3642.88       4557.73       257.56 o                         
  -4 -11   7      13924.19      14606.58      1286.00 o                         
  -3 -11   7       1976.89       1890.30       132.59 o                         
  -2 -11   7       9928.62      10327.24       225.07 o                         
  -1 -11   7       5843.70       5986.08       166.89 o                         
   0 -11   7         17.04        -91.24        91.24 o                         
   1 -11   7      17513.75      19319.04       462.17 o                         
   2 -11   7       2409.81       1994.84       215.26 o                         
   3 -11   7       4229.43       4285.64       153.34 o                         
   4 -11   7      17931.99      20088.36       704.06 o                         
   5 -11   7       1584.82       1946.67       217.59 o                         
   6 -11   7        347.46        529.38       220.56 o                         
  -6 -10   7        954.76       1308.65       331.79 o                         
  -5 -10   7       5197.91       5700.52       958.40 o                         
  -4 -10   7        380.38        340.86       175.03 o                         
  -3 -10   7       1367.93       1389.05       127.19 o                         
  -2 -10   7        698.96        786.09       211.78 o                         
  -1 -10   7      16542.73      17504.45       835.59 o                         
   0 -10   7       3413.24       3427.85       141.33 o                         
   1 -10   7       2313.94       2528.11       156.65 o                         
   2 -10   7        245.88        279.11       104.16 o                         
   3 -10   7       1976.94       1900.30       190.84 o                         
   4 -10   7       1849.23       1643.87       208.36 o                         
   5 -10   7       8298.33       8959.68       687.66 o                         
   6 -10   7        156.66       -156.00       217.44 o                         
  -6  -9   7        647.71        228.06       212.80 o                         
  -5  -9   7       4073.78       4278.74       243.58 o                         
  -4  -9   7      14269.30      14678.04       431.23 o                         
  -3  -9   7        637.20        669.52       117.02 o                         
  -2  -9   7      10173.44      11210.68       299.35 o                         
  -1  -9   7      18254.23      19250.99       460.37 o                         
   0  -9   7       2948.37       3069.28       135.82 o                         
   1  -9   7      23066.07      25159.15       602.18 o                         
   2  -9   7       4308.51       4330.09       154.92 o                         
   3  -9   7        647.79        809.08       160.84 o                         
   4  -9   7      16292.37      17991.62       356.58 o                         
   5  -9   7       1611.19       1639.03       222.21 o                         
   6  -9   7        402.51        215.59       213.33 o                         
  -6  -8   7        398.11        555.97       223.17 o                         
  -5  -8   7        235.59         79.17       192.13 o                         
  -4  -8   7       4601.38       4535.50       288.18 o                         
  -3  -8   7       2472.82       2677.48       140.17 o                         
  -2  -8   7       6202.81       6450.29       179.61 o                         
  -1  -8   7       3623.17       3936.50       150.14 o                         
   0  -8   7        806.16        917.91       107.50 o                         
   1  -8   7       4233.57       4675.46       158.56 o                         
   2  -8   7      16219.37      17229.04       703.71 o                         
   3  -8   7        469.40        671.42       204.45 o                         
   4  -8   7        101.01        105.49       233.06 o                         
   5  -8   7        105.15         19.24       187.26 o                         
   6  -8   7         37.73        194.63       256.43 o                         
  -6  -7   7       1452.89       1030.04       228.15 o                         
  -5  -7   7       1351.44       1987.23       458.79 o                         
  -4  -7   7      18549.82      20074.50       757.09 o                         
  -3  -7   7       4675.80       4696.60       303.53 o                         
  -2  -7   7      10722.37      10877.23       233.72 o                         
  -1  -7   7       4003.46       3999.93       154.19 o                         
   0  -7   7       8428.88       8879.31       208.04 o                         
   1  -7   7      15775.99      16713.93       581.25 o                         
   2  -7   7       7900.65       8188.71       194.47 o                         
   3  -7   7       2886.14       2959.38       146.02 o                         
   4  -7   7      17350.28      19289.65       370.03 o                         
   5  -7   7        123.77         33.25       183.54 o                         
   6  -7   7       2161.77       2470.16       371.57 o                         
  -6  -6   7       1511.87       2481.50       888.97 o                         
  -5  -6   7       4860.77       4927.13       921.07 o                         
  -4  -6   7        897.55       1155.58       373.66 o                         
  -3  -6   7       1700.04       1479.99       142.70 o                         
  -2  -6   7       2752.42       2999.91       304.58 o                         
  -1  -6   7      13260.26      13619.70       522.98 o                         
   0  -6   7       4374.24       4451.15       198.87 o                         
   1  -6   7       2143.21       2315.87       131.83 o                         
   2  -6   7       2061.37       1898.15       134.52 o                         
   3  -6   7       1963.65       1690.69       136.19 o                         
   4  -6   7       2214.48       2382.44       210.95 o                         
   5  -6   7       7284.39       7253.66       453.21 o                         
   6  -6   7       2351.19       2682.11       255.06 o                         
  -6  -5   7       4629.73       4907.25       528.92 o                         
  -5  -5   7       4575.46       4673.96       413.08 o                         
  -4  -5   7       8835.96       8620.89       960.49 o                         
  -3  -5   7      13760.38      14738.86       380.37 o                         
  -2  -5   7       2044.44       2147.76       136.51 o                         
  -1  -5   7      11895.07      12778.61       282.01 o                         
   0  -5   7      18110.30      17933.16       495.84 o                         
   1  -5   7      13512.42      13633.82       429.40 o                         
   2  -5   7        302.78        351.72       107.98 o                         
   3  -5   7      17468.12      18379.91       402.34 o                         
   4  -5   7      13907.05      14852.21       332.19 o                         
   5  -5   7       3965.58       4019.50       239.46 o                         
   6  -5   7       2735.32       2749.75       261.48 o                         
  -6  -4   7        242.94        347.25       261.67 o                         
  -5  -4   7       2404.14       2325.83       213.10 o                         
  -4  -4   7       2183.50       2607.89       256.08 o                         
  -3  -4   7       1456.18       1388.95       138.37 o                         
  -2  -4   7       4476.06       4970.86       164.29 o                         
  -1  -4   7       2661.09       2913.31       138.48 o                         
   0  -4   7       1104.07       1167.84       204.80 o
[truncated: 79,059 more chars]
