# Supplementary material for: Crystal structures of three mercury(II) complexes [HgCl2 L] where L is a bidentate chiral imine ligand
Source: Acta Crystallogr E Crystallogr Commun. 2015 Nov 7;71(Pt 12):1462–6. doi: 10.1107/S2056989015020368 (PMC4719814; doi:10.1107/S2056989015020368)
Supplement: Supplementary file 3 [file e-71-01462-IIsup3.hkl]

data_II                                                                         
_shelx_title ' IMIB_Mo in P1'                                                   
_shelx_refln_list_code          4                                               
_shelx_F_calc_maximum      183.25                                               
_exptl_crystal_F_000       468.00                                               
_reflns_d_resolution_high  0.8001                                               
                                                                                
loop_                                                                           
 _space_group_symop_operation_xyz                                               
 'x, y, z'                                                                      
                                                                                
_cell_length_a     7.6194                                                       
_cell_length_b     9.2982                                                       
_cell_length_c    12.2341                                                       
_cell_angle_alpha  94.597                                                       
_cell_angle_beta  103.178                                                       
_cell_angle_gamma  94.222                                                       
                                                                                
_shelx_F_squared_multiplier     1.000                                           
                                                                                
loop_                                                                           
 _refln_index_h                                                                 
 _refln_index_k                                                                 
 _refln_index_l                                                                 
 _refln_F_squared_calc                                                          
 _refln_F_squared_meas                                                          
 _refln_F_squared_sigma                                                         
 _refln_observed_status                                                         
   2  -1 -15         15.03        139.74        89.80 o                         
   3  -1 -15          9.33         89.21        76.52 o                         
   1   0 -15         81.34        105.49        82.28 o                         
   2   0 -15         11.43         50.20        82.46 o                         
   3   0 -15          2.04        -80.49        80.49 o                         
   1   1 -15          6.75          7.89        56.81 o                         
   2   1 -15          3.14        -91.38        91.38 o                         
   3   1 -15         38.60        102.82        96.66 o                         
   1   2 -15         25.62         -9.21        68.62 o                         
   2   2 -15         42.37        179.86       102.08 o                         
   3   2 -15         91.40         29.38        66.94 o                         
   2   3 -15         32.16         39.55        70.15 o                         
   1  -3 -14        101.35         36.45       100.20 o                         
   2  -3 -14         76.74         75.02       100.98 o                         
   3  -3 -14          6.91         75.97        79.16 o                         
   4  -3 -14         14.59         70.69        73.95 o                         
   0  -2 -14        106.95        173.33        99.52 o                         
   1  -2 -14         88.24        250.16       114.84 o                         
   2  -2 -14          1.17          8.34        88.02 o                         
   3  -2 -14         76.68         23.55        69.74 o                         
   4  -2 -14         74.21         87.60        94.52 o                         
   5  -2 -14         57.87        151.56        60.92 o                         
  -1  -1 -14         82.81         -0.70        52.31 o                         
   0  -1 -14         63.26         18.42        57.63 o                         
   1  -1 -14          0.41         49.60        62.65 o                         
   2  -1 -14        156.45         99.70        86.38 o                         
   3  -1 -14         75.61        128.71        97.19 o                         
   4  -1 -14         31.79        110.26        89.87 o                         
   5  -1 -14         18.51         92.42       116.54 o                         
  -1   0 -14          9.19         60.00        74.94 o                         
   0   0 -14         27.55        157.00        96.73 o                         
   1   0 -14        205.32        179.63       101.38 o                         
   2   0 -14        133.79         97.51        88.34 o                         
   3   0 -14          3.00        -19.86        78.29 o                         
   4   0 -14         25.92        153.28        88.82 o                         
   5   0 -14        165.43        145.66        97.56 o                         
  -1   1 -14         42.26          2.74        64.80 o                         
   0   1 -14        152.13         28.27        69.23 o                         
   1   1 -14        145.23        157.61        89.57 o                         
   2   1 -14         16.81         61.93        62.25 o                         
   3   1 -14         22.79        -51.95        79.02 o                         
   4   1 -14         77.08        -39.02        73.88 o                         
   5   1 -14         76.83        -35.80        77.95 o                         
  -1   2 -14         71.01         79.07        66.17 o                         
   0   2 -14        111.48        351.94       120.39 o                         
   1   2 -14          1.47         28.08        68.78 o                         
   2   2 -14         50.80         29.92        60.08 o                         
   3   2 -14         99.94        145.30        89.12 o                         
   4   2 -14         86.39        123.40        91.94 o                         
   5   2 -14          2.27        -84.12        84.12 o                         
  -1   3 -14         28.52        145.80        88.15 o                         
   0   3 -14         13.53        -27.27        78.31 o                         
   1   3 -14         63.98         54.28        83.92 o                         
   2   3 -14        123.03        117.09        93.98 o                         
   3   3 -14         71.84         78.43        78.12 o                         
   4   3 -14          6.80        -25.04        63.21 o                         
   5   3 -14         59.75        -10.45        78.42 o                         
   0   4 -14         43.49         52.33        79.98 o                         
   1   4 -14        127.74         64.40        76.77 o                         
   2   4 -14         28.67         58.84        84.13 o                         
   3   4 -14         44.04        -40.49        81.31 o                         
   4   4 -14         97.03        272.06       128.64 o                         
   0   5 -14        169.40         54.30        83.65 o                         
   1   5 -14         61.61        288.07       128.02 o                         
   2   5 -14          6.07        117.81        94.51 o                         
   3   5 -14         49.50         65.07        93.48 o                         
   1  -5 -13         89.42         72.19        61.91 o                         
   2  -5 -13          1.68        -39.08        55.78 o                         
   3  -5 -13         50.63        -87.30        87.30 o                         
   0  -4 -13         81.45         13.61        52.87 o                         
   1  -4 -13          6.51        -19.06        46.59 o                         
   2  -4 -13         91.12        171.52        82.62 o                         
   3  -4 -13        205.42         81.18        64.26 o                         
   4  -4 -13         71.66         32.42        59.16 o                         
   5  -4 -13          2.48         21.86        80.54 o                         
  -1  -3 -13         30.34        -12.18        52.27 o                         
   0  -3 -13          9.87         21.72        77.79 o                         
   1  -3 -13        185.07        128.30       111.85 o                         
   2  -3 -13        265.82        253.28       133.52 o                         
   3  -3 -13        125.85         97.74        70.25 o                         
   4  -3 -13          2.79         15.90        46.25 o                         
   5  -3 -13         70.58          5.70        44.30 o                         
  -2  -2 -13         28.14         56.62        44.24 o                         
  -1  -2 -13         11.38         73.70        67.81 o                         
   0  -2 -13        106.84        134.63        91.19 o                         
   1  -2 -13        195.77        122.20        93.00 o                         
   2  -2 -13         37.48         65.92        84.04 o                         
   3  -2 -13         23.54       -113.03       113.03 o                         
   4  -2 -13        102.41        127.11        53.58 o                         
   6  -2 -13         11.47        -23.81        58.45 o                         
  -2  -1 -13         23.42         16.37        53.21 o                         
  -1  -1 -13        111.42        215.47        95.58 o                         
   0  -1 -13        186.83        237.05        98.08 o                         
   1  -1 -13         17.27         47.69        66.25 o                         
   2  -1 -13         12.89         -9.41        62.27 o                         
   3  -1 -13        230.18        163.46        96.41 o                         
   4  -1 -13        206.11        167.58        63.11 o                         
   5  -1 -13         32.14         97.17        73.25 o                         
   6  -1 -13         18.02        105.11        89.81 o                         
  -2   0 -13         86.86        115.11        82.49 o                         
  -1   0 -13        209.55        174.49        89.55 o                         
   0   0 -13          4.56        -38.47        58.47 o                         
   1   0 -13         38.65         -8.62        68.49 o                         
   2   0 -13        191.38        275.81       107.02 o                         
   3   0 -13        355.93        497.77       141.20 o                         
   4   0 -13          7.11        -77.51        77.51 o                         
   5   0 -13         55.32        -67.09        80.09 o                         
   6   0 -13        166.79        180.40        97.25 o                         
  -2   1 -13        162.29        284.64        61.21 o                         
  -1   1 -13         17.63         60.69        65.21 o                         
   0   1 -13        159.75        193.78        94.10 o                         
   1   1 -13        337.62        241.49        96.71 o                         
   2   1 -13        539.57        536.50       149.37 o                         
   3   1 -13         41.05         85.52        86.61 o                         
   4   1 -13        105.88        170.34       106.97 o                         
   5   1 -13        147.72        194.41       106.48 o                         
   6   1 -13        107.63        129.40       107.01 o                         
  -3   2 -13        125.98        145.97        86.42 o                         
  -2   2 -13          9.02         13.63        68.21 o                         
  -1   2 -13         64.83         36.36        67.32 o                         
   0   2 -13        283.63        197.06        95.01 o                         
   1   2 -13        194.90        164.17        91.82 o                         
   2   2 -13          9.20         57.57        77.09 o                         
   3   2 -13        156.47        201.27       109.64 o                         
   4   2 -13        128.61         38.68        76.52 o                         
   5   2 -13         42.40         27.04        74.77 o                         
   6   2 -13         12.85         27.59        87.63 o                         
  -2   3 -13        175.62        390.15       123.63 o                         
  -1   3 -13        115.22         20.69        59.11 o                         
   0   3 -13         91.19        166.73        91.57 o                         
   1   3 -13         11.05        -13.68        70.72 o                         
   2   3 -13        284.44        193.63       106.19 o                         
   3   3 -13        254.32        401.50       140.47 o                         
   4   3 -13         90.08        119.24        96.96 o                         
   5   3 -13          6.70          1.58        64.54 o                         
   6   3 -13        105.15         72.23        87.14 o                         
  -2   4 -13        124.65          7.59        69.49 o                         
  -1   4 -13         43.49        142.09        93.28 o                         
   0   4 -13          3.16        -40.57        76.76 o                         
   1   4 -13        202.45        146.29       110.28 o                         
   2   4 -13        213.70         75.90        96.15 o                         
   3   4 -13         22.68         83.55        72.27 o                         
   4   4 -13         11.50         15.19        76.52 o                         
   5   4 -13        253.82        221.99       133.94 o                         
  -1   5 -13         55.52        141.56        98.96 o                         
   0   5 -13        276.90        167.03       109.69 o                         
   1   5 -13        211.30        302.53       135.11 o                         
   2   5 -13         23.00        -74.54        97.19 o                         
   3   5 -13          2.31         37.17        81.52 o                         
   4   5 -13        280.14        211.13       128.07 o                         
   5   5 -13        122.52         32.06        85.92 o                         
  -1   6 -13        133.21        228.51       131.14 o                         
   0   6 -13         91.97        164.69       124.40 o                         
   1   6 -13         47.19       -129.76       129.76 o                         
   2   6 -13         18.87        123.69       107.47 o                         
   3   6 -13         51.44        157.51       118.10 o                         
   1  -6 -12         70.75        -18.82        60.32 o                         
   2  -6 -12         75.64        -24.98        72.43 o                         
   3  -6 -12         40.09         23.81        60.26 o                         
   4  -6 -12         11.44        -73.98        73.98 o                         
  -1  -5 -12          1.40        109.44        70.18 o                         
   0  -5 -12         79.26         33.28        93.43 o                         
   1  -5 -12        103.62        204.69        79.26 o                         
   2  -5 -12         37.45        212.58       104.99 o                         
   3  -5 -12          4.00         34.09        60.11 o                         
   4  -5 -12        138.83         38.66        65.49 o                         
   5  -5 -12        251.18        270.66        83.73 o                         
  -2  -4 -12          4.66        -20.47       197.90 o                         
  -1  -4 -12         92.81        -24.90        71.45 o                         
   0  -4 -12        134.90         55.29        53.23 o                         
   1  -4 -12         35.85          0.08        53.77 o                         
   2  -4 -12         10.50        -24.53        60.34 o                         
   3  -4 -12        195.42        100.54        56.47 o                         
   4  -4 -12        281.81        164.39        61.19 o                         
   5  -4 -12        118.57        328.09        74.06 o                         
   6  -4 -12         13.12         93.85        55.44 o                         
  -2  -3 -12         97.44        196.75        64.71 o                         
  -1  -3 -12        136.19        -26.10        59.84 o                         
   0  -3 -12         45.54        -38.99        76.75 o                         
   1  -3 -12         48.55        -42.96        74.38 o                         
   2  -3 -12        303.45        379.10       151.65 o                         
   3  -3 -12        351.56        178.33        79.45 o                         
   4  -3 -12        152.64        137.84        56.17 o                         
   5  -3 -12         42.92        -49.66        67.68 o                         
   6  -3 -12        100.62        121.88        62.81 o                         
  -3  -2 -12        125.73        173.35        90.74 o                         
  -2  -2 -12        221.72        370.06        81.26 o                         
  -1  -2 -12         86.61         51.13        62.99 o                         
   0  -2 -12         33.15         18.98        63.44 o                         
   1  -2 -12        340.52        221.04       116.98 o                         
   2  -2 -12        229.83        176.67       116.98 o                         
   4  -2 -12         52.09        -50.80        50.80 o                         
   5  -2 -12        226.08        202.77        64.22 o                         
   6  -2 -12         98.44        128.61        51.71 o                         
   7  -2 -12          9.66        -60.82        60.82 o                         
  -3  -1 -12        129.49        141.92       108.30 o                         
  -2  -1 -12         20.17         54.19        57.06 o                         
  -1  -1 -12         91.07         95.81        72.25 o                         
   0  -1 -12        325.34        368.61       119.48 o                         
   1  -1 -12        136.81        149.87        92.26 o                         
   2  -1 -12          1.61         58.20        71.76 o                         
   3  -1 -12        221.34        220.37       114.00 o                         
   4  -1 -12        653.49        719.69       108.03 o                         
   5  -1 -12        265.75        265.16        65.29 o                         
   6  -1 -12         11.66         56.42        40.37 o                         
   7  -1 -12         36.80        -51.48        52.00 o                         
  -3   0 -12          1.06        -26.74        34.26 o                         
  -2   0 -12        136.96        142.84        50.94 o                         
  -1   0 -12        286.93        294.45        90.33 o                         
   0   0 -12        228.56        323.07       109.45 o                         
   1   0 -12         47.13         69.21        68.08 o                         
   2   0 -12        184.50        129.89        89.07 o                         
   3   0 -12        537.66        600.94       156.65 o                         
   4   0 -12        374.31        358.45       111.57 o                         
   5   0 -12          1.52         27.32        81.32 o                         
   6   0 -12         43.89         -3.95        29.92 o                         
   7   0 -12        143.69        269.54       122.12 o                         
  -3   1 -12         64.16         87.70        39.87 o                         
  -2   1 -12        351.12        322.78       102.82 o                         
  -1   1 -12         21.49          0.62        48.31 o                         
   0   1 -12          4.84         55.87        62.26 o                         
   1   1 -12        421.24        416.98       126.20 o                         
   2   1 -12        326.22        325.74       121.79 o                         
   3   1 -12        293.83        355.60       125.13 o                         
   4   1 -12          6.20         76.26        88.23 o                         
   5   1 -12        208.88        257.46        65.08 o                         
   6   1 -12        204.47        178.81       103.29 o                         
   7   1 -12        147.28        130.01       104.63 o                         
  -3   2 -12        327.59        442.08       113.66 o                         
  -2   2 -12         36.75         24.22        27.80 o                         
  -1   2 -12          8.46         34.30        32.10 o                         
   0   2 -12        311.86        287.90       107.10 o                         
   1   2 -12        506.78        528.27       138.95 o                         
   2   2 -12        192.33        124.08        83.55 o                         
   3   2 -12          0.98        -62.64        71.82 o                         
   4   2 -12        141.56        115.44        94.96 o                         
   5   2 -12        309.01        271.41       116.95 o                         
   6   2 -12         45.50         -4.29        72.52 o                         
   7   2 -12         15.40       -115.47       115.47 o                         
  -3   3 -12         62.97        102.44        43.85 o                         
  -2   3 -12         17.74         38.22        53.74 o                         
  -1   3 -12        163.32        144.23        50.97 o                         
   0   3 -12        265.15        240.84        50.38 o                         
   1   3 -12         12.88         53.31        76.50 o                         
   2   3 -12         80.41         27.11        23.22 o                         
   3   3 -12        356.12        346.30       131.14 o                         
   4   3 -12        484.90        499.79       147.16 o                         
   5   3 -12         30.24        163.57        94.10 o                         
   6   3 -12         54.97        -26.16       102.30 o                         
  -3   4 -12         48.25        120.31        56.01 o                         
  -2   4 -12        251.77        166.65        60.42 o                         
  -1   4 -12        252.99        228.52        63.31 o                         
   0   4 -12         26.00        -16.49        38.81 o                         
   1   4 -12        125.01        101.16        47.51 o                         
   2   4 -12        534.76        530.85        79.63 o                         
   3   4 -12        354.32        252.85       121.37 o                         
   4   4 -12        191.66        216.73       122.84 o                         
   5   4 -12         69.19       -116.80       116.80 o                         
   6   4 -12         82.72         45.68        84.45 o                         
  -2   5 -12        106.73        149.76        70.05 o                         
  -1   5 -12         20.47          4.55        43.28 o                         
   0   5 -12        171.79        164.75        63.16 o                         
   1   5 -12        286.12        371.68        77.69 o                         
   2   5 -12        197.39        155.73       105.19 o                         
   3   5 -12         13.79       -117.01       117.01 o                         
   4   5 -12        107.63       -127.29       127.29 o                         
   5   5 -12        250.36         89.67       106.41 o                         
  -2   6 -12          0.35        -64.29        64.29 o                         
  -1   6 -12        233.75        336.77        96.24 o                         
   0   6 -12        295.58        312.79        85.54 o                         
   1   6 -12        333.40        238.58        73.03 o                         
   2   6 -12          0.77        -44.58        85.83 o                         
   3   6 -12         35.40         57.71        83.11 o                         
   4   6 -12        185.99        232.55       146.73 o                         
   5   6 -12         70.71         21.11        96.10 o                         
   0   7 -12         28.16         34.95       236.46 o                         
   1   7 -12          8.44        120.52        66.77 o                         
   2   7 -12        160.04        203.07       127.25 o                         
   3   7 -12         99.47        269.88       147.77 o                         
   4   7 -12         54.39        132.08       132.59 o                         
   1  -7 -11        133.28         27.46        68.29 o                         
   2  -7 -11          0.18        -61.60        61.60 o                         
   3  -7 -11         57.04         80.65        59.21 o                         
  -1  -6 -11        156.05        173.71       116.01 o                         
   0  -6 -11        196.51        105.10        87.48 o                         
   1  -6 -11          7.99         61.17        69.78 o                         
   2  -6 -11         82.00          3.74        51.86 o                         
   3  -6 -11        193.42        180.19        70.83 o                         
   4  -6 -11         70.27        153.64        70.69 o                         
   5  -6 -11          1.69        -14.18        46.40 o                         
  -2  -5 -11        151.02        339.96       101.28 o                         
  -1  -5 -11        101.13         15.51       122.13 o                         
   0  -5 -11         12.21         57.50        66.25 o                         
   1  -5 -11        184.42        333.26       124.32 o                         
   2  -5 -11        200.71         79.57       164.44 o                         
   3  -5 -11         22.34         47.23        56.09 o                         
   4  -5 -11         60.05        156.31        67.15 o                         
   5  -5 -11        315.66        404.78       156.25 o                         
   6  -5 -11        212.23        130.58        58.71 o                         
  -3  -4 -11        131.12       -116.27       116.27 o                         
  -2  -4 -11         12.73        -56.28        81.08 o                         
  -1  -4 -11         70.26        -52.19       150.11 o                         
   0  -4 -11        416.21        331.44        91.67 o                         
   1  -4 -11        531.38        553.03       105.96 o                         
   2  -4 -11         30.33         35.99        64.39 o                         
   3  -4 -11         77.39         34.00        51.08 o                         
   4  -4 -11        282.31        317.30        83.15 o                         
   5  -4 -11        487.05        621.71        90.90 o                         
   6  -4 -11         31.14         -4.23        47.14 o                         
   7  -4 -11          8.51         47.84        45.73 o                         
  -3  -3 -11          0.55        -57.64        87.30 o                         
  -2  -3 -11        137.90        170.00        72.62 o                         
  -1  -3 -11        368.88        365.88       127.77 o                         
   0  -3 -11        558.17        549.36       156.62 o                         
   1  -3 -11         11.20         15.04        63.67 o                         
   2  -3 -11        170.24         19.52        57.19 o                         
   3  -3 -11        307.69        324.17        76.79 o                         
   4  -3 -11        362.61        281.35        69.58 o                         
   5  -3 -11         29.92         19.20        44.03 o                         
   6  -3 -11        143.48        173.50        79.76 o                         
   7  -3 -11        175.52        215.55        65.86 o                         
  -4  -2 -11          6.76       -102.43       102.43 o                         
  -3  -2 -11        166.71        128.17        53.10 o                         
  -2  -2 -11        335.50        358.21       110.53 o                         
  -1  -2 -11        478.26        536.00       133.41 o                         
   0  -2 -11          0.57         12.17        78.30 o                         
   1  -2 -11        278.32        122.89       103.68 o                         
   2  -2 -11        485.15        713.72       183.99 o                         
   3  -2 -11        412.22        457.62        95.87 o                         
   4  -2 -11         23.42         97.80        52.32 o                         
   5  -2 -11        208.66        238.26        58.01 o                         
   6  -2 -11        340.41        282.30        77.21 o                         
   7  -2 -11        124.08         89.08        73.72 o                         
  -4  -1 -11        116.06         95.01        77.94 o                         
  -3  -1 -11        275.71        193.48        57.77 o                         
  -2  -1 -11        415.57        441.73        82.32 o                         
  -1  -1 -11         37.15        -24.97        52.03 o                         
   0  -1 -11        113.72        133.43        69.57 o                         
   1  -1 -11        417.56        485.33       131.87 o                         
   2  -1 -11        173.70        150.97        83.14 o                         
   3  -1 -11         44.56        -20.13        48.72 o                         
   4  -1 -11        533.06        508.37        88.74 o                         
   5  -1 -11        642.32        601.61       129.07 o                         
   6  -1 -11        176.41        195.21        47.05 o                         
   7  -1 -11          6.16          8.82        37.73 o                         
  -3   0 -11        110.82         67.13        39.52 o                         
  -2   0 -11         95.57        195.87        88.10 o                         
  -1   0 -11        336.56        306.23       101.32 o                         
   0   0 -11        827.82        856.92       155.04 o                         
   1   0 -11        357.92        376.51       114.68 o                         
   2   0 -11        120.95         96.93        80.37 o                         
   3   0 -11        776.13        709.99        98.55 o                         
   4   0 -11       1063.71       1034.83       111.42 o                         
   5   0 -11        492.77        652.69        89.92 o                         
   6   0 -11          5.11         55.54        60.51 o                         
   7   0 -11        111.40         45.00       109.06 o                         
   8   0 -11        163.57        103.87        69.98 o                         
  -4   1 -11         44.14         97.02        56.79 o                         
  -3   1 -11         12.35         24.61        24.72 o                         
  -2   1 -11        788.18        692.25        79.28 o                         
  -1   1 -11        396.95        353.27        50.27 o                         
   0   1 -11        461.74        574.07       129.03 o                         
   1   1 -11         72.03        185.15        87.66 o                         
   2   1 -11        999.79       1003.52       182.10 o                         
   3   1 -11        465.74        514.71       147.29 o                         
   4   1 -11        195.80        175.90        51.28 o                         
   5   1 -11         92.97        134.45        62.81 o                         
   6   1 -11        347.36        277.00        58.05 o                         
   7   1 -11        255.95        382.81       160.02 o                         
  -4   2 -11         59.61         44.44        54.62 o                         
  -3   2 -11        413.30        359.86        55.00 o                         
  -2   2 -11        331.81        332.78        64.58 o                         
  -1   2 -11         20.93          6.71        26.95 o                         
   0   2 -11        106.01        103.92        32.65 o                         
   1   2 -11       1578.60       1378.04       183.98 o                         
   2   2 -11        628.43        368.66        87.27 o                         
   3   2 -11         13.48         25.06        63.33 o                         
   4   2 -11         35.31         81.49        89.28 o                         
   5   2 -11       1098.61       1111.01       123.84 o                         
   6   2 -11        242.24        259.83       104.27 o                         
   7   2 -11         62.06         24.60        81.32 o                         
  -4   3 -11        269.54        322.97       117.34 o                         
  -3   3 -11        415.38        571.82       125.48 o                         
  -2   3 -11         41.08         33.11        75.71 o                         
  -1   3 -11         58.38         62.30        44.98 o                         
   0   3 -11        561.36        518.87        75.98 o                         
   1   3 -11        339.55        294.60        56.22 o                         
   2   3 -11         30.27         28.79        37.78 o                         
   3   3 -11        140.57        108.80        54.61 o                         
   4   3 -11        749.83        765.37       181.55 o                         
   5   3 -11        334.45        488.57       160.46 o                         
   6   3 -11          0.75        228.54       124.54 o                         
   7   3 -11         78.69        -68.99        89.63 o                         
  -4   4 -11         88.96         98.16        49.42 o                         
  -3   4 -11          0.84         -0.59        46.92 o                         
  -2   4 -11        225.40        241.95        73.54 o                         
  -1   4 -11        436.09        388.76        80.34 o                         
   0   4 -11        221.50        221.95        50.77 o                         
   1   4 -11         21.95          7.82        55.95 o                         
   2   4 -11        741.56        585.96       169.87 o                         
   3   4 -11        752.39        818.03       191.47 o                         
   4   4 -11        832.69        779.65       196.36 o                         
   5   4 -11         17.15        -98.63       100.57 o                         
   6   4 -11         66.53         68.27        95.60 o                         
   7   4 -11        189.64        242.24       126.00 o                         
  -4   5 -11          5.00        -52.51        52.51 o                         
  -3   5 -11        225.16        160.97        76.56 o                         
  -2   5 -11        463.35        455.40        98.54 o                         
  -1   5 -11        318.05        377.82        96.51 o                         
   0   5 -11          0.34         58.83        49.55 o                         
   1   5 -11        213.45        106.53        98.14 o                         
   2   5 -11        607.97        550.68       175.11 o                         
   3   5 -11        208.99        194.47       129.37 o                         
   4   5 -11          8.66       -118.29       118.29 o                         
   5   5 -11        166.90         22.52        88.55 o                         
   6   5 -11        166.18         -0.58       113.74 o                         
  -3   6 -11        125.67        200.05       141.43 o                         
  -2   6 -11         85.96         26.40        54.69 o                         
  -1   6 -11         54.82         91.91        56.78 o                         
   0   6 -11        267.73        224.78        89.84 o                         
   1   6 -11        542.93        716.31       113.72 o                         
   2   6 -11        109.35          7.06        79.68 o                         
   3   6 -11         38.00        -44.36       104.82 o                         
   4   6 -11        309.89        192.51       119.94 o                         
   5   6 -11        326.04        294.69       132.35 o                         
  -2   7 -11         12.06        -73.59        73.59 o                         
  -1   7 -11        208.72        364.15        92.50 o                         
   0   7 -11        263.82        305.39       103.51 o                         
   1   7 -11        100.37        102.80       106.11 o                         
   2   7 -11         29.02        230.23       129.98 o                         
   3   7 -11        280.47        388.50       147.96 o                         
   4   7 -11        145.74        231.60       125.40 o                         
   5   7 -11         48.40        100.69        88.05 o                         
  -1   8 -11         99.02         29.02       177.97 o                         
   0   8 -11          7.65         77.96        55.53 o                         
   1   8 -11        147.17        278.38       142.65 o                         
   2   8 -11        490.06        462.86       155.68 o                         
   3   8 -11        212.90        570.55       168.10 o                         
   1  -8 -10        254.47        369.05       108.53 o                         
   2  -8 -10        270.75        209.75       142.42 o                         
   3  -8 -10         63.87         87.12        62.08 o                         
  -1  -7 -10         36.83         37.58       115.09 o                         
   0  -7 -10        169.73        264.37       148.84 o                         
   1  -7 -10        401.99        477.17       126.65 o                         
   2  -7 -10        104.31         22.41        54.70 o                         
   3  -7 -10          9.25        -65.99        65.99 o                         
   4  -7 -10         96.69        -24.51       231.20 o                         
   5  -7 -10        165.85        161.99        63.80 o                         
  -2  -6 -10         54.69       -180.41       180.41 o                         
  -1  -6 -10        215.31         23.80        91.65 o                         
   0  -6 -10        324.39        460.03       108.46 o                         
   1  -6 -10        114.00        152.24        79.70 o                         
   2  -6 -10         39.40         24.25        49.37 o                         
   3  -6 -10        275.00        146.13        69.53 o                         
   4  -6 -10        238.80        295.11        94.18 o                         
   5  -6 -10         84.31        200.16       105.95 o                         
   6  -6 -10         62.60         -7.73        55.33 o                         
  -3  -5 -10         62.31       -117.71       117.71 o                         
  -2  -5 -10        247.37        107.59        55.57 o                         
  -1  -5 -10        248.64        319.75        78.53 o                         
   0  -5 -10        122.35         69.81        58.11 o                         
   1  -5 -10         92.31         51.99        43.88 o                         
   2  -5 -10        398.18        485.86       146.33 o                         
   3  -5 -10        345.85        349.87        85.19 o                         
   4  -5 -10         28.90         60.69        50.81 o                         
   5  -5 -10        109.71         38.95        44.99 o                         
   6  -5 -10        325.86        366.97       186.37 o                         
   7  -5 -10        232.93        254.56        91.10 o                         
  -4  -4 -10         40.74         38.10        94.23 o                         
  -3  -4 -10        185.79        173.37        70.23 o                         
  -2  -4 -10        179.86        193.04        75.34 o                         
  -1  -4 -10          7.20        -53.27        53.27 o                         
   0  -4 -10        244.94        260.72        97.43 o                         
   1  -4 -10        991.10        942.20       166.68 o                         
   2  -4 -10        476.92        554.13       100.46 o                         
   3  -4 -10         46.20         25.56        44.99 o                         
   4  -4 -10        356.15        414.14        88.09 o                         
   5  -4 -10        692.42        726.70       107.39 o                         
   6  -4 -10        475.27        574.89       107.80 o                         
   7  -4 -10         28.06        108.58        50.03 o                         
  -3  -3 -10        303.74        195.90        63.79 o                         
  -2  -3 -10          0.60        -49.13        51.50 o                         
  -1  -3 -10        383.98        319.29        73.54 o                         
   0  -3 -10       1044.21        816.34       111.64 o                         
   1  -3 -10        983.78        952.23       182.89 o                         
   2  -3 -10         69.27         63.01        51.50 o                         
   3  -3 -10        262.23        224.82        44.18 o                         
   4  -3 -10        561.43        586.68        80.02 o                         
   5  -3 -10        238.85        170.73        50.24 o                         
   6  -3 -10          1.43        -42.20        50.77 o                         
   7  -3 -10        190.30         75.80        61.53 o                         
   8  -3 -10        232.05        270.05        63.28 o                         
  -5  -2 -10        205.57         -6.73       127.23 o                         
  -4  -2 -10        165.67        114.60        85.21 o                         
  -3  -2 -10          4.00        -16.45        76.94 o                         
  -2  -2 -10        457.04        355.35        78.15 o                         
  -1  -2 -10        960.22       1006.05       129.54 o                         
   0  -2 -10        607.77        552.09        95.75 o                         
   1  -2 -10          3.76          1.28        65.30 o                         
   2  -2 -10        597.94        499.49        93.94 o                         
   3  -2 -10        972.18        926.93       116.75 o                         
   4  -2 -10        209.52        279.76        69.09 o                         
   5  -2 -10         62.03         43.03        31.70 o                         
   6  -2 -10        513.78        502.84        74.51 o                         
   7  -2 -10        572.49        730.85        88.63 o                         
   8  -2 -10        191.50        182.06        59.56 o                         
  -5  -1 -10         43.88        -39.78        63.33 o                         
  -4  -1 -10         16.22        -56.88        73.20 o                         
  -3  -1 -10        482.16        459.74        79.40 o                         
  -2  -1 -10       1553.62       1627.12       106.59 o                         
  -1  -1 -10        119.67        109.81        42.67 o                         
   0  -1 -10         54.62         50.37        41.74 o                         
   1  -1 -10       1034.15       1167.52       202.67 o                         
   2  -1 -10       1294.16       1147.52       130.80 o                         
   3  -1 -10        174.79        106.32        82.24 o                         
   4  -1 -10        123.21         73.38        83.42 o                         
   5  -1 -10        524.96        502.51        80.54 o                         
   6  -1 -10        718.55        759.68        99.30 o                         
   7  -1 -10        141.15        192.97        55.24 o                         
   8  -1 -10         46.97        -42.36        42.36 o                         
  -4   0 -10        304.61        203.67        59.13 o                         
  -3   0 -10        572.66        327.37       154.97 o                         
  -2   0 -10         17.31         -0.31        33.18 o                         
  -1   0 -10        130.01        108.61        44.54 o                         
   0   0 -10        961.27       1116.71       172.70 o                         
   1   0 -10       1433.69       1449.42       205.92 o                         
   2   0 -10         66.53         79.54        86.87 o                         
   3   0 -10        591.87        474.92        77.87 o                         
   4   0 -10        785.02        754.66        90.25 o                         
   5   0 -10       1881.71       1832.23       103.25 o                         
   6   0 -10        115.75        217.63        54.63 o                         
   7   0 -10         36.64         13.09        44.02 o                         
   8   0 -10        279.10        291.06        58.70 o                         
  -5   1 -10        347.53        276.63        92.92 o                         
  -4   1 -10        239.48        152.81        41.20 o                         
  -3   1 -10         70.99         58.91        29.41 o                         
  -2   1 -10        384.77        279.34        56.18 o                         
  -1   1 -10       1456.40       1304.88        96.21 o                         
   0   1 -10       1338.03       1330.69        78.06 o                         
   1   1 -10        573.47        528.81       136.81 o                         
   2   1 -10        175.74         72.51        68.72 o                         
   3   1 -10        825.12       1011.00       186.41 o                         
   4   1 -10        733.49        727.42        60.60 o                         
   5   1 -10        179.28        228.67        48.86 o                         
   6   1 -10        182.01        164.33        46.43 o                         
   7   1 -10        273.92        195.46        96.66 o                         
   8   1 -10        172.28        -10.15       119.68 o                         
  -5   2 -10        265.09        117.98        56.64 o                         
  -4   2 -10          7.59         86.92        44.75 o                         
  -3   2 -10        123.16        106.52        36.83 o                         
  -2   2 -10        959.21        965.67       101.93 o                         
  -1   2 -10        780.51        663.71        80.06 o                         
   0   2 -10        116.34        102.60        34.79 o                         
   1   2 -10        120.97         69.23        25.55 o                         
   2   2 -10       1458.65       1399.98        74.47 o                         
   3   2 -10        277.05        394.37        79.17 o                         
   4   2 -10         30.99         26.79        24.06 o                         
   5   2 -10        864.92        873.95        73.88 o                         
   6   2 -10        866.24        848.11       107.72 o                         
   7   2 -10        452.06        542.58       173.83 o                         
   8   2 -10         21.77         41.76        56.76 o                         
  -5   3 -10          7.13        -52.26        52.26 o                         
  -4   3 -10        232.77        184.54        58.26 o                         
  -3   3 -10        831.36        826.91       105.69 o                         
  -2   3 -10        593.84        662.68        93.09 o                         
  -1   3 -10         14.98         19.03        32.35 o                         
   0   3 -10        685.29        562.03        81.55 o                         
   1   3 -10       1236.05       1175.81       244.83 o                         
   2   3 -10       1329.04       1184.74       208.59 o                         
   3   3 -10          5.52        -31.74        33.00 o                         
   4   3 -10        478.95        474.52        78.29 o                         
   5   3 -10       1006.92       1075.47        65.40 o                         
   6   3 -10        318.13        362.15       138.77 o                         
   7   3 -10         30.17         90.59       110.91 o                         
  -5   4 -10        124.10        213.22        70.33 o                         
  -4   4 -10        354.51        262.27        71.98 o                         
  -3   4 -10        223.64        187.69        64.10 o                         
  -2   4 -10          2.11        -14.75        26.31 o                         
  -1   4 -10        610.20        608.02        68.93 o                         
   0   4 -10        564.93        702.64        85.99 o                         
   1   4 -10        641.61        705.72        75.84 o                         
   2   4 -10        260.96        282.83       118.41 o                         
   3   4 -10       1074.90       1213.37       224.38 o                         
   4   4 -10       1118.97       1074.23       128.60 o                         
   5   4 -10        416.20        474.43       170.10 o                         
   6   4 -10         32.08        130.25        96.53 o                         
   7   4 -10        259.30        265.55       117.38 o                         
  -4   5 -10         28.83         27.78       171.46 o                         
  -3   5 -10         51.20         65.54        54.37 o                         
  -2   5 -10        930.09       1075.21       134.17 o                         
  -1   5 -10        981.82        898.14       124.55 o                         
   0   5 -10        340.31        321.41        53.27 o                         
   1   5 -10          5.05         57.92        60.37 o                         
   2   5 -10       1211.06       1138.46       224.31 o                         
   3   5 -10        730.02        815.16       196.93 o                         
   4   5 -10        392.08        454.81       150.73 o                         
   5   5 -10          1.40        150.95       110.78 o                         
   6   5 -10        209.73        257.09       136.18 o                         
   7   5 -10        174.03        143.63        93.85 o                         
  -4   6 -10         32.78        125.17        62.87 o                         
  -3   6 -10        308.57        296.55        84.51 o                         
  -2   6 -10        558.45        319.25        87.22 o                         
  -1   6 -10        136.80        107.55        62.55 o                         
   0   6 -10         22.86          8.84        50.62 o                         
   1   6 -10        415.31        333.93       121.92 o                         
   2   6 -10        367.58        282.89       130.80 o                         
   3   6 -10         12.04         84.85        84.65 o                         
   4   6 -10        183.53        224.36       117.75 o                         
   5   6 -10        502.00        511.32       146.36 o                         
   6   6 -10        402.42        551.82       151.07 o                         
  -3   7 -10        289.30        184.64        81.38 o                         
  -2   7 -10          6.40        -12.02        54.86 o                         
  -1   7 -10        255.64        337.70        91.83 o                         
   0   7 -10        502.31        638.96       110.29 o                         
   1   7 -10        461.35        665.62       175.50 o                         
   2   7 -10         73.86         65.17        84.05 o                         
   3   7 -10        237.11        301.80       113.57 o                         
   4   7 -10        458.31        406.13       124.96 o                         
   5   7 -10        379.44        559.98       160.50 o                         
  -2   8 -10        116.59         86.62        67.02 o                         
  -1   8 -10        131.15        112.84        67.84 o                         
   0   8 -10        179.10        169.11        75.92 o                         
   1   8 -10          8.29         10.13        63.01 o                         
   2   8 -10        301.27        234.88       114.80 o                         
   3   8 -10        339.70        503.40       148.92 o                         
   4   8 -10        231.84        394.09       134.92 o                         
  -1   9 -10        132.01         58.52        69.63 o                         
   0   9 -10          1.64       -104.55       104.55 o                         
   1   9 -10        175.59        156.74        89.87 o                         
   2   9 -10        452.99        306.43       139.36 o                         
  -1  -8  -9        118.34         42.70       123.23 o                         
   0  -8  -9         45.93       -141.06       141.06 o                         
   1  -8  -9         51.55        -53.18       144.54 o                         
   2  -8  -9        225.62        262.37        75.49 o                         
   3  -8  -9        394.79        343.44        86.78 o                         
   4  -8  -9         78.65         95.28        57.00 o                         
  -2  -7  -9        214.86       -121.64       124.55 o                         
  -1  -7  -9         39.81       -121.06       134.39 o                         
   0  -7  -9         94.19        -26.11       263.95 o                         
   1  -7  -9        406.85        297.91        94.94 o                         
   2  -7  -9        823.88        614.42       107.95 o                         
   3  -7  -9        174.71        118.46        59.26 o                         
   4  -7  -9         22.20         33.05        62.25 o                         
   5  -7  -9        181.12        200.12        74.01 o                         
   6  -7  -9        185.32        288.60        89.37 o                         
  -3  -6  -9        244.78        163.00       148.25 o                         
  -2  -6  -9         64.13        -22.91       118.79 o                         
  -1  -6  -9        118.89        -45.65       141.73 o                         
   0  -6  -9        349.35        276.35        86.94 o                         
   1  -6  -9        647.14        696.44       105.59 o                         
   2  -6  -9         33.46         -2.80        43.84 o                         
   3  -6  -9        170.56        206.30        68.94 o                         
   4  -6  -9        422.54        618.15        99.50 o                         
   5  -6  -9        351.04        313.74        74.36 o                         
   6  -6  -9          0.71         39.31        54.82 o                         
   7  -6  -9         82.72        117.17        63.19 o                         
  -4  -5  -9        172.42        156.67       138.97 o                         
  -3  -5  -9         10.22        -89.97       309.73 o                         
  -2  -5  -9        198.05         -8.17        89.81 o                         
  -1  -5  -9        516.19        540.19        90.41 o                         
   0  -5  -9        480.27        489.59        61.50 o                         
   1  -5  -9          1.31        -16.65        33.16 o                         
   2  -5  -9        597.02        536.77        64.82 o                         
   3  -5  -9        827.01        833.96       226.35 o                         
   4  -5  -9        716.83        901.30       113.26 o                         
   5  -5  -9         16.55          6.88        40.82 o                         
   6  -5  -9        142.02        146.76        57.14 o                         
   7  -5  -9        287.71        407.12       149.57 o                         
  -4  -4  -9          2.49        -77.80       109.48 o                         
  -3  -4  -9        121.20         59.07        50.56 o                         
  -2  -4  -9        578.99        586.22        73.68 o                         
  -1  -4  -9        403.22        352.75        63.39 o                         
   0  -4  -9         90.86         26.11        32.22 o                         
   1  -4  -9        644.60        531.49        95.35 o                         
   2  -4  -9       1187.26       1242.71       130.26 o                         
   3  -4  -9        734.56        840.41        82.02 o                         
   4  -4  -9         10.91         32.42        26.33 o                         
   5  -4  -9        478.98        402.91        79.96 o                         
   6  -4  -9        575.96        584.22        60.23 o                         
   7  -4  -9        280.93        325.20       104.40 o                         
   8  -4  -9         10.92         98.60        59.14 o                         
  -5  -3  -9         24.32        -71.12        90.19 o                         
  -4  -3  -9        210.13        218.37       139.79 o                         
  -3  -3  -9        426.65        324.39        80.65 o                         
  -2  -3  -9        426.55        337.65        55.83 o                         
  -1  -3  -9        653.44        533.70        83.50 o                         
   0  -3  -9        932.91       1081.37       228.01 o                         
   1  -3  -9       2232.20       2014.23       174.15 o                         
   2  -3  -9       1284.96       1263.89       120.28 o                         
   3  -3  -9         25.74         27.99        24.20 o                         
   4  -3  -9        668.81        496.71        90.94 o                         
   5  -3  -9        729.79        798.42        69.38 o                         
   6  -3  -9        330.79        293.30        63.37 o                         
   7  -3  -9          4.72         27.33        27.58 o                         
   8  -3  -9        260.52        276.26        80.54 o                         
  -5  -2  -9        313.32        244.12        74.95 o                         
  -4  -2  -9        455.50        574.53       159.39 o                         
  -3  -2  -9        298.58        223.77        76.44 o                         
  -2  -2  -9         65.75         42.91        30.39 o                         
  -1  -2  -9        844.06        812.40        96.87 o                         
   0  -2  -9       1008.39        994.54       117.55 o                         
   1  -2  -9        615.73        622.90        75.20 o                         
   2  -2  -9         48.58        -24.02        40.41 o                         
   3  -2  -9       1008.47        947.47        83.04 o                         
   4  -2  -9        935.74        899.01        76.50 o                         
   5  -2  -9         78.76         34.52        21.42 o                         
   6  -2  -9        169.25        199.57        52.61 o                         
   7  -2  -9        749.62        758.81        87.29 o                         
   8  -2  -9        630.77        707.75        69.70 o                         
  -5  -1  -9        254.65        264.48       133.58 o                         
  -4  -1  -9         55.16         49.91        44.67 o                         
  -3  -1  -9         31.62         55.84        38.57 o                         
  -2  -1  -9       1407.76       1355.48       129.86 o                         
  -1  -1  -9        405.51        342.69        62.67 o                         
   0  -1  -9        246.66        272.11        66.21 o                         
   1  -1  -9        353.71        407.27        77.59 o                         
   2  -1  -9       2739.70       2490.38       176.14 o                         
   3  -1  -9       2011.10       2128.32       221.56 o                         
   4  -1  -9        270.11        314.21        60.25 o                         
   5  -1  -9        124.68         70.72        28.37 o                         
   6  -1  -9       1063.28       1131.63        83.41 o                         
   7  -1  -9        776.24        782.98        88.92 o                         
   8  -1  -9         83.74        111.14        34.51 o                         
  -6   0  -9        204.11        145.26       115.72 o                         
  -5   0  -9         61.88        101.61        50.04 o                         
  -4   0  -9        145.88         77.71        32.01 o                         
  -3   0  -9        777.90        713.28        68.56 o                         
  -2   0  -9       1043.68        967.07        65.99 o                         
  -1   0  -9         95.01         85.88        37.33 o                         
   0   0  -9        213.35        226.18        58.05 o                         
   1   0  -9       2559.45       2616.97       187.34 o                         
   2   0  -9       1752.30       1601.14       172.60 o                         
   3   0  -9         13.94         53.81        35.39 o                         
   4   0  -9        131.87        111.35        28.84 o                         
   5   0  -9       2103.57       2081.37       112.92 o                         
   6   0  -9        441.68        436.33        82.87 o                         
   7   0  -9         36.01         10.18        30.91 o                         
   8   0  -9        177.40        194.91        61.99 o                         
  -6   1  -9         17.37         55.75        56.37 o                         
  -5   1  -9        218.86        204.67        51.09 o                         
  -4   1  -9        412.91        367.66        54.78 o                         
  -3   1  -9        479.44        364.76        47.25 o                         
  -2   1  -9          5.67        -28.58        28.58 o                         
  -1   1  -9       1465.88       1416.66        87.79 o                         
   0   1  -9       3279.11       3465.82       158.94 o                         
   1   1  -9       1774.74       1888.07       158.04 o                         
   2   1  -9        216.93        183.93        93.62 o                         
   3   1  -9        817.66        720.78        54.13 o                         
   4   1  -9       1760.26       1911.60        98.52 o                         
   5   1  -9       1082.73       1191.47        82.46 o                         
   6   1  -9         13.25         -0.50        23.72 o                         
   7   1  -9        127.90         12.42       140.60 o                         
   8   1  -9        405.95        410.18        65.78 o                         
  -6   2  -9        214.07        261.99        74.52 o                         
  -5   2  -9        699.63        726.92       118.70 o                         
  -4   2  -9        375.48        453.35        68.42 o                         
  -3   2  -9         14.32         -5.21        25.43 o                         
  -2   2  -9        748.89        639.91        86.60 o                         
  -1   2  -9       2121.59       1780.09       108.98 o                         
   0   2  -9       1006.22        785.74       162.42 o                         
   1   2  -9         49.07          2.84        21.49 o                         
   2   2  -9        472.89        601.46       143.65 o                         
   3   2  -9       1013.99        979.26        89.86 o                         
   4   2  -9        280.93        308.53        44.17 o                         
   5   2  -9        149.32        104.46        31.15 o                         
   6   2  -9        756.11        846.19        83.62 o                         
   7   2  -9        791.06        833.03       135.27 o                         
   8   2  -9        236.07        309.65        83.25 o                         
  -6   3  -9        274.10        197.96        71.18 o                         
  -5   3  -9        144.28         96.20        54.95 o                         
  -4   3  -9         13.89         35.49        44.44 o                         
  -3   3  -9        439.71        505.58        56.77 o                         
  -2   3  -9        746.21        625.30        88.94 o                         
  -1   3  -9        380.61        275.61        66.79 o                         
   0   3  -9        584.26        433.19        72.01 o                         
   1   3  -9        768.46        927.73        77.19 o                         
   2   3  -9       2331.74       2661.91       281.03 o                         
   3   3  -9        457.04        559.06       152.06 o                         
   4   3  -9        105.61         92.24        43.04 o                         
   5   3  -9       1132.31       1129.75       118.50 o                         
   6   3  -9       1154.99       1300.70        91.41 o                         
   7   3  -9        469.93        631.87       163.78 o                         
   8   3  -9          6.13        -21.54        47.77 o                         
  -5   4  -9         86.62         45.36        41.36 o                         
  -4   4  -9        671.12        642.06        99.59 o                         
  -3   4  -9        675.08        658.45        96.85 o                         
  -2   4  -9        585.40        537.77        43.78 o                         
  -1   4  -9        129.55         68.80        38.28 o                         
   0   4  -9        942.32        983.63        83.31 o                         
   1   4  -9       1220.70       1337.74       123.67 o                         
   2   4  -9        746.86        926.68       111.58 o                         
   3   4  -9         89.83         69.75        81.49 o                         
   4   4  -9        742.58        640.34       100.94 o                         
   5   4  -9        674.94        825.07       184.84 o                         
   6   4  -9        165.73        400.62       127.14 o                         
   7   4  -9         94.39         55.39        68.16 o                         
  -5   5  -9        254.00        275.86       209.37 o                         
  -4   5  -9        152.60        144.87        60.77 o                         
  -3   5  -9         95.75         52.33        58.79 o                         
  -2   5  -9        322.08        313.73        76.77 o                         
  -1   5  -9       1498.94       1624.37        91.65 o                         
   0   5  -9        880.72       1051.46        83.01 o                         
   1   5  -9        297.86        302.18        63.20 o                         
   2   5  -9        137.09        230.45        60.16 o                         
   3   5  -9       1668.22       1710.41       239.47 o                         
   4   5  -9        785.22        797.44       173.23 o                         
   5   5  -9        192.02        261.17       111.08 o                         
   6   5  -9         87.03         74.67        57.31 o                         
   7   5  -9        363.21        336.67       108.09 o                         
  -5   6  -9        226.44        226.32        96.88 o                         
  -4   6  -9         12.00         -5.39        47.93 o                         
  -3   6  -9        250.14        227.11        77.07 o                         
  -2   6  -9       1071.73       1143.51       138.79 o                         
  -1   6  -9       1117.71       1078.44       131.12 o                         
   0   6  -9        193.99        160.38        43.50 o                         
   1   6  -9         21.85         10.91        30.68 o                         
   2   6  -9        772.04        924.54       175.47 o                         
   3   6  -9        337.43        427.99       128.14 o                         
   4   6  -9          4.66         64.48        74.03 o                         
   5   6  -9        221.66        223.85       102.38 o                         
   6   6  -9        527.40        443.16       118.37 o                         
  -4   7  -9         30.12         92.60        64.64 o                         
  -3   7  -9        363.76        470.67       111.15 o                         
  -2   7  -9        245.54        180.20        69.87 o                         
  -1   7  -9         19.22         49.65        53.82 o                         
   0   7  -9        312.44        243.29       102.56 o                         
   1   7  -9        751.15        742.78        94.35 o                         
   2   7  -9        405.37        429.48       122.16 o                         
   3   7  -9         54.52         20.57        66.75 o                         
   4   7  -9        447.37        457.93       134.71 o                         
   5   7  -9        850.14        965.46       177.58 o                         
   6   7  -9        354.63        419.63       129.66 o                         
  -3   8  -9        249.01         49.16        82.91 o                         
  -2   8  -9         36.82         95.48        58.32 o                         
  -1   8  -9        245.66        258.05        79.11 o                         
   0   8  -9        769.09        709.80       163.57 o                         
   1   8  -9        521.44        725.70       160.84 o                         
   2   8  -9         19.12         63.92        79.13 o                         
   3   8  -9        125.17        160.03        92.29 o                         
   4   8  -9        404.31        512.78       139.82 o                         
   5   8  -9        185.69        233.84        97.88 o                         
  -2   9  -9        135.66        226.39       160.18 o                         
  -1   9  -9        548.71        581.99       118.31 o                         
   0   9  -9         23.70         90.36        87.13 o                         
   1   9  -9         22.98         -8.43        86.85 o                         
   2   9  -9        312.96        340.32       130.44 o                         
   3   9  -9        310.77        330.99       125.16 o                         
   0  -9  -8        129.06       -122.25       128.76 o                         
   1  -9  -8        208.91        167.71        56.51 o                         
   2  -9  -8         23.69        -61.17        61.17 o                         
   3  -9  -8         70.66        181.07        70.26 o                         
   4  -9  -8        300.85        327.95       106.33 o                         
  -2  -8  -8         68.14         36.66       113.86 o                         
  -1  -8  -8        234.84        380.37       170.76 o                         
   0  -8  -8        296.84        153.19       163.03 o                         
   1  -8  -8          7.50        -28.22        93.10 o                         
   2  -8  -8        107.10         76.65        50.43 o                         
   3  -8  -8        447.99        646.14       106.83 o                         
   4  -8  -8        288.46        331.87        87.00 o                         
   5  -8  -8         67.26         72.62        62.21 o                         
  -3  -7  -8        168.35        243.77       115.06 o                         
  -1  -7  -8        349.05        295.36       148.05 o                         
   0  -7  -8         13.75        -47.17       146.10 o                         
   1  -7  -8        321.08        208.01        70.70 o                         
   2  -7  -8        527.00        622.62       102.70 o                         
   3  -7  -8        533.68        697.07       105.82 o                         
   4  -7  -8         45.49         40.55        49.24 o                         
   5  -7  -8        126.11        153.27        62.09 o                         
   6  -7  -8        305.91        374.78       103.54 o                         
  -4  -6  -8        216.15        127.11       101.61 o                         
  -3  -6  -8        470.30        881.22       237.33 o                         
  -2  -6  -8        501.20        195.65       119.78 o                         
  -1  -6  -8         84.06         40.39        39.95 o                         
   0  -6  -8        268.71        228.31        53.59 o                         
   1  -6  -8        593.36        697.78        63.27 o                         
   2  -6  -8        292.10        345.30        37.92 o                         
   3  -6  -8         83.12         53.20       124.55 o                         
   4  -6  -8        315.92        280.12        70.31 o                         
   5  -6  -8        501.01        491.06        92.02 o                         
   6  -6  -8        146.79        144.99        60.21 o                         
   7  -6  -8          1.37         16.90        92.70 o                         
  -4  -5  -8        394.52        464.36       119.98 o                         
  -3  -5  -8        268.77        227.25       111.99 o                         
  -2  -5  -8         15.00          0.70        58.99 o                         
  -1  -5  -8        447.97        399.27        53.40 o                         
   0  -5  -8        762.33        752.79        65.62 o                         
   1  -5  -8        224.95        220.52        42.80 o                         
   2  -5  -8         58.94         45.74        26.79 o                         
   3  -5  -8       1081.56       1276.61       133.22 o                         
   4  -5  -8       1704.78       1704.07       106.30 o                         
   5  -5  -8        550.41        553.94        40.41 o                         
   6  -5  -8          5.82         -6.91        63.15 o                         
   7  -5  -8        207.28        193.43        64.54 o                         
   8  -5  -8        455.24        629.96       137.63 o                         
  -5  -4  -8        372.87        273.27       192.73 o                         
  -4  -4  -8        103.61        119.39        92.02 o                         
  -3  -4  -8         21.23         24.61        37.83 o                         
  -2  -4  -8        660.75        655.94        61.80 o                         
  -1  -4  -8       1876.14       1917.64       105.15 o                         
   0  -4  -8        188.99         84.24        32.10 o                         
   1  -4  -8         35.16         23.53        28.19 o                         
   2  -4  -8       1594.42       1596.32       104.92 o                         
   3  -4  -8       2158.68       2263.56       118.52 o                         
   4  -4  -8        655.76        574.18       104.85 o                         
   5  -4  -8         35.10          7.34        30.44 o                         
   6  -4  -8        457.76        562.75        57.03 o                         
   7  -4  -8        363.86        385.95        76.34 o                         
   8  -4  -8        134.66         93.75        56.96 o                         
  -5  -3  -8         54.08       -125.66       221.49 o                         
  -4  -3  -8         86.71        104.75        42.64 o                         
  -3  -3  -8        648.25        620.80        64.03 o                         
  -2  -3  -8       1944.05       1724.06       107.03 o                         
  -1  -3  -8         14.95        -33.44        38.01 o                         
   0  -3  -8        130.25         46.35        38.71 o                         
   1  -3  -8       2496.05       2597.81       134.34 o                         
   2  -3  -8       2719.13       2820.72       116.13 o                         
   3  -3  -8        222.21        237.25        58.04 o                         
   4  -3  -8        156.99        148.94        37.31 o                         
   5  -3  -8       1211.43       1177.76        76.23 o                         
   6  -3  -8       1053.41       1068.83       110.54 o                         
   7  -3  -8        172.76        163.47        36.92 o                         
   8  -3  -8         44.18         47.77        28.04 o                         
  -6  -2  -8          7.48         44.88       154.27 o                         
  -5  -2  -8        194.61        239.84        85.61 o                         
  -4  -2  -8       1392.29       1435.40       117.58 o                         
  -3  -2  -8       1188.51       1221.00        92.16 o                         
  -2  -2  -8        258.65        200.63        49.46 o                         
  -1  -2  -8        360.46        285.82        59.72 o                         
   0  -2  -8       2505.68       2338.27       138.95 o                         
   1  -2  -8       2934.63       2798.23       125.96 o                         
   2  -2  -8        229.46        249.23        51.64 o                         
   3  -2  -8        298.70        284.17        48.58 o                         
   4  -2  -8        669.26        656.16        57.48 o                         
   5  -2  -8       1604.19       1594.04        69.15 o                         
   6  -2  -8         49.24         33.91        17.61 o                         
   7  -2  -8        126.56        119.72        32.46 o                         
   8  -2  -8        531.83        607.98        65.14 o                         
  -6  -1  -8        104.47        184.89        78.53 o                         
  -5  -1  -8        872.87        897.29       127.52 o                         
  -4  -1  -8        563.82        557.12        77.05 o                         
  -3  -1  -8         61.53         27.61        25.48 o                         
  -2  -1  -8        426.81        348.80        52.50 o                         
  -1  -1  -8       2246.60       2347.83       150.67 o                         
   0  -1  -8        748.42        670.32        92.77 o                         
   1  -1  -8         14.43         80.55        47.00 o                         
   2  -1  -8       2263.84       2229.47       126.32 o                         
   3  -1  -8       3034.70       2944.96       162.00 o                         
   4  -1  -8       1819.63       1868.68        95.80 o                         
   5  -1  -8        153.25        140.52        38.41 o                         
   6  -1  -8        939.34        944.74        77.11 o                         
   7  -1  -8        820.01        818.86        97.16 o                         
   8  -1  -8        741.44        818.59        73.55 o                         
   9  -1  -8         67.70         59.98        33.99 o                         
  -6   0  -8        317.29        318.18        62.83 o                         
  -5   0  -8        431.96        528.91        83.61 o                         
  -4   0  -8        146.25        131.82        32.63 o                         
  -3   0  -8        737.13        671.75        59.37 o                         
  -2   0  -8       2467.51       2320.45       131.58 o                         
  -1   0  -8       1300.82       1228.12        95.83 o                         
   0   0  -8        172.68        218.05        56.79 o                         
   1   0  -8       2483.31       2381.72       204.24 o                         
   2   0  -8       4745.08       5127.88       216.17 o                         
   3   0  -8       2303.92       2257.73        95.80 o                         
   4   0  -8        710.79        760.31        62.87 o                         
   5   0  -8        800.43        727.51        83.66 o                         
   6   0  -8        701.10        771.20        78.38 o                         
   7   0  -8        319.05        327.15        54.08 o                         
   8   0  -8          1.09         29.25        27.96 o                         
   9   0  -8        196.03        144.81        44.19 o                         
  -6   1  -8        236.87         99.20        58.44 o                         
  -5   1  -8         12.35        -29.46        38.62 o                         
  -4   1  -8        640.05        706.16        61.99 o                         
  -3   1  -8       1121.85       1066.17        74.58 o                         
  -2   1  -8        662.73        585.36        63.86 o                         
  -1   1  -8         86.68         91.34        36.01 o                         
   0   1  -8       3132.15       3156.40       117.70 o                         
   1   1  -8       1828.73       1483.46       167.81 o                         
   2   1  -8       2153.48       1963.22       268.08 o                         
   3   1  -8         39.05         12.00        33.27 o                         
   4   1  -8       1650.02       1729.57        89.58 o                         
   5   1  -8       1896.30       2081.20       108.14 o                         
   6   1  -8        409.79        459.27        60.52 o                         
   7   1  -8          4.79        -21.68        30.97 o                         
   8   1  -8        472.26        554.93        61.08 o                         
  -6   2  -8         48.83        -24.15       130.06 o                         
  -5   2  -8        776.06        874.69        69.13 o                         
  -4   2  -8       1137.11       1202.54       122.05 o                         
  -3   2  -8        298.86        271.94        43.88 o                         
  -2   2  -8        138.58        100.17        31.66 o                         
  -1   2  -8       2737.75       2511.73       192.85 o                         
   0   2  -8       3723.58       3495.34       144.56 o                         
   1   2  -8       1892.70       1893.43        98.65 o                         
   2   2  -8         22.77        -45.54        46.15 o                         
   3   2  -8       1494.27       1425.94        68.56 o                         
   4   2  -8       1803.21       1911.14        87.56 o                         
   5   2  -8        369.49        448.59        63.86 o                         
   6   2  -8         69.10        109.50        37.75 o                         
   7   2  -8        655.50        662.22        90.78 o                         
   8   2  -8        418.20        381.57        53.87 o                         
  -6   3  -8        473.20        497.29        96.50 o                         
  -5   3  -8        810.72        939.51        89.81 o                         
  -4   3  -8        242.67        218.67        45.71 o                         
  -3   3  -8         26.47         14.41        22.45 o                         
  -2   3  -8       1374.76       1169.10       119.94 o                         
  -1   3  -8       1399.97       1251.30       170.65 o                         
   0   3  -8        183.32        177.01        41.28 o                         
   1   3  -8        808.34        931.32       101.46 o                         
   2   3  -8       3267.35       3566.05       263.19 o                         
   3   3  -8       1776.84       2074.85       156.63 o                         
   4   3  -8        199.40        207.00        29.07 o                         
   5   3  -8        585.87        445.97        44.45 o                         
   6   3  -8       1455.94       1646.42       105.80 o                         
   7   3  -8       1054.55       1166.83        99.39 o                         
   8   3  -8        164.38        214.63        61.01 o                         
  -6   4  -8        274.60        301.02        83.75 o                         
  -5   4  -8         10.49        -22.76        38.14 o                         
  -4   4  -8        463.27        563.85        89.71 o                         
  -3   4  -8       1163.79       1158.93       140.68 o                         
  -2   4  -8       1277.11       1352.86        55.84 o                         
  -1   4  -8         11.65         27.71        18.29 o                         
   0   4  -8       1807.95       1858.22       101.50 o                         
   1   4  -8       4541.17       4824.15       207.70 o                         
   2   4  -8       2897.43       3305.54       182.08 o                         
   3   4  -8        617.94        607.28       141.88 o                         
   4   4  -8        183.15        170.79       114.02 o                         
   5   4  -8        870.14        810.27        54.60 o                         
   6   4  -8        720.75        819.40        98.74 o                         
   7   4  -8         21.97         27.32        61.02 o                         
  -6   5  -8         14.79        -94.57        94.57 o                         
  -5   5  -8        269.13        230.04        50.48 o                         
  -4   5  -8        608.93        799.67        84.83 o                         
  -3   5  -8        968.92        949.93       117.80 o                         
  -2   5  -8         19.28         60.06        65.59 o                         
  -1   5  -8        744.41        798.12        58.04 o                         
   0   5  -8       1829.03       2008.05       120.16 o                         
   1   5  -8        772.05        803.23        85.35 o                         
   2   5  -8         63.59          7.02        32.44 o                         
   3   5  -8        752.80        779.54       151.49 o                         
   4   5  -8        971.21        974.20       167.12 o                         
   5   5  -8        478.73        359.35       111.95 o                         
   6   5  -8         24.13        -38.81        57.68 o                         
   7   5  -8        343.73        231.48        85.48 o                         
  -5   6  -8        548.38        621.07       104.07 o                         
  -4   6  -8        234.35        192.46        44.42 o                         
  -3   6  -8         42.30        -79.42       132.06 o                         
  -2   6  -8        952.36        944.91       137.96 o                         
  -1   6  -8       1539.39       1779.46        83.32 o                         
   0   6  -8       1145.28       1172.62        92.91 o                         
   1   6  -8          4.72        -21.50        55.10 o                         
   2   6  -8        695.74        616.87        63.33 o                         
   3   6  -8        977.57       1066.73       172.35 o                         
   4   6  -8        601.71        550.06       130.25 o                         
   5   6  -8          0.01        -14.05        33.33 o                         
   6   6  -8        344.48        379.55        64.96 o                         
   7   6  -8        383.55        565.14       120.63 o                         
  -5   7  -8        221.17        308.07        83.90 o                         
  -4   7  -8          1.27         23.60        80.81 o                         
  -3   7  -8        293.84        227.45        71.90 o                         
  -2   7  -8        650.36        653.47       107.89 o                         
  -1   7  -8        419.44        449.20        91.77 o                         
   0   7  -8         53.51        132.19        84.74 o                         
   1   7  -8        443.31        447.94        54.08 o                         
   2   7  -8        770.69        789.48        94.40 o                         
   3   7  -8        149.41        186.19        83.50 o                         
   4   7  -8         92.99         87.69        42.21 o                         
   5   7  -8        688.48        679.28        90.29 o                         
   6   7  -8        625.36        760.79        95.37 o                         
  -4   8  -8        267.47        188.31       105.72 o                         
  -3   8  -8        341.12        368.10        90.97 o                         
  -2   8  -8         26.50         81.44        55.78 o                         
  -1   8  -8        171.26        109.69        78.58 o                         
   0   8  -8       1159.16       1052.55       180.84 o                         
   1   8  -8       1331.56       1354.79       203.69 o                         
   2   8  -8        317.85        451.21       120.37 o                         
   3   8  -8         24.49        -20.19        69.50 o                         
   4   8  -8        334.62        306.47        69.60 o                         
   5   8  -8        557.74        485.35        83.28 o                         
  -3   9  -8         41.43        170.95        79.31 o                         
  -2   9  -8         16.88        -35.68       105.83 o                         
  -1   9  -8        814.52        770.95       123.50 o                         
   0   9  -8        326.88        316.93       116.47 o                         
   1   9  -8        150.90         83.76        79.04 o                         
   2   9  -8         51.18        -13.74        75.88 o                         
   3   9  -8        211.45        367.12        81.60 o                         
   4   9  -8        282.34        336.86        73.93 o                         
  -1  10  -8        286.68        397.22       100.26 o                         
   0  10  -8         12.85        -55.81        67.04 o                         
   1  10  -8         77.01        153.66        99.20 o                         
   2  10  -8        406.02        436.08       138.51 o                         
  -1  -9  -7         35.71          1.16       110.24 o                         
   0  -9  -7         62.72        116.47       118.09 o                         
   1  -9  -7        247.05        209.11        58.99 o                         
   2  -9  -7        234.53        210.24        70.76 o                         
   3  -9  -7          2.32         23.54        47.53 o                         
   4  -9  -7        140.57        112.44        65.16 o                         
   5  -9  -7        386.03        484.91        98.66 o                         
  -3  -8  -7        136.36        184.93        88.98 o                         
  -2  -8  -7          0.18         40.72        68.70 o                         
  -1  -8  -7        303.66        180.34       116.59 o                         
   0  -8  -7        630.68        668.21        95.39 o                         
   1  -8  -7        776.13        653.29        92.41 o                         
   2  -8  -7          4.56         17.58        44.37 o                         
   3  -8  -7        198.59        205.61        86.84 o                         
   4  -8  -7        619.64        641.11       102.31 o                         
   5  -8  -7        497.86        495.01        94.57 o                         
   6  -8  -7         20.69         41.65        41.57 o                         
  -3  -7  -7          8.84         24.89        65.75 o                         
  -2  -7  -7        429.28        319.80       158.96 o                         
  -1  -7  -7        809.32        892.76       167.63 o                         
   0  -7  -7        912.47        871.86       106.84 o                         
   1  -7  -7          1.44         65.28        89.51 o                         
   2  -7  -7        632.14        713.38        99.36 o                         
   3  -7  -7        650.09        664.72        97.65 o                         
   4  -7  -7        533.48        458.62       124.58 o                         
   5  -7  -7         12.98         20.25        47.37 o                         
   6  -7  -7        363.85        363.29        81.90 o                         
   7  -7  -7        356.04        293.31        83.40 o                         
  -4  -6  -7         53.36         43.86        75.74 o                         
  -3  -6  -7        493.59        751.75       201.34 o                         
  -2  -6  -7       1158.73       1345.09       101.63 o                         
  -1  -6  -7        728.14        702.89        54.90 o                         
   0  -6  -7         53.27         39.17        19.99 o                         
   1  -6  -7       1016.56       1058.10        68.45 o                         
   2  -6  -7       1321.95       1343.88       127.59 o                         
   3  -6  -7        449.99        473.39        59.98 o                         
   4  -6  -7         23.35          3.52        31.59 o                         
   5  -6  -7        732.91        611.68        90.85 o                         
   6  -6  -7        627.33        626.71        97.24 o                         
   7  -6  -7        137.07        263.61        71.17 o                         
  -5  -5  -7         30.30        154.99        78.81 o                         
  -4  -5  -7        482.83        412.40       106.13 o                         
  -3  -5  -7        949.09       1153.70       214.38 o                         
  -2  -5  -7        584.01        604.58        53.62 o                         
  -1  -5  -7        225.64        185.38        31.82 o                         
   0  -5  -7        615.04        609.04        53.02 o                         
   1  -5  -7       1256.72       1335.47        69.04 o                         
   2  -5  -7         74.44         66.80        27.46 o                         
   3  -5  -7        583.93        593.93        59.97 o                         
   4  -5  -7       1728.34       1454.34       113.79 o                         
   5  -5  -7       1350.61       1275.12        48.48 o                         
   6  -5  -7        229.56        189.14        95.76 o                         
   7  -5  -7         93.30         59.12        45.11 o                         
   8  -5  -7        474.09        549.71        96.05 o                         
  -6  -4  -7         39.71        -43.63        64.61 o                         
  -5  -4  -7        413.35        508.45       111.73 o                         
  -4  -4  -7        584.29        590.88        76.85 o                         
  -3  -4  -7         38.62         31.41        53.50 o                         
  -2  -4  -7        437.91        357.43        68.62 o                         
  -1  -4  -7       2312.93       2436.94       104.52 o                         
   0  -4  -7       1956.79       2041.16        95.39 o                         
   1  -4  -7        193.73        168.44        26.35 o                         
   2  -4  -7        676.68        726.13        57.23 o                         
   3  -4  -7       3320.75       3260.52       185.68 o                         
   4  -4  -7       2265.54       2244.28       108.29 o                         
   5  -4  -7        730.09        653.55        70.92 o                         
   6  -4  -7         81.20        114.52        27.09 o                         
   7  -4  -7        488.78        510.93        57.90 o                         
   8  -4  -7        367.31        447.06       114.53 o                         
  -6  -3  -7        471.70        367.88       102.62 o                         
  -5  -3  -7        506.41        407.43        95.13 o                         
  -4  -3  -7         68.42        121.68        39.48 o                         
  -3  -3  -7        488.42        450.47        39.22 o                         
  -2  -3  -7       2884.05       2968.27       130.54 o                         
  -1  -3  -7       1667.28       1853.75       225.29 o                         
   0  -3  -7        777.07        721.68        81.37 o                         
   1  -3  -7        524.76        483.70        46.81 o                         
   2  -3  -7       2958.64       3141.81       110.34 o                         
   3  -3  -7       1621.77       1621.55        88.99 o                         
   4  -3  -7         35.24         16.17        25.71 o                         
   5  -3  -7        418.66        431.23        45.71 o                         
   6  -3  -7       2209.28       2158.69        76.36 o                         
   7  -3  -7        483.35        543.20        59.83 o                         
   8  -3  -7         25.93        -37.62        37.62 o                         
  -6  -2  -7        197.92        216.83        78.55 o                         
  -5  -2  -7         62.68         -3.78        52.20 o                         
  -4  -2  -7        875.76        901.22        57.27 o                         
  -3  -2  -7       1971.29       2023.16       105.18 o                         
  -2  -2  -7       1508.15       1424.54        91.32 o                         
  -1  -2  -7        169.65         94.60        43.78 o                         
   0  -2  -7       1445.81       1481.61       146.79 o                         
   1  -2  -7       5123.70       5438.91       212.74 o                         
   2  -2  -7       2514.35       2674.18       112.86 o                         
   3  -2  -7         49.84         21.53        21.09 o                         
   4  -2  -7        618.82        550.95        65.54 o                         
   5  -2  -7       4475.17       4363.47       111.90 o                         
   6  -2  -7        930.42        931.69        54.26 o                         
   7  -2  -7         29.14         29.38        25.62 o                         
   8  -2  -7        147.09        173.08        38.63 o                         
   9  -2  -7        407.28        427.10        62.56 o                         
  -7  -1  -7        143.21         74.45       143.27 o                         
  -6  -1  -7          7.31        -62.86        62.86 o                         
  -5  -1  -7        721.67        728.39       109.84 o                         
  -4  -1  -7       2118.18       2272.68       103.80 o                         
  -3  -1  -7       1736.93       1784.17        98.86 o                         
  -2  -1  -7        191.76        171.57        34.57 o                         
  -1  -1  -7        935.22        932.99        94.11 o                         
   0  -1  -7       3167.03       3204.49       186.48 o                         
   1  -1  -7        939.00        799.31        64.47 o                         
   2  -1  -7         96.14         94.90        41.26 o                         
   3  -1  -7       4160.67       4214.24       136.72 o                         
   4  -1  -7       2717.33       2539.16        87.81 o                         
   5  -1  -7       1596.21       1522.63        86.94 o                         
   6  -1  -7        212.36        188.18        40.51 o                         
   7  -1  -7        823.44        877.81        70.15 o                         
   8  -1  -7        963.11        948.66        78.66 o                         
   9  -1  -7        367.44        335.70        57.24 o                         
  -7   0  -7          5.65         57.35        53.46 o                         
  -6   0  -7        286.38        280.10        60.50 o                         
  -5   0  -7       1077.13       1109.90       101.50 o                         
  -4   0  -7        478.07        459.67        45.91 o                         
  -3   0  -7        158.18        164.26        31.08 o                         
  -2   0  -7       2169.61       2010.94        93.59 o                         
  -1   0  -7       4539.96       4511.92       146.26 o                         
   0   0  -7       1432.67       1370.71        68.94 o                         
   1   0  -7        856.07        976.93       157.24 o                         
   2   0  -7       6746.28       6459.96       255.82 o                         
   3   0  -7       6808.41       6827.60       266.58 o                         
   4   0  -7       2339.75       2364.52        99.53 o                         
   5   0  -7         40.69         44.51        32.70 o                         
   6   0  -7       1219.63       1230.96        84.21 o                         
   7   0  -7        904.23        897.85        84.29 o                         
   8   0  -7        290.39        299.92        46.56 o                         
   9   0  -7          0.37         79.66        37.08 o                         
  -7   1  -7        429.63        493.90       145.87 o                         
  -6   1  -7        673.94        670.97        83.45 o                         
  -5   1  -7        374.08        367.66        38.41 o                         
  -4   1  -7        364.89        389.10        42.83 o                         
  -3   1  -7       3360.84       3482.04       122.25 o                         
  -2   1  -7       4314.77       4217.20       173.32 o                         
  -1   1  -7       3343.50       3217.05       134.09 o                         
   0   1  -7        649.19        692.78        57.84 o                         
   1   1  -7       2167.79       1905.47       149.95 o                         
   2   1  -7       5494.49       5415.83       144.92 o                         
   3   1  -7        482.16        457.34        46.40 o                         
   4   1  -7        151.56        173.77        30.51 o                         
   5   1  -7       1650.27       1652.57       127.02 o                         
   6   1  -7       1212.45       1340.27       100.45 o                         
   7   1  -7         63.73         88.61        34.59 o                         
   8   1  -7        235.96        182.28        36.72 o                         
   9   1  -7        598.13        554.17        68.98 o                         
  -7   2  -7        296.19        375.68        96.60 o                         
  -6   2  -7        131.98        142.79        62.72 o                         
  -5   2  -7        224.55        221.09        34.85 o                         
  -4   2  -7       2026.73       2223.17        93.41 o                         
  -3   2  -7       1305.00       1445.48        76.29 o                         
  -2   2  -7        507.24        471.49        58.25 o                         
  -1   2  -7       1305.68       1327.64        83.50 o                         
   0   2  -7       4851.94       4669.26       165.02 o                         
   2   2  -7        235.93        286.69        72.16 o                         
   3   2  -7       1402.52       1398.29        58.27 o                         
   4   2  -7       3600.13       3568.63       116.76 o                         
   5   2  -7       2816.00       2925.36       123.96 o                         
   6   2  -7        375.12        393.09        58.58 o                         
   7   2  -7        250.32        255.04        54.31 o                         
   8   2  -7        485.80        515.22        66.97 o                         
  -7   3  -7          9.53        -51.31        51.31 o                         
  -6   3  -7        417.99        415.73        90.41 o                         
  -5   3  -7       1577.59       1839.41       128.16 o                         
  -4   3  -7       1365.83       1455.62        75.25 o                         
  -3   3  -7        551.27        584.70        47.27 o                         
  -2   3  -7        822.49        852.00        57.69 o                         
  -1   3  -7       2974.41       2917.19       142.36 o                         
   0   3  -7       2164.28       2283.39        96.92 o                         
   1   3  -7        249.72        257.39        62.19 o                         
   2   3  -7       1250.94       1286.94        95.62 o                         
   3   3  -7       3552.99       3753.50       166.96 o                         
   4   3  -7       1572.09       1648.83        83.49 o                         
   5   3  -7         86.40        115.04        30.50 o                         
   6   3  -7        587.01        628.33       131.05 o                         
   7   3  -7       1130.40       1248.51       170.49 o                         
   8   3  -7        382.68        408.02        58.13 o                         
  -6   4  -7        383.28        453.62        95.63 o                         
  -5   4  -7        600.35        507.67        65.30 o                         
  -4   4  -7          7.09         -0.22        27.11 o                         
  -3   4  -7        606.09        626.73        89.12 o                         
  -2   4  -7       2249.55       2422.60       116.12 o                         
  -1   4  -7        984.02       1046.56        68.74 o                         
   0   4  -7         84.65         62.49        27.09 o                         
   1   4  -7       2689.36       2932.78       130.89 o                         
   2   4  -7       7020.08       7228.54       540.00 o                         
   3   4  -7       2706.86       2894.30       163.75 o                         
   4   4  -7        186.89        212.61        83.16 o                         
   5   4  -7        624.14        546.35        42.50 o                         
   6   4  -7       1508.45       1622.60       105.55 o                         
   7   4  -7        528.87        549.37       108.92 o                         
   8   4  -7         21.82        -19.82        42.69 o                         
  -6   5  -7        142.88        174.97        99.84 o                         
  -5   5  -7         73.79        108.00        42.83 o                         
  -4   5  -7        950.92        934.41        82.90 o                         
  -3   5  -7       3140.51       3082.77       257.66 o                         
  -2   5  -7       1825.58       1908.38       152.72 o                         
  -1   5  -7         10.97         13.77        15.50 o                         
   0   5  -7        954.11       1002.99        78.28 o                         
   1   5  -7       4557.03       4661.21       184.01 o                         
   2   5  -7       2419.39       2460.44       145.17 o                         
   3   5  -7          0.99          2.20        31.50 o                         
   4   5  -7        359.58        344.27        58.94 o                         
   5   5  -7        999.50        948.02        60.39 o                         
   6   5  -7        191.65        176.99        47.24 o                         
   7   5  -7         81.79        130.51        62.01 o                         
   8   5  -7        378.58        418.42       129.86 o                         
  -6   6  -7         18.13         79.75        84.06 o                         
  -5   6  -7        422.53        549.21        96.98 o                         
  -4   6  -7        859.95        862.02        77.70 o                         
  -3   6  -7        450.12        279.41        90.40 o                         
  -2   6  -7        295.50        235.41        64.89 o                         
  -1   6  -7        688.30        788.97        55.07 o                         
   0   6  -7       2690.39       2916.26       135.22 o                         
   1   6  -7        792.69        862.55        64.93 o                         
   2   6  -7        859.82        846.23        69.86 o                         
   3   6  -7       1257.71       1189.10       109.49 o                         
   4   6  -7       1872.34       1929.07       133.84 o                         
   5   6  -7        506.19        517.74        72.23 o                         
   6   6  -7         81.98        102.43        37.56 o                         
   7   6  -7        515.99        488.09       108.63 o                         
  -5   7  -7        716.65        737.29       204.84 o                         
  -4   7  -7        105.23         83.68        56.27 o                         
  -3   7  -7        132.16        137.93        53.00 o                         
  -2   7  -7        909.24        777.76       111.19 o                         
  -1   7  -7       2283.90       2341.77       236.37 o                         
   0   7  -7        212.59        190.55        37.56 o                         
   1   7  -7        147.44        200.15        37.68 o                         
   2   7  -7       1511.87       1615.19       100.74 o                         
   3   7  -7       1014.76       1034.89       107.46 o                         
   4   7  -7        346.14        444.69        74.47 o                         
   5   7  -7        133.96        166.79       122.52 o                         
   6   7  -7        430.23        470.30        74.52 o                         
  -5   8  -7         80.35        -86.99       103.70 o                         
  -4   8  -7         63.23         48.69        63.64 o                         
  -3   8  -7        403.46        375.86        92.55 o                         
  -2   8  -7        424.44        385.68        88.69 o                         
  -1   8  -7          6.43        -40.13        67.44 o                         
   0   8  -7        662.76        630.79       134.88 o                         
   1   8  -7       1493.21       1624.95        94.85 o                         
   2   8  -7       1191.24       1133.69        88.00 o                         
   3   8  -7        107.69        -17.86       107.70 o                         
   4   8  -7        152.19        159.96        49.69 o                         
   5   8  -7        553.85        550.02        83.46 o                         
  -4   9  -7        637.51        705.01       198.81 o                         
  -3   9  -7        279.14        443.92       104.67 o                         
  -2   9  -7        128.97         75.43        77.42 o                         
  -1   9  -7        546.88        576.52       143.85 o                         
   0   9  -7        950.53        990.18       176.40 o                         
   1   9  -7        787.39        934.83       173.80 o                         
   2   9  -7        198.95        352.67        79.55 o                         
   3   9  -7         48.93         38.85        41.82 o                         
   4   9  -7        377.77        417.39        85.70 o                         
  -2  10  -7        118.22        165.08        68.71 o                         
  -1  10  -7        361.74        536.41       143.35 o                         
   0  10  -7        105.89        222.21        99.47 o                         
   1  10  -7          5.85        -25.74        60.80 o                         
   2  10  -7        284.27        324.16        79.81 o                         
   3  10  -7        549.27        516.85        97.18 o                         
   0 -10  -6        261.77        224.22        73.32 o                         
   1 -10  -6         41.26        121.60        52.55 o                         
   2 -10  -6        116.71         22.07        40.07 o                         
   3 -10  -6        358.52        442.98        78.13 o                         
  -2  -9  -6        240.80        415.66       100.32 o                         
  -1  -9  -6        286.14        382.72        92.28 o                         
   0  -9  -6          4.51          2.15        42.71 o                         
   1  -9  -6        240.31        286.23        80.85 o                         
   2  -9  -6        563.14        612.05        85.40 o                         
   3  -9  -6        201.06        202.97        65.82 o                         
   4  -9  -6         10.55        -66.60        68.49 o                         
   5  -9  -6        178.60        183.46        64.98 o                         
  -3  -8  -6        247.75         44.02       202.07 o                         
  -2  -8  -6        146.51        126.65        69.78 o                         
  -1  -8  -6         44.72         43.67        42.37 o                         
   0  -8  -6        796.19        834.53       126.71 o                         
   1  -8  -6       1131.77       1093.29       105.49 o                         
   2  -8  -6        418.28        361.09        77.06 o                         
   3  -8  -6          6.61         14.92        44.24 o                         
   4  -8  -6        499.66        513.62       144.77 o                         
   5  -8  -6        828.44        808.52       114.71 o                         
   6  -8  -6        325.37        481.16        95.32 o                         
  -4  -7  -6        434.50        491.33       109.95 o                         
  -3  -7  -6        149.63        155.69        85.57 o                         
  -2  -7  -6         56.11         91.58        93.42 o                         
  -1  -7  -6       1208.42       1311.06        86.56 o                         
   0  -7  -6       1534.98       1546.85        92.40 o                         
   1  -7  -6       1053.18       1063.15       112.55 o                         
   2  -7  -6         19.13         37.28        54.95 o                         
   3  -7  -6        458.85        363.81        72.25 o                         
   4  -7  -6        741.52        821.91       101.63 o                         
   5  -7  -6        205.96        253.01        76.04 o                         
   6  -7  -6         55.59         75.41        44.13 o                         
   7  -7  -6        295.25        340.95        81.80 o                         
  -5  -6  -6        405.95        450.15       107.28 o                         
  -4  -6  -6         86.53        -73.83       180.42 o                         
  -3  -6  -6         44.72         25.66        75.92 o                         
  -2  -6  -6       1035.69       1194.35        90.91 o                         
  -1  -6  -6       2158.51       2215.88       102.89 o                         
   0  -6  -6        119.53        113.70        41.82 o                         
   1  -6  -6        125.85        139.55        38.87 o                         
   2  -6  -6       1879.54       1762.92       134.10 o                         
   3  -6  -6       1476.95       1503.44        95.90 o                         
   4  -6  -6        199.12        170.32        39.44 o                         
   5  -6  -6        195.86        176.87        36.66 o                         
   6  -6  -6       1077.94       1285.65       129.45 o                         
   7  -6  -6        767.06        712.61       100.93 o                         
   8  -6  -6        202.69        258.22        75.14 o                         
  -6  -5  -6        296.53        421.87       103.19 o                         
  -5  -5  -6         45.58        -35.49       114.43 o                         
  -4  -5  -6        144.99        100.80        61.88 o                         
  -3  -5  -6       1250.48       1266.38       138.24 o                         
  -2  -5  -6       2673.43       2748.40       118.45 o                         
  -1  -5  -6         37.89         17.72        16.75 o                         
   0  -5  -6         77.67         57.34        18.54 o                         
   1  -5  -6       2901.01       2952.87        83.15 o                         
   2  -5  -6       3721.63       3671.34        81.24 o                         
   3  -5  -6         91.64         90.63        22.54 o                         
   4  -5  -6        312.21        249.45        33.46 o                         
   5  -5  -6       1212.14       1169.99        64.37 o                         
   6  -5  -6       1438.25       1535.85        97.34 o                         
   7  -5  -6         19.41          2.18        40.99 o                         
   8  -5  -6        165.44        268.71        69.38 o                         
  -6  -4  -6         38.82        -59.80        59.80 o                         
  -5  -4  -6        106.53        101.75        51.25 o                         
  -4  -4  -6       1096.67       1019.84        92.43 o                         
  -3  -4  -6        766.99        855.60       161.86 o                         
  -2  -4  -6         18.63         30.91        20.68 o                         
  -1  -4  -6       1486.75       1597.21        74.65 o                         
   0  -4  -6       4015.19       4285.45       111.22 o                         
   1  -4  -6       4364.51       4548.34       104.77 o                         
   2  -4  -6         13.89          4.32        13.68 o                         
   3  -4  -6       2353.46       2323.61        85.96 o                         
   4  -4  -6       2840.11       2809.55        91.02 o                         
   5  -4  -6       3332.52       3370.55        78.81 o                         
   6  -4  -6         73.16         68.80        20.63 o                         
   7  -4  -6        291.71        309.73        56.15 o                         
   8  -4  -6        651.86        720.34        73.86 o                         
  -6  -3  -6        300.62        181.64        66.43 o                         
  -5  -3  -6       1026.43       1014.46       129.20 o                         
  -4  -3  -6        685.59        615.47        65.63 o                         
  -3  -3  -6         26.84          7.99        11.99 o                         
  -2  -3  -6       2796.35       2837.54       134.92 o                         
  -1  -3  -6       6303.78       6781.25       235.49 o                         
   0  -3  -6       4977.24       5068.93       168.92 o                         
   1  -3  -6        559.71        586.43        46.42 o                         
   2  -3  -6       1738.61       1771.15        76.37 o                         
   3  -3  -6       3471.81       3506.00       105.15 o                         
   4  -3  -6       1172.68       1228.35        70.09 o                         
   5  -3  -6        229.07        193.55        26.22 o                         
   6  -3  -6       1163.95       1173.06        60.46 o                         
   7  -3  -6        779.65        808.13        70.15 o                         
   8  -3  -6        264.49        239.93        44.30 o                         
   9  -3  -6          3.31         -3.19        36.18 o                         
  -7  -2  -6        329.50        539.65       152.02 o                         
  -6  -2  -6        686.16        646.80       106.10 o                         
  -5  -2  -6        806.01        876.36       114.17 o                         
  -4  -2  -6         42.44         26.06        12.46 o                         
  -3  -2  -6       1285.10       1377.86        74.85 o                         
  -2  -2  -6       4078.40       4155.38       200.88 o                         
  -1  -2  -6       2149.43       2106.30       264.16 o                         
   0  -2  -6         22.01         32.29        23.36 o                         
   1  -2  -6       2986.34       3143.04       157.37 o                         
   2  -2  -6       3376.77       3586.01       116.13 o                         
   3  -2  -6       1102.21       1186.71        64.45 o                         
   4  -2  -6        267.78        247.68        25.65 o                         
   5  -2  -6       3553.18       3416.76       103.24 o                         
   6  -2  -6       3174.59       3187.15        85.54 o                         
   7  -2  -6        970.50        922.27        69.75 o                         
   8  -2  -6         24.92         65.12        30.25 o                         
   9  -2  -6        284.33        270.17        53.24 o                         
  -7  -1  -6        408.53        348.35        85.99 o                         
  -6  -1  -6        191.59        204.38        64.80 o                         
  -5  -1  -6        149.01        131.75        42.09 o                         
  -4  -1  -6       1778.48       1908.15        80.94 o                         
  -3  -1  -6       3483.93       3679.10       193.21 o                         
  -2  -1  -6       1207.72       1235.17       102.18 o                         
  -1  -1  -6        267.22        222.20        47.37 o                         
   0  -1  -6       6585.48       6320.26       201.76 o                         
   1  -1  -6       3561.91       3594.54       131.69 o                         
   2  -1  -6       5176.68       5437.40       163.17 o                         
   3  -1  -6        453.82        413.08        35.65 o                         
   4  -1  -6       3760.45       3677.58       111.68 o                         
   5  -1  -6       2950.73       3138.51       122.80 o                         
   6  -1  -6       1153.48       1156.30        84.03 o                         
   7  -1  -6        125.94         90.52        45.25 o                         
   8  -1  -6        670.26        709.84        69.02 o                         
   9  -1  -6        503.59        437.84        61.39 o                         
  -7   0  -6        184.71        154.09        48.07 o                         
  -6   0  -6         59.92        114.70        46.07 o                         
  -5   0  -6        952.80        977.27        44.84 o                         
  -4   0  -6       1718.01       1750.21        75.52 o                         
  -3   0  -6        367.77        336.21        37.74 o                         
  -2   0  -6        542.69        509.14        40.85 o                         
  -1   0  -6       3646.75       3375.75       126.39 o                         
   0   0  -6       4496.30       4409.62       170.61 o                         
   1   0  -6        477.63        447.43        73.63 o                         
   2   0  -6       1183.23       1079.65        60.59 o                         
   3   0  -6       9758.26       9831.80       196.64 o                         
   4   0  -6       4930.87       5231.62       196.63 o                         
   5   0  -6       1021.16        976.28        81.53 o                         
   6   0  -6        222.92        258.36        43.65 o                         
   7   0  -6       2072.17       2100.23       103.37 o                         
   8   0  -6        961.09        921.37        88.94 o                         
   9   0  -6        237.86        268.93        63.33 o                         
  -7   1  -6        128.42        131.70       104.32 o                         
  -6   1  -6        812.08        821.53        86.10 o                         
  -5   1  -6        755.03        812.17        47.86 o                         
  -4   1  -6         49.18         40.73        19.09 o                         
  -3   1  -6       1332.42       1370.34        69.15 o                         
  -2   1  -6       7019.22       7633.29       172.92 o                         
  -1   1  -6       5590.10       5654.29       226.71 o                         
   0   1  -6       1928.07       1869.47        93.24 o                         
   2   1  -6       7762.50       7965.98       229.41 o                         
   3   1  -6       5731.10       5983.64       142.94 o                         
   4   1  -6        625.38        605.34        50.08 o                         
   5   1  -6        252.77        245.76        37.49 o                         
   6   1  -6       1670.67       2167.60       282.66 o                         
   7   1  -6       1044.50       1075.34       104.25 o                         
   8   1  -6         14.09         63.54        31.14 o                         
   9   1  -6        155.63        193.35        59.99 o                         
  -7   2  -6        702.48        695.03       116.55 o                         
  -6   2  -6       1026.34       1054.45       136.52 o                         
  -5   2  -6        122.36         95.55        21.94 o                         
  -4   2  -6        581.30        617.02        46.85 o                         
  -3   2  -6       2772.29       2963.56        95.24 o                         
  -2   2  -6       4752.85       4878.14       161.18 o                         
  -1   2  -6        622.80        549.75        51.71 o                         
   0   2  -6        418.43        357.92        55.02 o                         
   2   2  -6       2419.32       2532.64       174.38 o                         
   3   2  -6        263.75        250.12        24.61 o                         
   4   2  -6       3411.74       3402.79       113.36 o                         
   5   2  -6       4219.03       4539.39       226.15 o                         
   6   2  -6       2415.15       2281.72       211.57 o                         
   7   2  -6          5.53         10.07        12.76 o                         
   8   2  -6        344.35        298.61        48.33 o                         
   9   2  -6        709.87        774.24        97.49 o                         
  -7   3  -6        338.56        392.90        89.11 o                         
  -6   3  -6         29.33         67.31        53.18 o                         
  -5   3  -6        735.46        727.52        51.56 o                         
  -4   3  -6       1873.82       1934.56        67.83 o                         
  -3   3  -6       2492.72       2443.51       104.18 o                         
  -2   3  -6         33.60         48.84        15.47 o                         
  -1   3  -6       3724.61       3842.64       202.38 o                         
   0   3  -6       5745.30       6037.43       217.67 o                         
   1   3  -6       3764.87       3828.98       191.34 o                         
   2   3  -6         55.33         65.53        38.79 o                         
   3   3  -6       5218.99       5579.87       189.12 o                         
   4   3  -6       3567.89       3606.23       139.63 o                         
   5   3  -6       2783.88       2927.47       117.69 o                         
   6   3  -6         94.31        129.15        98.30 o                         
   7   3  -6        499.05        446.21        50.77 o                         
   8   3  -6        540.13        524.86        80.84 o                         
  -7   4  -6         69.29        -12.27        77.12 o                         
  -6   4  -6        297.96        210.93        64.40 o                         
  -5   4  -6       1919.51       2050.28       145.17 o                         
  -4   4  -6       1008.35       1016.80        79.49 o                         
  -3   4  -6         11.65        -31.71        37.13 o                         
  -2   4  -6       1674.72       1763.35       149.35 o                         
  -1   4  -6       3200.76       3316.15       107.59 o                         
   0   4  -6       1082.85       1092.97        87.51 o                         
   1   4  -6        167.22        152.65        41.85 o                         
   2   4  -6       4577.64       4770.84       163.37 o                         
   3   4  -6       3775.18       3755.76       112.70 o                         
   4   4  -6       1303.09       1327.34        86.15 o                         
   5   4  -6         25.04          9.09        23.40 o                         
   6   4  -6       1301.60       1239.45       110.01 o                         
   7   4  -6       1213.66       1289.73       128.73 o                         
   8   4  -6        259.30        294.33       105.28 o                         
  -7   5  -6        266.03        234.38       131.11 o                         
  -6   5  -6        417.04        338.06        98.90 o                         
  -5   5  -6        121.50        161.89        39.48 o                         
  -4   5  -6        401.98        461.62        55.44 o                         
  -3   5  -6       2287.85       2259.63       220.74 o                         
  -2   5  -6       3334.15       3055.73       180.95 o                         
  -1   5  -6       1034.83       1106.68        55.86 o                         
   0   5  -6        526.01        497.28        52.19 o                         
   1   5  -6       2455.74       2412.70       112.25 o                         
   2   5  -6       5606.02       5714.41       166.99 o                         
   3   5  -6       1134.92       1237.34        68.98 o                         
   4   5  -6          3.34         17.43        13.36 o                         
   5   5  -6        940.31        862.22        66.64 o                         
   6   5  -6        979.92       1058.33        90.74 o                         
   7   5  -6        165.40        179.13        42.05 o                         
   8   5  -6         43.00          6.64        57.88 o                         
  -6   6  -6        188.56        -78.41       101.01 o                         
  -5   6  -6        149.18        -96.48        96.48 o                         
  -4   6  -6       1448.44       1529.37        95.51 o                         
  -3   6  -6       2082.80       2124.46        99.60 o                         
  -2   6  -6        739.48        761.03        99.30 o                         
  -1   6  -6         83.58         80.60        24.14 o                         
   0   6  -6       1174.51       1175.61        83.68 o                         
   1   6  -6       1197.42       1259.36        74.45 o                         
   2   6  -6        140.55        115.08        25.64 o                         
   3   6  -6        722.16        637.09        80.71 o                         
   4   6  -6       1575.51       1436.53        62.38 o                         
   5   6  -6       1480.43       1416.97       112.32 o                         
   6   6  -6         88.77         89.11        41.25 o                         
   7   6  -6        219.40        156.11        37.32 o                         
  -6   7  -6         75.99        221.13       131.10 o                         
  -5   7  -6        684.13        514.03       181.77 o                         
  -4   7  -6        414.50        349.77        83.29 o                         
  -3   7  -6         15.16         19.34        42.06 o                         
  -2   7  -6        165.99        130.07        40.49 o                         
  -1   7  -6       3711.37       3776.95       123.99 o                         
   0   7  -6        612.14        727.66        62.65 o                         
   1   7  -6        283.10        303.54        36.32 o                         
   2   7  -6        872.64        788.91        59.04 o                         
   3   7  -6       2506.18       2384.27       213.62 o                         
   4   7  -6       2016.02       2137.24       142.79 o                         
   5   7  -6        139.46        104.79        38.74 o                         
   6   7  -6         83.55         89.86        48.51 o                         
  -5   8  -6        341.55        134.90       111.72 o                         
  -4   8  -6         67.01        242.03       132.58 o                         
  -3   8  -6        287.38        354.02        83.55 o                         
  -2   8  -6       1259.08       1336.33       215.88 o                         
  -1   8  -6        831.02        931.40       154.92 o                         
   0   8  -6         20.03         15.09        17.07 o                         
   1   8  -6        279.96        287.38        36.40 o                         
   2   8  -6       1886.77       1819.71       107.69 o                         
   3   8  -6        787.94        948.64       105.14 o                         
   4   8  -6          2.23         -4.60        40.48 o                         
   5   8  -6        131.85        127.82        48.71 o                         
   6   8  -6        556.68        620.38        86.21 o                         
  -4   9  -6        347.39        277.82       153.91 o                         
  -3   9  -6        619.78        699.42       120.27 o                         
  -2   9  -6        409.13        427.24        96.01 o                         
  -1   9  -6         32.86        -53.61        55.21 o                         
   0   9  -6        719.53        678.76       141.36 o                         
   1   9  -6       1479.05       1620.26       142.69 o                         
   2   9  -6        743.31        725.79       100.26 o                         
   3   9  -6         32.98          6.01        43.93 o                         
   4   9  -6        295.28        252.11        68.17 o                         
   5   9  -6        296.07        215.66        62.77 o                         
  -3  10  -6        301.72        289.14       142.46 o                         
  -2  10  -6         10.24        134.05        97.82 o                         
  -1  10  -6        300.90        272.19       108.76 o                         
   0  10  -6        324.73        499.71       134.42 o                         
   1  10  -6        241.15        286.32        76.36 o                         
   2  10  -6         26.23         30.17        40.76 o                         
   3  10  -6        375.61        375.39        82.20 o                         
   0  11  -6         46.15         95.37        79.16 o                         
  -1 -10  -5        126.14        228.45        77.95 o                         
   0 -10  -5        266.68        253.72        64.71 o                         
   1 -10  -5        231.35        136.19        64.72 o                         
   2 -10  -5          6.01         36.23        42.10 o                         
   3 -10  -5        212.69        197.42        55.00 o                         
   4 -10  -5        351.87        319.80        85.80 o                         
  -3  -9  -5          2.51        -75.86        75.86 o                         
  -2  -9  -5        224.01        263.99        75.62 o                         
  -1  -9  -5        442.72        530.31        95.04 o                         
   0  -9  -5        236.79        154.99        71.92 o                         
   1  -9  -5         56.25         31.11        39.79 o                         
   2  -9  -5        638.56        829.85        93.30 o                         
   3  -9  -5        880.92        942.37       120.03 o                         
   4  -9  -5        417.75        577.13        98.07 o                         
   5  -9  -5          3.96        -12.61        57.29 o                         
   6  -9  -5        212.10        196.38        71.12 o                         
  -4  -8  -5         13.61         52.49        55.51 o                         
  -3  -8  -5        247.41        357.19       117.63 o                         
  -2  -8  -5        614.26        635.64       105.16 o                         
  -1  -8  -5        220.84        243.58        57.55 o                         
   0  -8  -5        365.80        290.09        57.35 o                         
   1  -8  -5        824.16        914.21        91.80 o                         
   2  -8  -5       1451.08       1456.17       133.74 o                         
   3  -8  -5        379.06        391.89        76.20 o                         
   4  -8  -5        138.31        126.90        51.61 o                         
   5  -8  -5        680.31        729.32       105.36 o                         
   6  -8  -5        643.00        633.54        99.16 o                         
   7  -8  -5        128.11        171.29        66.53 o                         
  -5  -7  -5         82.52         -6.25        53.31 o                         
  -4  -7  -5        531.86        508.71       100.70 o                         
  -3  -7  -5        713.00        783.05       112.14 o                         
  -2  -7  -5        164.90        151.13        37.54 o                         
  -1  -7  -5        814.73        827.71        66.38 o                         
   0  -7  -5       1873.18       2020.16        99.47 o                         
   1  -7  -5       2436.20       2464.96       157.51 o                         
   2  -7  -5        833.88        921.92       100.79 o                         
   3  -7  -5        197.39        161.78        52.98 o                         
   4  -7  -5        959.82       1085.48       113.75 o                         
   5  -7  -5        786.38        796.01       100.42 o                         
   6  -7  -5        209.45        172.26        61.49 o                         
   7  -7  -5         53.56         46.22        47.75 o                         
  -5  -6  -5        776.87        765.19       126.81 o                         
  -4  -6  -5        955.51       1280.13       146.26 o                         
  -3  -6  -5        145.63         88.36        22.37 o                         
  -2  -6  -5        167.37        128.49        37.05 o                         
  -1  -6  -5       2415.42       2398.58       121.77 o                         
   0  -6  -5       1020.77       1032.80        92.70 o                         
   1  -6  -5        147.45        118.39        31.80 o                         
   2  -6  -5        377.86        376.18        50.90 o                         
   3  -6  -5       2432.23       2381.51       115.12 o                         
   4  -6  -5        562.94        514.76        65.55 o                         
   5  -6  -5         16.18         23.51        18.44 o                         
   6  -6  -5        567.34        516.93        83.45 o                         
   7  -6  -5       1148.01       1186.05       126.79 o                         
   8  -6  -5        596.23        560.70       201.67 o                         
  -6  -5  -5        548.47        567.15       136.13 o                         
  -5  -5  -5        466.48        635.42       108.17 o                         
  -4  -5  -5         45.52         38.29        45.54 o                         
  -3  -5  -5        604.47        583.38        63.00 o                         
  -2  -5  -5       2060.79       2190.92       102.94 o                         
  -1  -5  -5        843.09        861.50        63.04 o                         
   0  -5  -5         58.70         54.23        16.15 o                         
   1  -5  -5       1886.19       1908.94        56.49 o                         
   2  -5  -5       4758.62       4769.52       118.67 o                         
   3  -5  -5       2746.82       2775.46        96.93 o                         
   4  -5  -5         43.47         31.87        19.67 o                         
   5  -5  -5        310.32        356.39        36.65 o                         
   6  -5  -5       2434.29       2459.19        90.32 o                         
   7  -5  -5        579.85        670.54        94.57 o                         
   8  -5  -5         54.82         51.03       105.80 o                         
  -6  -4  -5        318.26        412.40        94.34 o                         
  -5  -4  -5         27.59        -30.57        49.96 o                         
  -4  -4  -5       1150.82       1101.47        76.24 o                         
  -3  -4  -5       1663.29       2301.80       229.29 o                         
  -2  -4  -5       1488.55       1532.19        56.15 o                         
  -1  -4  -5          1.34          9.73        12.45 o                         
   0  -4  -5       2747.61       2781.96        74.86 o                         
   1  -4  -5       3768.67       3838.05        82.80 o                         
   2  -4  -5       2652.50       2684.68        62.79 o                         
   3  -4  -5         71.78         73.03        16.73 o                         
   4  -4  -5       1092.20       1064.19        41.32 o                         
   5  -4  -5       3125.33       3139.13        75.66 o                         
   6  -4  -5        609.42        624.79        35.60 o                         
   7  -4  -5          9.08         29.47        28.29 o                         
   8  -4  -5        524.36        458.50        80.82 o                         
   9  -4  -5        701.48        693.31       102.63 o                         
  -7  -3  -5        127.21        126.39        62.19 o                         
  -6  -3  -5         19.73         58.56        45.82 o                         
  -5  -3  -5        965.72       1074.01       120.82 o                         
  -4  -3  -5       1620.73       1750.77        72.40 o                         
  -3  -3  -5        546.36        593.92       112.39 o                         
  -2  -3  -5        266.27        261.09        24.89 o                         
  -1  -3  -5       7013.90       7256.89       140.76 o                         
   0  -3  -5       7613.74       7942.60       136.77 o                         
   1  -3  -5       4372.73       4362.31       122.79 o                         
   2  -3  -5        508.94        502.05        32.92 o                         
   3  -3  -5       4128.17       4028.50        95.00 o                         
   4  -3  -5       3504.50       3463.74        78.62 o                         
   5  -3  -5       1942.59       1867.40        50.38 o                         
   6  -3  -5         23.95         46.43        19.50 o                         
   7  -3  -5        594.11        627.17        62.31 o                         
   8  -3  -5        850.53       1019.37        86.23 o                         
   9  -3  -5        180.52        155.27        42.85 o                         
  -7  -2  -5        138.37         89.97        57.12 o                         
  -6  -2  -5       1148.79       1157.93       132.14 o                         
  -5  -2  -5       2418.45       2553.27       214.82 o                         
  -4  -2  -5        743.79        694.60        58.30 o                         
  -3  -2  -5         96.40         83.55        18.73 o                         
  -2  -2  -5       4309.65       4184.47       208.07 o                         
  -1  -2  -5       7673.16       8099.51       372.37 o                         
   0  -2  -5       3035.89       3309.13       133.69 o                         
   1  -2  -5         16.54         15.86        14.79 o                         
   2  -2  -5       2633.50       2674.31       105.20 o                         
   3  -2  -5       3846.66       4152.03       107.58 o                         
   4  -2  -5        161.16        145.37        28.40 o                         
   5  -2  -5        903.90        926.43        45.25 o                         
   6  -2  -5       2827.42       2969.57        88.57 o                         
   7  -2  -5       1881.65       1917.37        74.05 o                         
   8  -2  -5        253.77        251.98        43.24 o                         
   9  -2  -5         72.45         64.38        38.73 o                         
  -7  -1  -5        589.24        705.33       172.28 o                         
  -6  -1  -5        954.03        877.57        96.34 o                         
  -5  -1  -5        322.32        275.24        33.13 o                         
  -4  -1  -5        539.32        546.68        34.25 o                         
  -3  -1  -5       2966.61       3018.85       109.62 o                         
  -2  -1  -5       3326.15       3502.23        98.00 o                         
  -1  -1  -5        352.99        354.02        54.09 o                         
   0  -1  -5       5776.67       6174.28       211.01 o                         
   1  -1  -5       7574.29       7728.60       167.73 o                         
   2  -1  -5      11288.02      10951.58       195.69 o                         
   3  -1  -5        875.66        868.60        44.68 o                         
   4  -1  -5       1606.45       1573.90        50.02 o                         
   5  -1  -5       4314.53       4253.30        75.82 o                         
   6  -1  -5       3354.11       3298.89        73.28 o                         
   7  -1  -5        821.15        857.03        43.67 o                         
   8  -1  -5         98.45        145.37        47.16 o                         
   9  -1  -5        385.27        422.60       131.27 o                         
  -7   0  -5        534.25        588.24        81.02 o                         
  -6   0  -5         84.60         88.68        45.00 o                         
  -5   0  -5       1124.42       1182.15        70.84 o                         
  -4   0  -5       4232.12       4303.96        94.87 o                         
  -3   0  -5       2657.22       2748.71        88.92 o                         
  -2   0  -5       1312.65       1400.12        68.66 o                         
  -1   0  -5       4168.38       4274.38       141.20 o                         
   0   0  -5      10391.31      11026.60       196.99 o                         
   1   0  -5       7931.49       8124.00       267.31 o                         
   2   0  -5       1059.68       1063.44        61.09 o                         
   3   0  -5        806.56        840.45        58.53 o                         
   4   0  -5       4593.24       4744.01       138.54 o                         
   5   0  -5       1658.31       1715.25        77.81 o                         
   6   0  -5         98.65         69.06        33.35 o                         
   7   0  -5        819.38        769.27        43.29 o                         
   8   0  -5       1206.52       1221.50        91.59 o                         
   9   0  -5        560.58        598.00        83.73 o                         
  -8   1  -5        290.91        188.46        61.54 o                         
  -7   1  -5         31.71         14.04        43.00 o                         
  -6   1  -5        607.48        616.70        73.91 o                         
  -5   1  -5       1874.92       2054.26        94.18 o                         
  -4   1  -5        656.37        616.58        38.79 o                         
  -3   1  -5         17.81         26.49        14.84 o                         
  -2   1  -5       7309.60       7785.85       151.19 o                         
  -1   1  -5      12880.23      13380.81       255.55 o                         
   0   1  -5       6453.17       6600.91       192.12 o                         
   2   1  -5       2364.14       2361.25        80.54 o                         
   3   1  -5       8946.94       8843.21       220.44 o                         
   4   1  -5       3794.36       3850.96       145.34 o                         
   5   1  -5         70.83         57.68        30.46 o                         
   6   1  -5        677.34        597.64        37.30 o                         
   7   1  -5       2150.35       1878.97       131.10 o                         
   8   1  -5        640.46        722.15        68.24 o                         
   9   1  -5         30.05         12.77        38.72 o                         
  -8   2  -5         28.37        142.88        67.79 o                         
  -7   2  -5        780.84        784.63       122.49 o                         
  -6   2  -5       1670.12       1787.01       114.09 o                         
  -5   2  -5       1146.49       1193.29        75.32 o                         
  -4   2  -5        247.93        272.99        27.18 o                         
  -3   2  -5       2795.99       2986.96        85.02 o                         
  -2   2  -5      11207.63      11867.68       179.87 o                         
  -1   2  -5       4770.29       4677.66       149.41 o                         
   1   2  -5       1013.35       1082.47        96.31 o                         
   2   2  -5       4604.07       4478.75        83.49 o                         
   3   2  -5       2044.73       2134.60        72.41 o                         
   4   2  -5        363.78        372.91        42.59 o                         
   5   2  -5       2293.69       2294.54        92.00 o                         
   6   2  -5       2597.49       2634.48       143.74 o                         
   7   2  -5        719.67        596.50        29.88 o                         
   8   2  -5         37.20          4.98        35.22 o                         
   9   2  -5        438.70        416.58       115.14 o                         
  -7   3  -5       1027.78       1220.46       142.33 o                         
  -6   3  -5        356.98        364.76        79.21 o                         
  -5   3  -5         22.46         23.18        36.20 o                         
  -4   3  -5        981.88        945.06        48.38 o                         
  -3   3  -5       2591.01       2726.60       117.91 o                         
  -2   3  -5        597.31        575.46        56.16 o                         
  -1   3  -5       2601.69       2677.36        81.11 o                         
   0   3  -5       4147.01       4133.29       152.68 o                         
   1   3  -5       6611.17       6756.45       227.70 o                         
   2   3  -5       2837.33       2834.36        97.55 o                         
   3   3  -5       1774.83       1813.96        67.56 o                         
   4   3  -5       4770.98       5018.16       102.27 o                         
   5   3  -5       5355.01       5789.98       141.98 o                         
   6   3  -5       1852.56       1834.91        93.66 o                         
   7   3  -5         22.20         15.47        18.68 o                         
   8   3  -5        470.13        438.52       109.86 o                         
  -7   4  -5          1.44         22.52        88.89 o                         
  -6   4  -5         81.28         97.29        45.22 o                         
  -5   4  -5       2225.74       2402.57       163.13 o                         
  -4   4  -5       2636.76       2832.04       126.29 o                         
  -3   4  -5        649.28        688.63        64.64 o                         
  -2   4  -5       1089.02       1077.90        78.09 o                         
  -1   4  -5       3484.20       3586.51        86.27 o                         
   0   4  -5      10880.10      11266.46       251.94 o                         
   1   4  -5       2275.81       2261.09       137.15 o                         
   2   4  -5        258.09        236.65        26.72 o                         
   3   4  -5       2445.42       2584.34        64.35 o                         
   4   4  -5       3078.04       3223.49       105.68 o                         
   5   4  -5        580.16        648.46        51.53 o                         
   6   4  -5        208.36        173.93        38.49 o                         
   7   4  -5        929.51        965.94        69.51 o                         
   8   4  -5        461.61        342.49       102.90 o                         
  -7   5  -5         54.16        -33.31        84.57 o                         
  -6   5  -5        696.70        757.82        99.84 o                         
  -5   5  -5       1173.90       1154.49       111.54 o                         
  -4   5  -5         49.96         41.43        25.26 o                         
  -3   5  -5        712.93        655.08        54.86 o                         
  -2   5  -5       2891.53       2859.83       166.40 o                         
  -1   5  -5       6133.55       6566.84       130.34 o                         
   0   5  -5         20.37         28.26        16.92 o                         
   1   5  -5        813.81        750.33        43.22 o                         
   2   5  -5       4702.15       4757.08       104.76 o                         
   3   5  -5       3222.42       3143.36        90.88 o                         
   4   5  -5        288.43        325.82        43.25 o                         
   5   5  -5        673.32        693.79        53.79 o                         
   6   5  -5       1470.71       1561.75       104.91 o                         
   7   5  -5        966.29       1042.23        77.19 o                         
   8   5  -5        119.66         10.58        58.39 o                         
  -7   6  -5        456.25        436.09       179.40 o                         
  -6   6  -5        538.62        453.42       178.77 o                         
  -5   6  -5          6.77         -3.37        49.14 o                         
  -4   6  -5       1283.24       1219.99        74.21 o                         
  -3   6  -5       3372.30       3268.32       102.15 o                         
  -2   6  -5       3082.97       2855.10       213.40 o                         
  -1   6  -5        909.35        868.48        56.08 o                         
   0   6  -5       1524.96       1458.09        61.46 o                         
   1   6  -5       1777.78       1813.08        74.67 o                         
   2   6  -5       2017.16       2213.50        79.94 o                         
   3   6  -5         16.06         18.12        11.83 o                         
   4   6  -5        772.65        803.20        52.88 o                         
   5   6  -5       1561.72       1622.94        73.14 o                         
   6   6  -5        731.01        669.93       122.95 o                         
   7   6  -5          1.77         69.46        39.17 o                         
  -6   7  -5         71.65        162.69       133.04 o                         
  -5   7  -5        275.01        170.48       121.48 o                         
  -4   7  -5        963.09        820.78       216.51 o                         
  -3   7  -5        295.16        237.14        94.87 o                         
  -2   7  -5        102.42        161.03        56.70 o                         
  -1   7  -5       2111.26       1795.65       188.79 o                         
   0   7  -5       1787.05       1841.93        72.85 o                         
   1   7  -5        226.72        222.85        31.28 o                         
   2   7  -5         35.27          0.79        18.44 o                         
   3   7  -5       2151.28       1971.50        82.58 o                         
   4   7  -5       3270.20       3363.98       118.48 o                         
   5   7  -5        679.64        742.99        85.87 o                         
   6   7  -5        163.07        152.90        46.55 o                         
   7   7  -5        212.40        173.04        54.35 o                         
  -6   8  -5        451.17        251.44       142.26 o                         
  -5   8  -5        523.63        522.60       194.11 o                         
  -4   8  -5        450.57        432.59       173.92 o                         
  -3   8  -5        169.16        156.22        63.10 o                         
  -2   8  -5       1147.29       1094.57       128.22 o                         
  -1   8  -5       2817.08       3112.28       261.85 o                         
   0   8  -5        650.80        576.26        83.50 o                         
   1   8  -5         45.48         42.12        23.36 o                         
   2   8  -5        793.51        765.64        78.26 o                         
   3   8  -5       1848.35       1847.23       138.69 o                         
   4   8  -5        278.11        338.34        66.17 o                         
   5   8  -5         71.91         59.58        41.54 o                         
   6   8  -5        265.99        255.21        49.88 o                         
  -5   9  -5        187.19       -148.55       148.55 o                         
  -4   9  -5         28.41        -87.72       112.13 o                         
  -3   9  -5        515.51        448.60       166.81 o                         
  -2   9  -5        797.30        902.83       127.95 o                         
  -1   9  -5        311.48        304.53       100.19 o                         
   0   9  -5         78.30        102.33        59.23 o                         
   1   9  -5        710.70        672.83       102.31 o                         
   2   9  -5        845.21       1033.55       114.17 o                         
   3   9  -5        224.82        276.37        64.61 o                         
   4   9  -5         88.34         98.28        47.54 o                         
   5   9  -5        406.67        371.98        77.97 o                         
  -4  10  -5        557.97        315.16       151.75 o                         
  -3  10  -5        619.85        575.64       197.06 o                         
  -2  10  -5        247.71        135.87        95.06 o                         
  -1  10  -5         71.61        -24.44        57.73 o                         
   0  10  -5        467.27        519.07        89.49 o                         
   1  10  -5        658.11        650.23       101.43 o                         
   2  10  -5        117.16        137.24        59.41 o                         
   3  10  -5         93.28        146.61        57.87 o                         
   4  10  -5        334.14        359.42       102.96 o                         
   0  11  -5        239.57        281.08       108.72 o                         
   1  11  -5          3.92        -58.95        92.70 o                         
  -2 -10  -4        294.58        340.88        80.33 o                         
  -1 -10  -4          0.50         68.66        47.40 o                         
   0 -10  -4        322.44        384.32        56.51 o                         
   1 -10  -4        427.13        455.90        71.97 o                         
   2 -10  -4        106.81         47.76        54.28 o                         
   3 -10  -4          6.87         -2.59        37.97 o                         
   4 -10  -4        288.15        339.18        66.78 o                         
  -3  -9  -4         90.15        122.96        61.67 o                         
  -2  -9  -4         32.29         42.77        45.23 o                         
  -1  -9  -4        553.03        613.53        71.59 o                         
   0  -9  -4        586.95        631.75        63.34 o                         
   1  -9  -4         26.19         -9.08        32.97 o                         
   2  -9  -4        271.84        304.40        56.32 o                         
   3  -9  -4        933.05        965.96       115.68 o                         
   4  -9  -4       1135.86       1132.17       127.09 o                         
   5  -9  -4        147.40        103.45       122.68 o                         
   6  -9  -4         39.62        129.27        94.15 o                         
  -4  -8  -4         10.98         33.68        48.17 o                         
  -3  -8  -4        132.02        169.47        66.71 o                         
  -2  -8  -4       1031.82       1231.16        94.94 o                         
  -1  -8  -4       1616.55       1775.43       107.35 o                         
   0  -8  -4         36.10        -11.87        31.83 o                         
   1  -8  -4        119.83        135.74        48.80 o                         
   2  -8  -4       1681.96       1753.98       139.39 o                         
   3  -8  -4       1538.15       1533.48       133.70 o                         
   4  -8  -4        205.89        249.21        63.94 o                         
   5  -8  -4        118.91         49.90        76.44 o                         
   6  -8  -4        483.61        398.17        83.99 o                         
   7  -8  -4        277.53        222.15        73.43 o                         
  -5  -7  -4          7.02         52.53        54.56 o                         
  -4  -7  -4        290.03        248.55        73.11 o                         
  -3  -7  -4       1233.61       1243.64       130.33 o                         
  -2  -7  -4       1452.74       1497.33        73.86 o                         
  -1  -7  -4         17.36         18.72        27.62 o                         
   0  -7  -4        413.27        370.55        55.76 o                         
   1  -7  -4       2849.10       2928.92       163.86 o                         
   2  -7  -4       2079.44       2118.04       143.00 o                         
   3  -7  -4         46.47         74.14        57.52 o                         
   4  -7  -4        654.36        745.83        94.12 o                         
   5  -7  -4       1204.65       1343.99       125.99 o                         
   6  -7  -4       1218.52       1307.15       129.15 o                         
   7  -7  -4         14.34         36.82        46.82 o                         
  -6  -6  -4          6.07         47.83        77.47 o                         
  -5  -6  -4        583.65        628.26       104.57 o                         
  -4  -6  -4       2116.88       2256.54       176.98 o                         
  -3  -6  -4       1264.18       1290.08        52.80 o                         
  -2  -6  -4        114.91        116.05        19.40 o                         
  -1  -6  -4        896.75        932.06        66.01 o                         
   0  -6  -4       3621.71       3876.10       195.54 o                         
   1  -6  -4       2109.95       2239.36       108.23 o                         
   2  -6  -4         68.12         60.86        31.80 o                         
   3  -6  -4       1164.38       1167.06        79.02 o                         
   4  -6  -4       1673.21       1700.64        94.65 o                         
   5  -6  -4        932.03        951.09        60.01 o                         
   6  -6  -4         17.05          8.78        24.03 o                         
   7  -6  -4        557.89        661.68       118.57 o                         
   8  -6  -4        514.22        576.98       102.90 o                         
  -6  -5  -4        440.18        242.74        77.38 o                         
  -5  -5  -4       1244.84       1416.48       145.40 o                         
  -4  -5  -4       1091.85       1121.64        80.19 o                         
  -3  -5  -4         10.33        -13.64        23.38 o                         
  -2  -5  -4       1078.47       1026.96        46.08 o                         
  -1  -5  -4       2508.99       2560.01        89.95 o                         
   0  -5  -4       1221.34       1208.55        65.18 o                         
   1  -5  -4       1439.11       1410.97        75.71 o                         
   2  -5  -4       4934.72       4990.26       141.00 o                         
   3  -5  -4       6892.99       7021.28       187.83 o                         
   4  -5  -4       1342.28       1370.24        66.87 o                         
   5  -5  -4         66.65         51.48        17.00 o                         
   6  -5  -4       2083.81       2098.54        76.75 o                         
   7  -5  -4       1347.58       1563.87       156.06 o                         
   8  -5  -4        588.05        647.37        96.67 o                         
  -7  -4  -4        460.22        419.77        92.51 o                         
  -6  -4  -4        712.68        926.27       120.28 o                         
  -5  -4  -4        525.68        522.02        87.44 o                         
  -4  -4  -4        460.79        447.46        46.87 o                         
  -3  -4  -4       2875.37       2940.95       101.12 o                         
  -2  -4  -4       4237.69       4346.25        89.56 o                         
  -1  -4  -4       1917.45       1844.03        62.44 o                         
   0  -4  -4       1699.37       1747.93        58.32 o                         
   1  -4  -4      11532.68      11540.44       190.25 o                         
   2  -4  -4       6048.25       6079.72       141.01 o                         
   3  -4  -4       4583.00       4679.96       122.48 o                         
   4  -4  -4        108.61        101.76        14.71 o                         
   5  -4  -4       1814.25       1811.72        54.63 o                         
   6  -4  -4       1340.19       1391.98        51.40 o                         
   7  -4  -4        245.34        242.90        41.29 o                         
   8  -4  -4         58.82         53.35        53.04 o                         
   9  -4  -4        413.74        516.11        91.08 o                         
  -7  -3  -4        628.66        710.96       112.01 o                         
  -6  -3  -4        283.19        281.63        71.69 o                         
  -5  -3  -4        214.77        276.99        62.73 o                         
  -4  -3  -4       2782.99       2728.47        80.52 o                         
  -3  -3  -4       3262.66       3442.63       140.01 o                         
  -2  -3  -4        566.35        535.53        28.29 o                         
  -1  -3  -4        970.13        981.67        45.34 o                         
   0  -3  -4      12757.52      12602.99       150.84 o                         
   1  -3  -4       2199.19       2074.96        67.05 o                         
   2  -3  -4       1935.25       1969.17        72.59 o                         
   3  -3  -4       1868.49       1850.29        67.75 o                         
   4  -3  -4       6477.36       6578.81        91.36 o                         
   5  -3  -4       3054.85       3063.73        86.38 o                         
   6  -3  -4        557.34        538.28        30.24 o                         
   7  -3  -4        248.67        293.93        44.25 o                         
   8  -3  -4       1187.01       1287.59        93.44 o                         
   9  -3  -4        706.79        832.11       104.76 o                         
  -7  -2  -4         38.24        -61.07        72.77 o                         
  -6  -2  -4        596.44        567.10        90.27 o                         
  -5  -2  -4       3045.18       3423.67       188.00 o                         
  -4  -2  -4       3710.97       3601.56       116.95 o                         
  -3  -2  -4        178.58        138.69        28.19 o                         
  -2  -2  -4        967.35        956.31        63.51 o                         
  -1  -2  -4      10111.50      10448.22       194.69 o                         
   0  -2  -4       9522.70       9736.63       255.85 o                         
   1  -2  -4        155.19        157.93        26.84 o                         
   2  -2  -4        389.71        372.83        26.04 o                         
   3  -2  -4       7843.62       7715.06       103.40 o                         
   4  -2  -4       3651.28       3492.58        94.20 o                         
   5  -2  -4        214.46        193.90        13.12 o                         
   6  -2  -4        600.64        575.38        24.39 o                         
   7  -2  -4       1814.87       1664.71        52.01 o                         
   8  -2  -4        694.59        657.77        66.80 o                         
   9  -2  -4         45.62         83.70        42.90 o                         
  -8  -1  -4         16.67        -12.82        38.31 o                         
  -7  -1  -4        436.01        485.87        96.55 o                         
  -6  -1  -4       2032.37       2034.23       144.79 o                         
  -5  -1  -4       2862.03       2891.09        96.30 o                         
  -4  -1  -4        373.39        372.03        33.14 o                         
  -3  -1  -4        750.43        747.67        38.81 o                         
  -2  -1  -4       3882.76       4055.42        89.40 o                         
  -1  -1  -4       3653.95       3839.68       316.10 o                         
   0  -1  -4        379.91        435.78        50.05 o                         
   1  -1  -4       6200.02       6088.33       146.36 o                         
   2  -1  -4      12926.71      12755.47       176.21 o                         
   3  -1  -4       5649.31       5591.90       106.93 o                         
   4  -1  -4          5.70          4.71         8.82 o                         
   5  -1  -4       3291.69       3343.99        83.98 o                         
   6  -1  -4       4679.95       4784.13       148.29 o                         
   7  -1  -4       2525.08       2325.39        62.26 o                         
   8  -1  -4         74.33         77.22        28.80 o                         
   9  -1  -4        161.58        159.98        50.92 o                         
  -8   0  -4        240.00        140.97        73.80 o                         
  -7   0  -4        831.77        796.71        91.72 o                         
  -6   0  -4        903.39       1008.29        68.86 o                         
  -5   0  -4         40.71         20.29        19.10 o                         
  -4   0  -4       3524.99       3425.73        70.75 o                         
  -3   0  -4       4680.21       4707.20        91.65 o                         
  -2   0  -4       6195.25       6280.87       126.96 o                         
  -1   0  -4        950.06       1109.78       102.63 o                         
   0   0  -4      13385.32      14802.85       340.70 o                         
   1   0  -4      25392.26      25285.05       373.18 o                         
   2   0  -4      14450.61      14108.46       879.00 o                         
   3   0  -4        918.77        892.73        59.79 o                         
   4   0  -4       1841.49       1913.06        80.70 o                         
   5   0  -4       4046.31       4155.98       112.09 o                         
   6   0  -4       1408.11       1372.76        49.31 o                         
   7   0  -4         11.91         -0.68        10.85 o                         
   8   0  -4        469.51        456.41        55.06 o                         
   9   0  -4        645.98        605.62        83.01 o                         
  -8   1  -4        807.08       1017.39       203.75 o                         
  -7   1  -4        737.11        780.33        89.54 o                         
  -6   1  -4         75.96         96.92        27.23 o                         
  -5   1  -4       1767.81       1873.12        85.94 o                         
  -4   1  -4       5262.92       5415.01        95.36 o                         
  -3   1  -4       4218.27       4296.03       112.15 o                         
  -2   1  -4          7.31          0.68        12.34 o                         
  -1   1  -4       7349.25       7744.28       241.96 o                         
   0   1  -4       8021.43       7907.66       239.64 o                         
   1   1  -4       5150.79       5178.24       159.45 o                         
   2   1  -4        235.91        236.90        25.98 o                         
   3   1  -4       8350.71       8700.48       342.80 o                         
   4   1  -4       3803.12       3813.97        99.01 o                         
   5   1  -4       1728.88       1679.45        62.38 o                         
   6   1  -4        509.02        521.87        29.21 o                         
   7   1  -4       2001.99       2008.05        60.67 o                         
   8   1  -4       1686.04       1624.31       121.69 o                         
   9   1  -4        448.23        436.08        71.81 o                         
  -8   2  -4        182.27        239.18        72.63 o                         
  -7   2  -4        342.08        253.20        52.45 o                         
  -6   2  -4        829.32        906.84        68.13 o                         
  -5   2  -4       4525.04       4475.33       158.65 o                         
  -4   2  -4        827.13        879.84        41.09 o                         
  -3   2  -4       1019.41       1016.48        45.81 o                         
  -2   2  -4       7049.80       7217.35       107.54 o                         
  -1   2  -4      17842.88      18229.71       388.23 o                         
   1   2  -4        375.41        366.40        50.98 o                         
   2   2  -4       8927.18       9039.10       150.71 o                         
   3   2  -4       5945.70       5932.80       101.92 o                         
   4   2  -4       1956.53       1959.73        63.63 o                         
   5   2  -4        274.00        240.05        25.66 o                         
   6   2  -4       2335.87       2225.54        75.12 o                         
   7   2  -4       1451.02       1461.44        53.74 o                         
   8   2  -4        230.07        194.21       106.32 o                         
   9   2  -4         32.73        -35.34        72.89 o                         
  -8   3  -4        144.61        -10.47       113.96 o                         
  -7   3  -4       1603.79       1640.64       168.89 o                         
  -6   3  -4       2048.62       2170.70       344.92 o                         
  -5   3  -4       1621.80       1667.39       105.11 o                         
  -4   3  -4        523.21        508.42        40.37 o                         
  -3   3  -4       3902.69       3915.13       107.49 o                         
  -2   3  -4       5959.34       6303.85       162.90 o                         
  -1   3  -4       2049.06       2092.74       127.02 o                         
   0   3  -4       2787.52       2822.47       111.51 o                         
   1   3  -4       6791.62       6601.65       277.10 o                         
   2   3  -4       6029.39       6132.62       109.15 o                         
   3   3  -4        148.56        119.19        17.00 o                         
   4   3  -4       1477.71       1470.28        54.06 o                         
   5   3  -4       5156.87       5036.55       130.84 o                         
   6   3  -4       2790.82       2726.18        79.09 o                         
   7   3  -4        337.46        318.13        28.63 o                         
   8   3  -4        148.92        198.83        50.64 o                         
  -8   4  -4        564.18        499.93        96.32 o                         
  -7   4  -4        274.54        331.92        79.34 o                         
  -6   4  -4        116.54         69.06        47.58 o                         
  -5   4  -4        833.95        861.10       109.06 o                         
  -4   4  -4       4610.23       4711.37       152.81 o                         
  -3   4  -4       1979.20       1930.32       142.94 o                         
  -2   4  -4         65.58         59.91        23.98 o                         
  -1   4  -4       3059.54       3117.47        80.22 o                         
   0   4  -4      24458.62      23883.53       346.57 o                         
   1   4  -4       8683.87       8557.87       136.90 o                         
   2   4  -4       1516.74       1432.76        41.05 o                         
   3   4  -4        440.79        432.69        27.78 o                         
   4   4  -4       3788.08       3989.98        97.87 o                         
   5   4  -4       2899.16       2857.06        82.42 o                         
   6   4  -4        122.36        114.94        20.52 o                         
   7   4  -4        207.17        208.70        26.06 o                         
   8   4  -4        427.71        477.16       112.65 o                         
  -7   5  -4          2.77         37.51        36.12 o                         
  -6   5  -4        655.66        734.75        94.72 o                         
  -5   5  -4       3394.85       3408.25       175.76 o                         
  -4   5  -4       2093.17       2022.72        95.99 o                         
  -3   5  -4        120.40        122.49        25.07 o                         
  -2   5  -4        669.45        742.80        67.30 o                         
  -1   5  -4      10721.91      11069.14       380.85 o                         
   0   5  -4       2144.25       2094.34        65.44 o                         
   1   5  -4        490.50        478.61        46.31 o                         
   2   5  -4        731.68        724.10        33.76 o                         
   3   5  -4       2988.75       3073.03        66.41 o                         
   4   5  -4       1472.45       1475.97        64.74 o                         
   5   5  -4        327.45        359.28        45.67 o                         
   6   5  -4        751.37        704.74        46.86 o                         
   7   5  -4       1632.86       1600.65        75.14 o                         
   8   5  -4        515.94        666.69       145.36 o                         
  -7   6  -4        270.06        391.98       169.39 o                         
  -6   6  -4        910.67       1112.30       267.25 o                         
  -5   6  -4        456.77        314.19       154.96 o                         
  -4   6  -4         12.70       -145.44       145.44 o                         
  -3   6  -4       2365.01       2401.77       167.92 o                         
  -2   6  -4       4038.20       3888.67       199.99 o                         
  -1   6  -4       2684.33       2335.31       199.07 o                         
   0   6  -4         20.04         26.37        12.43 o                         
   1   6  -4       1979.73       2045.59        70.09 o                         
   2   6  -4       4739.87       4757.94        91.52 o                         
   3   6  -4       1892.36       1891.57        67.93 o                         
   4   6  -4         35.25         37.51        14.11 o                         
   5   6  -4        864.68        810.27        55.99 o                         
   6   6  -4       1639.74       1745.36       102.13 o                         
   7   6  -4        449.29        458.09       102.20 o                         
  -7   7  -4        700.35        804.42       243.14 o                         
  -6   7  -4        468.14        471.37       181.51 o                         
  -5   7  -4          4.78        139.26       101.79 o                         
  -4   7  -4       1107.18       1119.94       239.90 o                         
  -3   7  -4       2479.94       2251.96       171.24 o                         
  -2   7  -4       1222.90       1202.95       153.39 o                         
  -1   7  -4          5.52        -21.61        32.51 o                         
   0   7  -4       2013.34       1987.06        81.64 o                         
   1   7  -4       2384.22       2375.86        88.53 o                         
   2   7  -4        662.22        592.45        43.96 o                         
   3   7  -4        135.87         89.58        21.13 o                         
   4   7  -4       2167.94       2031.56        75.91 o                         
   5   7  -4       1095.77       1183.12       104.94 o                         
   6   7  -4        578.40        535.79        63.62 o                         
   7   7  -4         38.01         46.59        38.03 o                         
  -6   8  -4         43.03         -8.78       106.98 o                         
  -5   8  -4        354.42        158.26       108.75 o                         
  -4   8  -4        953.92        950.60       257.14 o                         
  -3   8  -4         27.61         -0.55       104.19 o                         
  -2   8  -4        623.31        578.79       120.53 o                         
  -1   8  -4       2981.31       3240.70       181.55 o                         
   0   8  -4       3488.09       3777.37       192.13 o                         
   1   8  -4       1001.60       1025.29        81.53 o                         
   2   8  -4        227.75        193.58        36.20 o                         
   3   8  -4       1478.06       1449.55        84.41 o                         
   4   8  -4       1178.00       1158.37       111.23 o                         
   5   8  -4        504.37        473.47        74.45 o                         
   6   8  -4         17.88         27.46        28.66 o                         
  -5   9  -4        790.78        829.58       240.92 o                         
  -4   9  -4        163.75        -34.58        95.69 o                         
  -3   9  -4        228.65        184.41       139.19 o                         
  -1   9  -4       1700.93       1639.22       140.06 o                         
   0   9  -4        593.97        575.24        89.51 o                         
   1   9  -4        244.56        244.11        60.64 o                         
   2   9  -4        409.47        376.49        71.34 o                         
   3   9  -4        593.86        723.56        95.67 o                         
   4   9  -4         17.70         -4.00        38.86 o                         
   5   9  -4        191.28        187.09        45.92 o                         
  -4  10  -4        193.89        239.43       141.21 o                         
  -3  10  -4        670.24        572.69       204.24 o                         
  -1  10  -4         76.85         79.37        73.96 o                         
   0  10  -4        499.20        617.36       131.45 o                         
   1  10  -4        771.95        705.97       100.12 o                         
   2  10  -4        489.41        636.34       100.37 o                         
   3  10  -4         28.73        -28.15        62.83 o                         
   4  10  -4        266.47        200.69        91.32 o                         
  -1  11  -4        156.63        246.48       107.23 o                         
   0  11  -4        532.18        432.21       127.11 o                         
   1  11  -4        172.65        221.09       105.03 o                         
   2  11  -4          2.74        -29.38        79.24 o                         
   0 -11  -3        206.47        248.39        59.86 o                         
   1 -11  -3         39.00         88.81        65.48 o                         
   2 -11  -3        237.20        212.67        54.54 o                         
  -2 -10  -3        608.29        606.29        98.09 o                         
  -1 -10  -3        268.13        161.28        41.45 o                         
   0 -10  -3        161.84         46.20        51.98 o                         
   1 -10  -3        407.83        370.04        69.34 o                         
   2 -10  -3        773.13        742.07        84.01 o                         
   3 -10  -3        126.52        107.51        45.34 o                         
   4 -10  -3         91.65         85.21        43.68 o                         
   5 -10  -3        389.11        364.86        85.07 o                         
  -4  -9  -3        469.43        491.10        97.18 o                         
  -3  -9  -3        536.33        555.32        93.71 o                         
  -2  -9  -3        132.72         93.83        42.13 o                         
  -1  -9  -3        201.71        156.05        39.53 o                         
   0  -9  -3        652.36        755.57        64.86 o                         
   1  -9  -3        648.20        632.44        58.65 o                         
   2  -9  -3          8.75         23.41        33.92 o                         
   3  -9  -3        700.14        691.34       106.38 o                         
   4  -9  -3       1112.56       1303.37       133.51 o                         
   5  -9  -3        631.39        615.93        95.96 o                         
   6  -9  -3         39.65         34.03        84.12 o                         
  -5  -8  -3        380.99        273.21        81.77 o                         
  -4  -8  -3        345.68        574.30       102.70 o                         
  -3  -8  -3         20.83         32.60        48.60 o                         
  -2  -8  -3        657.81        739.14        73.62 o                         
  -1  -8  -3       2852.12       2963.64       131.63 o                         
   0  -8  -3       1050.51       1024.80        71.04 o                         
   1  -8  -3         83.66         38.25        34.92 o                         
   2  -8  -3       1039.42       1011.02        85.73 o                         
   3  -8  -3       2594.69       2707.07       171.64 o                         
   4  -8  -3       1029.65       1016.66       109.45 o                         
   5  -8  -3        161.98        273.92        65.32 o                         
   6  -8  -3        180.37        186.02        65.16 o                         
   7  -8  -3        450.65        327.86        80.70 o                         
  -6  -7  -3        464.68        468.14       104.73 o                         
  -5  -7  -3        348.78        305.69        81.15 o                         
  -4  -7  -3          0.17         36.46        47.24 o                         
  -3  -7  -3       1428.91       1458.12        86.00 o                         
  -2  -7  -3       2703.31       2803.60       123.60 o                         
  -1  -7  -3       1764.35       1881.98        97.57 o                         
   0  -7  -3        217.18        215.82        42.45 o                         
   1  -7  -3       1256.06       1231.03        88.19 o                         
   2  -7  -3       2139.32       1997.70       150.75 o                         
   3  -7  -3        717.70        754.31        87.70 o                         
   4  -7  -3        106.06         60.09        39.19 o                         
   5  -7  -3        619.23        623.44       156.72 o                         
   6  -7  -3       1938.55       2110.59       168.77 o                         
   7  -7  -3        195.54        423.66        81.86 o                         
  -6  -6  -3        141.07        230.93        73.22 o                         
  -5  -6  -3         32.82         12.74        56.89 o                         
  -4  -6  -3       1933.44       1826.06       106.98 o                         
  -3  -6  -3       2328.03       2273.17       120.54 o                         
  -2  -6  -3       1374.08       1466.61        69.65 o                         
  -1  -6  -3         25.13         20.11        16.05 o                         
   0  -6  -3       3194.27       3194.74       109.11 o                         
   1  -6  -3       4528.18       4353.23       144.12 o                         
   2  -6  -3        923.26        902.74        58.03 o                         
   3  -6  -3         31.62         20.81        21.21 o                         
   4  -6  -3       2058.41       2008.93       105.01 o                         
   5  -6  -3       2967.61       2823.85        98.69 o                         
   6  -6  -3        605.11        680.85        52.68 o                         
   7  -6  -3         27.37         64.61        49.64 o                         
   8  -6  -3        318.58        375.90        81.23 o                         
  -7  -5  -3        113.05        141.90        64.60 o                         
  -6  -5  -3         80.39         44.11        55.31 o                         
  -5  -5  -3       1468.56       1756.99       242.08 o                         
  -4  -5  -3       2825.49       2811.56       120.34 o                         
  -3  -5  -3       1266.59       1177.70        43.98 o                         
  -2  -5  -3         22.07         19.12        13.13 o                         
  -1  -5  -3       2711.34       2805.25        86.78 o                         
   0  -5  -3       3308.91       3353.74       104.54 o                         
   1  -5  -3        775.46        819.53        55.95 o                         
   2  -5  -3        793.97        837.44        57.05 o                         
   3  -5  -3       4612.87       4757.20       118.97 o                         
   4  -5  -3       3532.37       3589.30       105.41 o                         
   5  -5  -3        699.73        648.17        41.78 o                         
   6  -5  -3        522.81        490.67        39.66 o                         
   7  -5  -3       1449.66       1287.51       122.37 o                         
   8  -5  -3       1078.00       1234.65       153.20 o                         
  -7  -4  -3         77.22         17.95        56.93 o                         
  -6  -4  -3        747.58        939.73       119.15 o                         
  -5  -4  -3       1349.76       1300.20        53.51 o                         
  -4  -4  -3        114.13        109.93        23.94 o                         
  -3  -4  -3       1053.68       1010.75        59.55 o                         
  -2  -4  -3       6724.77       6644.13        96.74 o                         
  -1  -4  -3       5447.67       5500.01       142.54 o                         
   0  -4  -3       1881.12       1864.52        89.13 o                         
   1  -4  -3       3293.09       3213.00        98.82 o                         
   2  -4  -3       9835.70       9952.06       172.18 o                         
   3  -4  -3      10659.21      10734.09       180.67 o                         
   4  -4  -3       2226.35       2216.60        75.66 o                         
   5  -4  -3        204.23        197.89        26.85 o                         
   6  -4  -3       1879.84       1837.19        69.02 o                         
   7  -4  -3       1383.92       1377.83       120.31 o                         
   8  -4  -3        136.54         96.26        46.76 o                         
   9  -4  -3         38.61        -31.25        44.51 o                         
  -8  -3  -3        272.95        277.31        92.26 o                         
  -7  -3  -3        931.86       1024.27       127.09 o                         
  -6  -3  -3       1082.89       1266.15       129.32 o                         
  -5  -3  -3        142.63        143.81        51.05 o                         
  -4  -3  -3       1892.46       1923.04       136.86 o                         
  -3  -3  -3       8823.82       8797.98       294.10 o                         
  -2  -3  -3       8640.87       8032.40       435.43 o                         
  -1  -3  -3       3612.23       3662.91        71.18 o                         
   0  -3  -3        924.04        925.81        47.67 o                         
   1  -3  -3       8523.14       8246.43        94.18 o                         
   2  -3  -3       9489.16       9516.25       148.37 o                         
   3  -3  -3        472.74        470.73        25.66 o                         
   4  -3  -3       1671.29       1644.79        49.60 o                         
   5  -3  -3       3590.24       3688.18        69.55 o                         
   6  -3  -3       1785.55       1766.49        61.82 o                         
   7  -3  -3          7.25          6.76        14.77 o                         
   8  -3  -3        897.41        933.38       140.07 o                         
   9  -3  -3        804.71        688.24       128.15 o                         
  -8  -2  -3        522.91        622.61       104.37 o                         
  -7  -2  -3        640.46        544.79        91.47 o                         
  -6  -2  -3         53.39         28.70        45.41 o                         
  -5  -2  -3       1375.31       1351.11       114.79 o                         
  -4  -2  -3       5695.66       5510.41       204.94 o                         
  -3  -2  -3       3024.01       3050.88       119.42 o                         
  -2  -2  -3        497.43        477.37        49.21 o                         
  -1  -2  -3       5697.73       5772.77        90.62 o                         
   0  -2  -3      20615.79      20149.77       248.48 o                         
   1  -2  -3      10511.27      10595.95       142.11 o                         
   2  -2  -3        118.33        139.91        16.63 o                         
   3  -2  -3       6346.80       6369.66       106.67 o                         
   4  -2  -3      12369.77      12455.31       120.78 o                         
   5  -2  -3       4723.95       4650.39        77.66 o                         
   6  -2  -3        282.15        286.67        26.13 o                         
   7  -2  -3        872.14        869.50        45.55 o                         
   8  -2  -3       1130.52       1164.47        97.19 o                         
   9  -2  -3        493.61        512.51        78.94 o                         
  -8  -1  -3        315.32        361.43        83.53 o                         
  -7  -1  -3         19.87         -2.90        65.24 o                         
  -6  -1  -3       1888.75       2000.90       131.99 o                         
  -5  -1  -3       4493.90       4712.47       181.02 o                         
  -4  -1  -3       4181.93       4170.60        90.90 o                         
  -3  -1  -3        142.44        120.05        14.35 o                         
  -2  -1  -3       5493.99       5563.15        86.48 o                         
  -1  -1  -3       9437.86      10035.23       285.60 o                         
   0  -1  -3       9458.14       9940.16       235.65 o                         
   1  -1  -3       2570.56       2647.25       105.62 o                         
   2  -1  -3       7992.17       8074.04       120.82 o                         
   3  -1  -3      13410.30      13624.77       172.87 o                         
   4  -1  -3       3373.91       3253.63        58.29 o                         
   5  -1  -3         76.43         77.84        10.28 o                         
   6  -1  -3       2336.53       2345.40        73.63 o                         
   7  -1  -3       2994.03       2946.26        92.65 o                         
   8  -1  -3        481.96        552.12       102.29 o                         
   9  -1  -3          2.33         -8.54        37.07 o                         
  -8   0  -3          1.68          6.21        41.61 o                         
  -7   0  -3        734.59        735.29        87.07 o                         
  -6   0  -3       1605.18       1615.30        85.65 o                         
  -5   0  -3       1199.52       1164.00        66.05 o                         
  -4   0  -3        393.30        391.59        32.06 o                         
  -3   0  -3       4587.44       4649.41        71.39 o                         
  -2   0  -3       9223.13       9302.82       113.66 o                         
  -1   0  -3       1816.50       1816.51        77.27 o                         
   0   0  -3       7217.79       7775.16       187.84 o                         
   1   0  -3      20793.72      20550.84       265.84 o                         
   2   0  -3      26098.04      25120.45       275.74 o                         
   3   0  -3       9117.31       9239.45       175.42 o                         
   4   0  -3         72.33         77.14         9.68 o                         
   5   0  -3       3283.83       3419.49        62.53 o                         
   6   0  -3       4679.93       4807.63       188.13 o                         
   7   0  -3       1073.47       1019.19        48.83 o                         
   8   0  -3          8.48         14.72        23.95 o                         
   9   0  -3        347.46        349.33        62.74 o                         
  -8   1  -3        618.50        668.92        88.62 o                         
  -7   1  -3       1719.93       1782.17       128.22 o                         
  -6   1  -3         37.49         57.70        25.55 o                         
  -5   1  -3        466.19        488.78        44.59 o                         
  -4   1  -3       8204.76       8293.34       168.33 o                         
  -3   1  -3      14007.82      14225.44       137.80 o                         
  -2   1  -3       4308.48       4329.15        79.98 o                         
  -1   1  -3        705.10        755.85        46.36 o                         
   2   1  -3      10689.86      10898.79       155.44 o                         
   3   1  -3       1484.38       1503.59        39.74 o                         
   4   1  -3       2081.32       2151.08        49.77 o                         
   5   1  -3       4052.68       4109.02        77.83 o                         
   6   1  -3        335.40        301.65        31.91 o                         
   7   1  -3        739.38        730.94        39.47 o                         
   8   1  -3       1490.40       1489.38        70.74 o                         
   9   1  -3        781.88       1241.61       176.16 o                         
  -8   2  -3       1079.79       1073.86       149.98 o                         
  -7   2  -3         53.77         75.48        60.59 o                         
  -6   2  -3         57.03         59.95        26.50 o                         
  -5   2  -3       2953.56       3038.67       105.03 o                         
  -4   2  -3       5028.64       4971.68       124.66 o                         
  -3   2  -3        298.14        276.00        21.24 o                         
  -2   2  -3       1809.30       1796.21        45.27 o                         
  -1   2  -3       3418.79       3381.28       284.10 o                         
   0   2  -3      17721.70      17133.63       233.42 o                         
   1   2  -3        144.19        136.37        21.00 o                         
   2   2  -3       6030.26       6135.94       111.14 o                         
   3   2  -3      13748.79      13968.71       172.77 o                         
   4   2  -3       8411.01       8500.26       106.63 o                         
   5   2  -3       1413.70       1414.86        48.36 o                         
   6   2  -3        962.02        925.53        42.19 o                         
   7   2  -3       2240.01       2333.48        67.93 o                         
   8   2  -3       1067.17       1038.91        60.18 o                         
   9   2  -3        275.30        251.74        94.17 o                         
  -8   3  -3         25.58         53.38        64.57 o                         
  -7   3  -3        742.21        756.70       119.22 o                         
  -6   3  -3       2259.60       2431.97       177.17 o                         
  -5   3  -3       3256.41       3142.31       137.86 o                         
  -4   3  -3        443.77        438.13        42.11 o                         
  -3   3  -3       2253.36       2307.76        77.34 o                         
  -2   3  -3       4841.40       4698.44       131.19 o                         
  -1   3  -3      11693.19      12099.78       312.28 o                         
   0   3  -3         10.84          6.98        11.66 o                         
   1   3  -3       2644.06       2518.57        73.95 o                         
   2   3  -3      14542.92      14705.00       134.54 o                         
   3   3  -3       6686.05       6728.59        96.83 o                         
   4   3  -3        472.17        449.59        27.89 o                         
   5   3  -3       1150.72       1102.61        49.89 o                         
   6   3  -3       2771.12       2783.60        73.01 o                         
   7   3  -3       1084.30       1002.55        47.53 o                         
   8   3  -3         10.47         14.19        57.46 o                         
  -8   4  -3        291.75         43.09        92.59 o                         
  -7   4  -3       1064.99       1096.58       125.41 o                         
  -6   4  -3       1155.86       1119.69       116.99 o                         
  -5   4  -3        312.34        303.29        55.78 o                         
  -4   4  -3       1190.47       1318.20        70.15 o                         
  -3   4  -3       3854.54       3766.55        98.99 o                         
  -2   4  -3       1039.62        974.71        49.86 o                         
   0   4  -3      12537.85      12492.32       290.40 o                         
   1   4  -3      11610.65      11634.21       119.17 o                         
   2   4  -3       8125.22       8217.21        92.92 o                         
   3   4  -3         51.63         44.18        11.97 o                         
   4   4  -3       1959.30       2032.29        65.36 o                         
   5   4  -3       4769.52       4727.04       104.67 o                         
   6   4  -3       1651.23       1606.40        64.48 o                         
   7   4  -3         21.20         26.96        14.94 o                         
   8   4  -3        220.35        198.19        52.90 o                         
  -8   5  -3        505.63        845.91       238.20 o                         
  -7   5  -3        200.26         95.88       108.83 o                         
  -6   5  -3        102.16         95.32       107.59 o                         
  -5   5  -3       2465.97       2638.79       214.81 o                         
  -4   5  -3       5586.36       5216.65       333.99 o                         
  -3   5  -3       2931.06       2707.10        93.16 o                         
  -2   5  -3        260.12        316.91        69.31 o                         
  -1   5  -3       6737.39       6553.50       278.92 o                         
   0   5  -3       9638.17       9590.52       169.59 o                         
   1   5  -3       4813.10       4942.29        82.63 o                         
   2   5  -3        587.29        582.16        27.85 o                         
   3   5  -3       1733.11       1757.04        53.73 o                         
   4   5  -3       2849.65       2808.43        76.43 o                         
   5   5  -3        334.22        294.42        29.00 o                         
   6   5  -3          2.29         -8.02        14.23 o                         
   7   5  -3       1119.83       1122.41        81.02 o                         
   8   5  -3        698.81        742.11        93.81 o                         
  -7   6  -3         20.03        306.50       172.91 o                         
  -6   6  -3        908.46        729.69       224.39 o                         
  -5   6  -3       1567.83       1724.58       205.71 o                         
  -4   6  -3       1988.15       1808.65       302.19 o                         
  -3   6  -3        196.68        197.00        53.95 o                         
  -2   6  -3       1593.42       1548.38       152.92 o                         
  -1   6  -3       3664.93       3652.37       130.76 o                         
   0   6  -3        558.01        514.60        32.19 o                         
   1   6  -3        443.67        396.92        27.60 o                         
   2   6  -3       4670.27       4668.68        82.60 o                         
   3   6  -3       4088.98       4017.23        88.67 o                         
   4   6  -3        423.05        417.24        35.04 o                         
   5   6  -3         71.03         26.98        22.13 o                         
   6   6  -3       1622.17       1608.05        80.10 o                         
   7   6  -3       1232.59       1207.15        91.62 o                         
  -7   7  -3        622.73        660.75       254.64 o                         
  -6   7  -3        755.45        657.46       220.35 o                         
  -5   7  -3        214.78        184.40       126.46 o                         
  -4   7  -3        311.75        377.49       155.23 o                         
  -3   7  -3       2937.47       2938.95       353.63 o                         
  -2   7  -3       2552.28       2527.99       210.82 o                         
  -1   7  -3        754.43        806.31        84.76 o                         
   0   7  -3        531.12        541.03        70.78 o                         
   1   7  -3       3786.70       3773.71        98.45 o                         
   2   7  -3       3180.36       3195.13       101.01 o                         
   3   7  -3        937.37        848.20        43.72 o                         
   4   7  -3        173.68        111.49        21.52 o                         
   5   7  -3        847.07        885.21        74.09 o                         
   6   7  -3        885.80        921.96        66.75 o                         
   7   7  -3         75.85         79.01        56.30 o                         
  -6   8  -3        131.61       -166.37       166.37 o                         
  -5   8  -3         79.95         29.18       104.99 o                         
  -4   8  -3        855.85        876.32       237.64 o                         
  -3   8  -3       1080.49        899.86       214.28 o                         
  -2   8  -3         47.25        126.45        68.30 o                         
  -1   8  -3        792.70        862.38        95.16 o                         
   0   8  -3       2094.54       2002.21       139.13 o                         
   1   8  -3       2888.70       2996.19       121.67 o                         
   2   8  -3        132.47        141.62        31.35 o                         
   3   8  -3        303.92        274.25        36.90 o                         
   4   8  -3       1230.77       1203.88       111.05 o                         
   5   8  -3        842.75        952.39       106.34 o                         
   6   8  -3         89.75        107.28        64.01 o                         
  -5   9  -3        833.11        830.13       261.43 o                         
  -4   9  -3        683.23       1234.88       289.17 o                         
  -3   9  -3         51.82         79.00        79.55 o                         
  -2   9  -3        919.38        793.09       137.12 o                         
  -1   9  -3       1867.20       2026.37       212.95 o                         
   0   9  -3       2308.18       2165.03       217.24 o                         
   1   9  -3        282.86        226.67        42.21 o                         
   2   9  -3        136.11        137.68        42.28 o                         
   3   9  -3        698.69        705.94       134.33 o                         
   4   9  -3        400.23        369.96        72.33 o                         
   5   9  -3          4.57         33.81        56.29 o                         
  -4  10  -3         69.68        174.06       140.11 o                         
  -3  10  -3        315.47        461.73       190.00 o                         
  -2  10  -3        476.86        254.71        98.29 o                         
  -1  10  -3        511.68        621.26       136.04 o                         
   0  10  -3          9.07         16.91        54.25 o                         
   1  10  -3        452.68        331.24       110.84 o                         
   2  10  -3        760.59        884.71       154.45 o                         
   3  10  -3        248.95        141.47        75.11 o                         
   4  10  -3         19.58        -49.31        89.03 o                         
  -3  11  -3        469.75        556.20       206.23 o                         
  -2  11  -3        204.51        130.34        78.42 o                         
  -1  11  -3         15.29         98.73        76.70 o                         
   0  11  -3        579.05        563.14       133.08 o                         
   1  11  -3        814.81        751.25       157.38 o                         
   2  11  -3        263.88        304.33       106.31 o                         
  -1 -11  -2        547.01        484.08       120.76 o                         
   0 -11  -2        745.01        648.20        95.40 o                         
   1 -11  -2         98.15         77.41        44.55 o                         
   2 -11  -2         33.90         45.51        40.31 o                         
   3 -11  -2        271.91        271.69        56.98 o                         
  -3 -10  -2         91.85        -22.73       120.93 o                         
  -2 -10  -2        585.16        663.87        91.37 o                         
  -1 -10  -2        682.01        631.07        71.49 o                         
   0 -10  -2         10.62        -35.44        39.91 o                         
   1 -10  -2        121.76         34.03        40.96 o                         
   2 -10  -2        928.18        923.26        88.71 o                         
   3 -10  -2        547.32        531.22        68.61 o                         
   4 -10  -2         19.14         20.09        33.47 o                         
   5 -10  -2        166.75        100.32        53.47 o                         
  -4  -9  -2        178.62        219.19        69.38 o                         
  -3  -9  -2        879.62        941.89       115.39 o                         
  -2  -9  -2        593.19        595.88        70.67 o                         
  -1  -9  -2         15.82         28.26        32.26 o                         
   0  -9  -2        308.78        260.64        40.61 o                         
   1  -9  -2       1605.53       1601.22        89.48 o                         
   2  -9  -2        988.39        952.42        59.71 o                         
   3  -9  -2          9.57         40.32        36.93 o                         
   4  -9  -2        406.50        410.19        79.99 o                         
   5  -9  -2        515.30        605.37        97.99 o                         
   6  -9  -2        612.63        645.80       105.11 o                         
  -5  -8  -2        183.96         66.61       111.55 o                         
  -4  -8  -2        685.13        745.57       108.51 o                         
  -3  -8  -2        196.66        174.08        44.61 o                         
  -2  -8  -2        103.99         77.63        32.73 o                         
  -1  -8  -2       1544.22       1558.17        92.99 o                         
   0  -8  -2       2530.07       2593.03       104.45 o                         
   1  -8  -2       1068.68       1027.22        62.51 o                         
   2  -8  -2         31.05         35.64        29.74 o                         
   3  -8  -2       1915.93       1758.21       135.83 o                         
   4  -8  -2       2030.26       1946.16       146.58 o                         
   5  -8  -2       1032.24       1175.73       120.13 o                         
   6  -8  -2         30.05         -6.22        42.73 o                         
   7  -8  -2        423.32        435.60        89.86 o                         
  -6  -7  -2        478.40        657.23       158.54 o                         
  -5  -7  -2        685.58        669.23       104.87 o                         
  -4  -7  -2        450.51        431.41        81.99 o                         
  -3  -7  -2        461.02        372.84        46.55 o                         
  -2  -7  -2       2600.60       2818.93       123.07 o                         
  -1  -7  -2       4307.88       4398.92       145.10 o                         
   0  -7  -2       2840.10       2711.92        99.75 o                         
   1  -7  -2         24.93         18.76        23.24 o                         
   2  -7  -2       1485.55       1426.02       111.64 o                         
   3  -7  -2       2693.05       2602.24       151.49 o                         
   4  -7  -2        415.63        400.70        40.00 o                         
   5  -7  -2         29.52         62.15        41.42 o                         
   6  -7  -2       1152.23       1056.64       116.04 o                         
   7  -7  -2        536.78        629.83        96.50 o                         
   8  -7  -2         67.78         85.81        72.85 o                         
  -6  -6  -2        730.95        729.47       113.60 o                         
  -5  -6  -2        494.70        613.42        95.36 o                         
  -4  -6  -2        208.50        164.65        23.29 o                         
  -3  -6  -2       2001.23       1954.15        90.11 o                         
  -2  -6  -2       2808.12       3015.77        98.97 o                         
  -1  -6  -2       1214.63       1247.45        59.51 o                         
   0  -6  -2        392.10        410.73        32.21 o                         
   1  -6  -2       4241.59       4367.34       107.96 o                         
   2  -6  -2       2157.01       2128.65        85.05 o                         
   3  -6  -2        558.68        582.43        47.19 o                         
   4  -6  -2       1384.40       1324.58        61.94 o                         
   5  -6  -2       3431.24       3478.82       106.79 o                         
   6  -6  -2       2268.61       2340.72        96.99 o                         
   7  -6  -2        498.44        633.54        88.62 o                         
   8  -6  -2         72.54          8.83        46.92 o                         
  -7  -5  -2        485.76        525.49       104.99 o                         
  -6  -5  -2         87.54         35.16        43.64 o                         
  -5  -5  -2        410.51        478.45        85.40 o                         
  -4  -5  -2       2871.85       2988.36       121.38 o                         
  -3  -5  -2       3271.21       3181.88       102.84 o                         
  -2  -5  -2        384.94        383.15        28.27 o                         
  -1  -5  -2       1340.59       1409.03        63.75 o                         
   0  -5  -2       8141.98       8233.95       152.13 o                         
   1  -5  -2       4995.71       5051.16       117.93 o                         
   2  -5  -2       1677.80       1581.13        66.74 o                         
   3  -5  -2       1464.45       1491.37        66.28 o                         
   4  -5  -2       4102.05       4087.35        94.21 o                         
   5  -5  -2       2190.51       2211.74        82.83 o                         
   6  -5  -2        357.25        346.75        33.02 o                         
   7  -5  -2        284.97        239.21        62.11 o                         
   8  -5  -2        930.62        790.88       105.37 o                         
  -7  -4  -2        102.04         79.91        43.15 o                         
  -6  -4  -2        366.31        369.60        78.55 o                         
  -5  -4  -2       1853.64       1841.90        92.40 o                         
  -4  -4  -2       2120.64       2102.73        90.32 o                         
  -3  -4  -2         10.46         12.51         9.00 o                         
  -2  -4  -2       1884.77       1945.50        56.73 o                         
  -1  -4  -2       9633.64       9591.32       181.47 o                         
   0  -4  -2       4273.03       3905.12       157.33 o                         
   1  -4  -2          4.72         13.86        15.87 o                         
   2  -4  -2       3686.99       3794.89       103.48 o                         
   3  -4  -2      10636.74      10444.54       175.59 o                         
   4  -4  -2       4119.24       4020.63       108.43 o                         
   5  -4  -2        183.27        148.73        20.06 o                         
   6  -4  -2        932.57        933.62        45.69 o                         
   7  -4  -2       2458.14       2412.96       135.55 o                         
   8  -4  -2       1047.41       1350.99       170.56 o                         
   9  -4  -2         71.30        -35.67        58.97 o                         
  -8  -3  -2          3.35        -52.97        52.97 o                         
  -7  -3  -2        602.01        613.55        96.12 o                         
  -6  -3  -2       1584.63       1587.49       209.40 o                         
  -5  -3  -2       1178.49       1243.84       111.47 o                         
  -4  -3  -2        256.48        251.90        26.89 o                         
  -3  -3  -2       5972.29       5920.21       130.86 o                         
  -2  -3  -2      14318.99      14251.32       140.77 o                         
  -1  -3  -2      11335.58      11036.08       136.87 o                         
   0  -3  -2        310.02        231.78        37.63 o                         
   1  -3  -2       1281.68       1230.12        63.21 o                         
   2  -3  -2      10898.60      10802.30       177.98 o                         
   3  -3  -2       4507.22       4426.66       123.22 o                         
   4  -3  -2        137.60        126.89        15.40 o                         
   5  -3  -2       1290.25       1255.61        46.32 o                         
   6  -3  -2       2213.45       2261.91        81.05 o                         
   7  -3  -2       1001.67        963.07        61.70 o                         
   8  -3  -2         69.14         65.85        61.28 o                         
   9  -3  -2        373.03        137.35       277.44 o                         
  -8  -2  -2        572.42        529.87       188.20 o                         
  -7  -2  -2       1818.85       1737.14       150.70 o                         
  -6  -2  -2       1553.89       1532.53       129.22 o                         
  -5  -2  -2         40.09         23.54        31.73 o                         
  -4  -2  -2       3093.81       3019.92       117.90 o                         
  -3  -2  -2       5835.47       5555.76       172.05 o                         
  -2  -2  -2      11746.09      11966.92       214.32 o                         
  -1  -2  -2        106.78        111.19        10.96 o                         
   0  -2  -2        258.19        247.47        21.08 o                         
   1  -2  -2       4131.70       4031.66       156.47 o                         
   2  -2  -2       1554.19       1569.70        36.66 o                         
   3  -2  -2       2155.32       2217.22        53.87 o                         
   4  -2  -2       8224.85       8011.00        95.07 o                         
   5  -2  -2       7286.89       7137.95       111.68 o                         
   6  -2  -2       2293.25       2218.44        66.66 o                         
   7  -2  -2         30.19         26.80        22.31 o                         
   8  -2  -2       1148.05       1138.00        74.92 o                         
   9  -2  -2       1045.77       1084.11       147.32 o                         
  -8  -1  -2        761.66        979.10       123.62 o                         
  -7  -1  -2        459.58        342.02        61.63 o                         
  -6  -1  -2        654.78        658.05        76.19 o                         
  -5  -1  -2       2322.96       2190.71       120.08 o                         
  -4  -1  -2       5998.16       6266.26       149.40 o                         
  -3  -1  -2       3591.57       3498.99        72.09 o                         
  -2  -1  -2       2114.00       1987.20        69.00 o                         
  -1  -1  -2      13868.76      13878.17       153.09 o                         
   1  -1  -2      18735.12      18351.73       206.37 o                         
   2  -1  -2        156.98        170.31        16.28 o                         
   3  -1  -2      13129.59      13132.04       127.31 o                         
   4  -1  -2       6575.10       6302.27        96.38 o                         
   5  -1  -2       4199.36       4316.75        89.78 o                         
   6  -1  -2         79.89         94.80        18.29 o                         
   7  -1  -2       1457.68       1449.21        65.48 o                         
   8  -1  -2       1021.51       1006.34        66.22 o                         
   9  -1  -2        133.92        117.10        45.85 o                         
  -8   0  -2        268.07        342.36        72.02 o                         
  -7   0  -2        497.86        474.91        71.77 o                         
  -6   0  -2       1688.56       1678.78       113.00 o                         
  -5   0  -2       5271.41       5277.41       134.67 o                         
  -4   0  -2       1312.38       1327.98        54.07 o                         
  -3   0  -2        967.49        933.42        39.36 o                         
  -2   0  -2      10184.45      10157.35       114.27 o                         
  -1   0  -2      13933.30      14095.19       160.04 o                         
   1   0  -2       1107.47       1089.70        74.88 o                         
   2   0  -2      17487.22      17443.70       263.91 o                         
   3   0  -2      11167.06      11115.04       105.69 o                         
   4   0  -2       1106.70       1094.00        33.60 o                         
   5   0  -2        769.58        770.39        32.32 o                         
   6   0  -2       4433.94       4620.30        99.26 o                         
   7   0  -2       2718.93       2768.11        77.35 o                         
   8   0  -2        269.34        189.88        33.40 o                         
   9   0  -2         55.41        121.81        68.80 o                         
  -8   1  -2        109.22        158.62        66.55 o                         
  -7   1  -2       1778.89       1855.44       129.08 o                         
  -6   1  -2        698.82        729.75        57.75 o                         
  -5   1  -2        120.69        139.44        23.61 o                         
  -4   1  -2       4392.58       4398.86       128.87 o                         
  -3   1  -2      16883.55      16609.40       157.06 o                         
  -2   1  -2      13144.26      13001.11       218.72 o                         
  -1   1  -2       3103.81       3025.18        57.56 o                         
   1   1  -2      20279.09      20428.74       223.01 o                         
   2   1  -2      18375.15      18354.53       160.89 o                         
   3   1  -2       1863.13       1867.24        42.99 o                         
   4   1  -2        871.86        857.91        31.66 o                         
   5   1  -2       3590.44       3764.10        69.76 o                         
   6   1  -2       2698.17       2586.31        67.30 o                         
   7   1  -2        127.58         98.46        17.09 o                         
   8   1  -2        419.10        385.21        41.84 o                         
   9   1  -2        527.85        707.18       140.37 o                         
  -8   2  -2       1549.13       1667.91       179.10 o                         
  -7   2  -2       1128.70       1274.41       147.47 o                         
  -6   2  -2        156.96        150.31        38.39 o                         
  -5   2  -2       1773.61       1818.60        72.47 o                         
  -4   2  -2      10242.41      10316.22       151.70 o                         
  -3   2  -2       8723.54       8769.27       102.52 o                         
  -2   2  -2        831.67        852.42        38.19 o                         
  -1   2  -2       1604.05       1828.74       163.52 o                         
   0   2  -2      25908.65      24935.94       220.32 o                         
   1   2  -2        577.02        627.96        22.75 o                         
   2   2  -2        131.46        142.67        12.72 o                         
   3   2  -2       5337.76       5307.99        82.28 o                         
   4   2  -2      10064.88      10174.17       251.65 o                         
   5   2  -2       3380.54       3307.22        64.59 o                         
   6   2  -2         35.84         37.56        14.20 o                         
   7   2  -2       1146.29       1048.90        52.96 o                         
   8   2  -2       1467.52       1559.13        75.35 o                         
   9   2  -2        840.56        832.84       154.48 o                         
  -8   3  -2        466.65        449.19       146.48 o                         
  -7   3  -2          0.79         62.90        44.24 o                         
  -6   3  -2       1404.71       1401.01       280.21 o                         
  -5   3  -2       3273.75       3367.90       116.48 o                         
  -4   3  -2       1405.62       1403.89        68.20 o                         
  -3   3  -2        275.10        245.94        33.37 o                         
  -2   3  -2       7651.50       7725.71       261.89 o                         
   0   3  -2       2485.33       2437.57        56.53 o                         
   1   3  -2         93.47         88.01         9.52 o                         
   2   3  -2       5410.58       5319.75        74.33 o                         
   3   3  -2      16935.69      16985.53       151.86 o                         
   4   3  -2       6390.49       6546.98        99.36 o                         
   5   3  -2         61.37         71.23        15.08 o                         
   6   3  -2        380.73        380.68        27.21 o                         
   7   3  -2       1996.92       1881.99       102.92 o                         
   8   3  -2        358.60        335.35        50.10 o                         
  -8   4  -2         39.65         66.82       118.39 o                         
  -7   4  -2       1275.50       1249.54       284.22 o                         
  -6   4  -2       2925.88       3011.50       356.14 o                         
  -5   4  -2        929.82        875.28        69.98 o                         
  -4   4  -2          3.51         11.14        16.16 o                         
  -3   4  -2       5801.61       5930.70       132.93 o                         
  -2   4  -2       7666.63       7208.75       223.47 o                         
  -1   4  -2       2999.51       2841.44       163.33 o                         
   0   4  -2        487.46        492.31        23.94 o                         
   1   4  -2       4110.26       4068.22        57.17 o                         
   2   4  -2       9660.58       9889.04        99.57 o                         
   3   4  -2       3402.52       3419.36        65.02 o                         
   4   4  -2        266.02        245.48        23.41 o                         
   5   4  -2       1697.94       1654.46        56.61 o                         
   6   4  -2       2454.05       2406.38        65.38 o                         
   7   4  -2        558.94        547.99        78.39 o                         
   8   4  -2         41.16         11.02        28.17 o                         
  -8   5  -2        309.93        505.98       200.38 o                         
  -7   5  -2        754.80        745.44       232.56 o                         
  -6   5  -2        122.81        141.18       125.74 o                         
  -5   5  -2        742.35        787.17        93.54 o                         
  -4   5  -2       2761.06       2698.96       158.19 o                         
  -3   5  -2       5921.64       6189.88       252.74 o                         
  -2   5  -2        523.75        473.47        82.38 o                         
  -1   5  -2       1091.31       1304.08       121.86 o                         
   0   5  -2       8699.53       8667.96       133.96 o                         
   1   5  -2       7715.46       7347.55       129.92 o                         
   2   5  -2       4402.04       4364.18        75.23 o                         
   3   5  -2        152.96        155.13        17.07 o                         
   4   5  -2       3457.67       3444.73        83.20 o                         
   5   5  -2       1388.74       1414.25        57.45 o                         
   6   5  -2       1022.39        918.29        46.84 o                         
   7   5  -2        136.25        163.02        58.16 o                         
   8   5  -2        454.68        409.13        76.60 o                         
  -8   6  -2        549.08        848.30       269.71 o                         
  -7   6  -2        131.30       -157.24       157.24 o                         
  -6   6  -2        577.40        663.23       221.11 o                         
  -5   6  -2       2006.92       2137.37       149.86 o                         
  -4   6  -2       4652.02       4561.78       208.87 o                         
  -3   6  -2       1377.68       1290.23       239.52 o                         
  -2   6  -2        107.14        157.86        58.37 o                         
  -1   6  -2       1929.87       1886.53        91.19 o                         
   0   6  -2       2726.35       2874.92        89.24 o                         
   1   6  -2        690.49        654.19        39.02 o                         
   2   6  -2       1568.58       1588.24        51.97 o                         
   3   6  -2       3619.16       3484.78        77.68 o                         
   4   6  -2       1772.64       1817.22        59.01 o                         
   5   6  -2        302.95        282.14        29.54 o                         
   6   6  -2        421.44        426.02        54.71 o                         
   7   6  -2       1131.41       1187.40        92.42 o                         
  -7   7  -2        137.49         18.10        68.61 o                         
  -6   7  -2        676.37        220.17       146.95 o                         
  -5   7  -2        716.54        791.61       108.29 o                         
  -4   7  -2         58.01         66.07       108.47 o                         
  -3   7  -2        962.24       1242.75       245.25 o                         
  -2   7  -2       3043.99       2932.34       220.68 o                         
  -1   7  -2       1952.76       1888.32       173.09 o                         
   0   7  -2         27.61         19.14        17.53 o                         
   1   7  -2       3120.89       3104.61       100.16 o                         
   2   7  -2       4801.50       4849.57       107.18 o                         
   3   7  -2       3797.62       3738.08       110.82 o                         
   4   7  -2        448.87        430.74        31.59 o                         
   5   7  -2        186.96        156.46        39.51 o                         
   6   7  -2        819.92        802.31        78.41 o                         
   7   7  -2        390.32        299.64        55.39 o                         
  -6   8  -2        504.97        391.40       181.33 o                         
  -5   8  -2         12.91        362.17       173.68 o                         
  -4   8  -2        757.28        856.35       231.47 o                         
  -3   8  -2       2551.77       2933.06       377.38 o                         
  -2   8  -2       1592.06       1664.79       182.26 o                         
  -1   8  -2        103.44         61.97        53.79 o                         
   0   8  -2       1353.31       1338.75        99.86 o                         
   1   8  -2       2507.31       2488.03       133.70 o                         
   2   8  -2       1600.07       1487.41        60.03 o                         
   3   8  -2         82.45         20.71        28.87 o                         
   4   8  -2        423.11        399.99        69.32 o                         
   5   8  -2        683.69        710.22        73.45 o                         
   6   8  -2        326.31        361.32        57.98 o                         
  -6   9  -2         11.62       -140.58       140.58 o                         
  -5   9  -2        364.05        485.39       210.39 o                         
  -4   9  -2        995.92        757.02       233.37 o                         
  -3   9  -2        395.72        453.35       173.68 o                         
  -2   9  -2         42.48        -19.52        52.27 o                         
  -1   9  -2       1428.18       1354.52       172.49 o                         
   0   9  -2       2014.46       2367.82       223.00 o                         
   1   9  -2        768.29        792.76       137.48 o                         
   2   9  -2         12.97         38.40        67.64 o                         
   3   9  -2        603.98        628.76        83.02 o                         
   4   9  -2        808.09        704.36        91.83 o                         
   5   9  -2        271.17        212.11        61.19 o                         
  -5  10  -2        767.53        897.08       283.15 o                         
  -4  10  -2        537.46        590.27       213.45 o                         
  -3  10  -2         22.72        -49.47        89.13 o                         
  -2  10  -2        293.03        307.58        92.13 o                         
  -1  10  -2        904.35       1046.61       164.79 o                         
   0  10  -2        232.04        120.78        69.89 o                         
   1  10  -2         19.09         20.17        62.14 o                         
   2  10  -2        512.50        421.56       119.27 o                         
   3  10  -2        552.65        605.53       119.19 o                         
   4  10  -2        134.53         96.89        47.96 o                         
  -3  11  -2        238.26        690.77       219.78 o                         
  -2  11  -2        366.76        241.92       105.94 o                         
  -1  11  -2         29.86         61.98        78.11 o                         
   0  11  -2        242.68        232.46        88.38 o                         
   1  11  -2        714.27        836.60       171.31 o                         
   2  11  -2        672.50        798.13       101.01 o                         
  -1 -11  -1        333.12        263.83        67.90 o                         
   0 -11  -1        689.38        723.47        91.78 o                         
   1 -11  -1        584.99        612.08        78.73 o                         
   2 -11  -1        100.51         47.19        63.23 o                         
   3 -11  -1        128.60        141.31        80.92 o                         
  -3 -10  -1         25.32         21.29        53.67 o                         
  -2 -10  -1        175.35        188.22        54.09 o                         
  -1 -10  -1        913.97       1028.02        76.13 o                         
   0 -10  -1        179.71        157.62        67.67 o                         
   1 -10  -1         25.62         77.40        37.33 o                         
   2 -10  -1        474.54        429.53        60.05 o                         
   3 -10  -1        810.59        762.96        95.78 o                         
   4 -10  -1        140.80         48.67        53.23 o                         
   5 -10  -1         33.13        -54.98        54.98 o                         
  -4  -9  -1          0.64         13.62        63.00 o                         
  -3  -9  -1        638.49        665.80        80.41 o                         
  -2  -9  -1        850.75        829.93        80.08 o                         
  -1  -9  -1        189.83        166.69        34.18 o                         
   0  -9  -1         73.19         21.45        20.46 o                         
   1  -9  -1       2028.12       2030.83       140.93 o                         
   2  -9  -1       1972.77       2067.96       116.46 o                         
   3  -9  -1        793.62        679.94        69.47 o                         
   4  -9  -1         32.64         -5.77        30.81 o                         
   5  -9  -1        304.40        288.44       152.39 o                         
   6  -9  -1        876.10        893.18       179.14 o                         
  -5  -8  -1         19.42        -33.71        50.14 o                         
  -4  -8  -1        973.33        901.64       112.74 o                         
  -3  -8  -1       1011.51       1069.59        95.15 o                         
  -2  -8  -1        362.74        318.14        47.78 o                         
  -1  -8  -1        197.36        315.81        73.77 o                         
   0  -8  -1       2669.24       2789.00       103.17 o                         
   1  -8  -1       2336.35       2431.21        86.48 o                         
   2  -8  -1        347.97        338.69        38.66 o                         
   3  -8  -1        145.92         83.97        29.93 o                         
   4  -8  -1       1559.00       1411.49       125.52 o                         
   5  -8  -1        937.76        853.39       102.83 o                         
   6  -8  -1        145.32        214.12        84.67 o                         
   7  -8  -1         62.12        108.58        60.52 o                         
  -6  -7  -1        143.48         59.89        51.91 o                         
  -5  -7  -1        987.00       1007.54       118.90 o                         
  -4  -7  -1       1119.44       1174.26        80.49 o                         
  -3  -7  -1        100.20         97.40        27.33 o                         
  -2  -7  -1       1070.88       1075.24        77.64 o                         
  -1  -7  -1       4906.99       4796.23       136.61 o                         
   0  -7  -1       4619.95       4645.37       122.92 o                         
   1  -7  -1        850.87        813.55        48.34 o                         
   2  -7  -1        221.73        273.51        26.36 o                         
   3  -7  -1       2401.91       2476.90       145.63 o                         
   4  -7  -1       2325.97       2195.36        68.62 o                         
   5  -7  -1        374.95        332.96        64.71 o                         
   6  -7  -1         63.45         55.09        45.68 o                         
   7  -7  -1        446.05        445.30        86.96 o                         
  -7  -6  -1        327.11        305.94        84.42 o                         
  -6  -6  -1       1473.34       1605.31       154.92 o                         
  -5  -6  -1       1763.62       1732.05       147.54 o                         
  -4  -6  -1        267.97        262.73        36.52 o                         
  -3  -6  -1        469.73        481.74        46.21 o                         
  -2  -6  -1       4328.73       4585.35       122.74 o                         
  -1  -6  -1       3330.73       3358.79        80.18 o                         
   0  -6  -1        634.79        627.24        33.47 o                         
   1  -6  -1       1100.97       1112.90        49.27 o                         
   2  -6  -1       1961.94       2125.27        75.31 o                         
   3  -6  -1       2800.58       2785.13        74.16 o                         
   4  -6  -1          0.37         -6.81        11.50 o                         
   5  -6  -1       1261.15       1234.49        62.32 o                         
   6  -6  -1       1797.03       1729.63        96.45 o                         
   7  -6  -1       1112.69       1206.12       120.08 o                         
   8  -6  -1         45.96         43.03        43.51 o                         
  -7  -5  -1        757.47        730.68       115.89 o                         
  -6  -5  -1        913.03       1110.04       124.92 o                         
  -5  -5  -1         58.80         51.10        26.10 o                         
  -4  -5  -1        969.23        882.02        49.37 o                         
  -3  -5  -1       3264.32       3194.24        95.63 o                         
  -2  -5  -1       1280.63       1280.98        50.42 o                         
  -1  -5  -1        142.52        129.05        19.61 o                         
   0  -5  -1       7681.01       7565.27       165.10 o                         
   1  -5  -1       9033.34       9058.58       216.29 o                         
   2  -5  -1       8613.15       8829.56       136.71 o                         
   3  -5  -1        113.37        105.65        15.37 o                         
   4  -5  -1       2462.72       2458.90        71.82 o                         
   5  -5  -1       3716.43       3717.64        80.15 o                         
   6  -5  -1       2274.78       2360.38        79.81 o                         
   7  -5  -1        259.45        223.64        57.87 o                         
   8  -5  -1        248.35        353.64        75.68 o                         
  -8  -4  -1        580.15        658.02       112.77 o                         
  -7  -4  -1        623.90        649.66       101.70 o                         
  -6  -4  -1          9.66        -38.57        47.93 o                         
  -5  -4  -1       1866.92       1752.64       106.50 o                         
  -4  -4  -1       4908.65       5038.18       152.91 o                         
  -3  -4  -1       1775.46       1740.08        59.27 o                         
  -2  -4  -1         76.71         84.69        15.55 o                         
  -1  -4  -1       8191.45       8314.22       130.38 o                         
   0  -4  -1      14601.79      14922.36       222.40 o                         
   1  -4  -1       5645.92       5627.62       107.67 o                         
   2  -4  -1        379.80        420.36        31.32 o                         
   3  -4  -1       3341.81       3357.98        78.78 o                         
   4  -4  -1       4972.13       4988.54        97.17 o                         
   5  -4  -1       1023.48       1052.89        44.15 o                         
   6  -4  -1         32.84         17.19        14.54 o                         
   7  -4  -1       1297.59       1333.49        67.03 o                         
   8  -4  -1       1285.54       1311.61       163.52 o                         
   9  -4  -1        308.29        389.35       104.49 o                         
  -8  -3  -1        309.01        484.72       111.65 o                         
  -7  -3  -1         13.96         67.14        53.62 o                         
  -6  -3  -1       1535.80       1507.63       132.71 o                         
  -5  -3  -1       2326.97       2247.50       144.08 o                         
  -4  -3  -1       1167.98       1145.69        61.75 o                         
  -3  -3  -1       1410.74       1344.85        62.83 o                         
  -2  -3  -1      10751.87      10804.22       125.08 o                         
  -1  -3  -1      19286.14      19297.56       178.20 o                         
   0  -3  -1       7998.29       7973.25       122.92 o                         
   1  -3  -1       1725.60       1765.41        72.47 o                         
   2  -3  -1       6652.79       6565.94       142.93 o                         
   3  -3  -1      14510.36      14046.44       254.49 o                         
   4  -3  -1       2659.40       2595.31        66.88 o                         
   5  -3  -1         55.79         53.01        13.43 o                         
   6  -3  -1       1787.30       1813.34        64.27 o                         
   7  -3  -1       2282.44       2358.88        84.02 o                         
   8  -3  -1        432.67        380.64        94.23 o                         
   9  -3  -1         19.50        -74.22       218.14 o                         
  -8  -2  -1        192.93        227.83        71.30 o                         
  -7  -2  -1       2105.03       2155.19       163.12 o                         
  -6  -2  -1       3488.55       3518.84       186.96 o                         
  -5  -2  -1       1230.23       1270.47       104.73 o                         
  -4  -2  -1        893.29        973.36       111.31 o                         
  -3  -2  -1       8524.81       8191.18       228.01 o                         
  -2  -2  -1      17445.17      17434.25       195.23 o                         
  -1  -2  -1       7566.86       7508.17        97.96 o                         
   0  -2  -1       4880.70       4989.88       124.02 o                         
   1  -2  -1       5372.07       5399.61       104.34 o                         
   2  -2  -1       8023.30       8023.26        88.32 o                         
   3  -2  -1       1427.25       1394.10        41.23 o                         
   4  -2  -1       3374.83       3496.69        68.67 o                         
   5  -2  -1       4290.23       4374.40        88.36 o                         
   6  -2  -1       3375.13       3486.69        81.55 o                         
   7  -2  -1        373.42        385.44        45.85 o                         
   8  -2  -1        257.95        217.42        75.70 o                         
   9  -2  -1        845.47        699.68       318.69 o                         
  -8  -1  -1        905.76        909.14       158.39 o                         
  -7  -1  -1       2709.53       2696.18       158.82 o                         
  -6  -1  -1        116.13        115.70        44.25 o                         
  -5  -1  -1         29.70          3.51        27.84 o                         
  -4  -1  -1       5349.68       5588.22       172.44 o                         
  -3  -1  -1       3834.50       3847.05       113.84 o                         
  -2  -1  -1        136.37        121.73        18.79 o                         
  -1  -1  -1      17357.41      17432.99       178.40 o                         
   1  -1  -1       8885.39       9012.75       175.82 o                         
   2  -1  -1       1792.11       1740.61        35.81 o                         
   3  -1  -1      11955.40      12374.17       125.93 o                         
   4  -1  -1       9949.89       9729.40       118.45 o                         
   5  -1  -1       9110.83       9158.63       127.48 o                         
   6  -1  -1       1379.97       1350.93        49.80 o                         
   7  -1  -1        176.35        181.72        20.13 o                         
   8  -1  -1       1031.87        967.65        77.29 o                         
   9  -1  -1        525.88        584.61       132.61 o                         
  -9   0  -1        665.17        785.40       138.55 o                         
  -8   0  -1        802.52        758.17        96.34 o                         
  -7   0  -1          6.25        -23.54        34.09 o                         
  -6   0  -1        954.67        917.45        90.89 o                         
  -5   0  -1       7353.49       7469.77       180.72 o                         
  -4   0  -1       6240.10       6091.45       122.32 o                         
  -3   0  -1          2.56          6.07         8.88 o                         
  -2   0  -1       5404.78       5395.99        87.80 o                         
  -1   0  -1      18839.09      18208.84       154.28 o                         
   2   0  -1        492.60        474.10        24.03 o                         
   3   0  -1       8982.62       9258.28       100.92 o                         
   4   0  -1       4013.87       3956.90        67.19 o                         
   5   0  -1        114.63         86.00        13.20 o                         
   6   0  -1       1482.36       1495.07        49.19 o                         
   7   0  -1       2091.30       2100.92        84.32 o                         
   8   0  -1        809.85        823.52        71.24 o                         
   9   0  -1         29.39         19.14        42.85 o                         
  -9   1  -1        381.50         89.08       130.32 o                         
  -8   1  -1         89.20        176.23        68.53 o                         
  -7   1  -1        860.33        835.53       118.56 o                         
  -6   1  -1       2881.88       2972.63       114.99 o                         
  -5   1  -1       2691.12       2713.96        86.40 o                         
  -4   1  -1         53.61         43.12        14.73 o                         
  -3   1  -1       6199.82       6344.58       130.59 o                         
  -2   1  -1      14715.20      14626.64       214.23 o                         
  -1   1  -1      14491.00      15245.12       474.05 o                         
   1   1  -1       3628.07       3719.94        47.28 o                         
   2   1  -1      14899.40      14764.18       110.78 o                         
   3   1  -1       6844.21       7097.66        87.63 o                         
   4   1  -1         24.24         30.81         8.59 o                         
   5   1  -1       3442.41       3377.10        57.74 o                         
   6   1  -1       4230.29       4218.67       105.62 o                         
   7   1  -1       2025.09       1855.82        77.18 o                         
   8   1  -1         24.34         29.24        21.00 o                         
   9   1  -1        189.27        334.71       104.68 o                         
  -9   2  -1         54.90       -189.74       189.74 o                         
  -8   2  -1        951.60       1072.10       138.85 o                         
  -7   2  -1       2247.20       2374.96       192.98 o                         
  -6   2  -1       1523.66       1534.05       103.35 o                         
  -5   2  -1        171.12        168.40        29.22 o                         
  -4   2  -1       7804.10       7602.25       149.68 o                         
  -3   2  -1      16234.07      15769.83       313.31 o                         
  -2   2  -1       9423.16       9117.56       315.48 o                         
   0   2  -1      13929.30      13787.30       121.25 o                         
   1   2  -1       6566.52       6340.41        66.35 o                         
   2   2  -1       4099.20       3997.25        72.30 o                         
   3   2  -1        100.12        101.00        13.10 o                         
   4   2  -1       5151.70       5189.12        76.37 o                         
   5   2  -1       5459.45       5287.30        87.34 o                         
   6   2  -1        764.21        748.98        44.83 o                         
   7   2  -1         30.12         34.62        21.49 o                         
   8   2  -1        828.83        906.79        78.34 o                         
   9   2  -1        845.24        918.02       165.88 o                         
  -8   3  -1       1505.02       1029.98       286.64 o                         
  -7   3  -1       1126.13       1254.88       310.17 o                         
  -6   3  -1          2.68        -40.20        43.58 o                         
  -5   3  -1       2671.29       2770.04       102.21 o                         
  -4   3  -1       3193.98       3066.73        95.38 o                         
  -3   3  -1       2265.80       2242.97        71.74 o                         
  -2   3  -1        505.22        699.70       149.19 o                         
  -1   3  -1      15144.30      15050.18       313.30 o                         
   0   3  -1       7875.25       7702.49        85.35 o                         
   1   3  -1        565.65        524.45        19.04 o                         
   2   3  -1       1951.78       1974.76        44.42 o                         
   3   3  -1      13029.71      12786.63       127.27 o                         
   4   3  -1      12592.29      12371.13       134.81 o                         
   5   3  -1        959.28        905.62        33.87 o                         
   6   3  -1        173.87        154.98        20.93 o                         
   7   3  -1       1554.67       1611.80        69.11 o                         
   8   3  -1        962.83        884.75        79.65 o                         
  -8   4  -1         75.08        229.38       150.84 o                         
  -7   4  -1        361.39        120.11       133.08 o                         
  -6   4  -1       3004.59       3317.88       193.38 o                         
  -5   4  -1       3221.81       3422.77       178.60 o                         
  -4   4  -1       1241.49       1241.37        77.85 o                         
  -3   4  -1       2836.92       3095.95       364.72 o                         
  -2   4  -1      12690.60      13201.41       697.54 o                         
  -1   4  -1      17541.29      17147.88       375.70 o                         
   0   4  -1       5276.43       5144.23       181.79 o                         
   1   4  -1        644.60        665.56        23.69 o                         
   2   4  -1       5840.83       5647.21        80.67 o                         
   3   4  -1       6315.81       6164.79        91.09 o                         
   4   4  -1        814.29        824.86        34.51 o                         
   5   4  -1        283.20        317.74        21.55 o                         
   6   4  -1       1308.45       1316.02        51.86 o                         
   7   4  -1       1095.70       1054.02        82.96 o                         
   8   4  -1         44.41         20.13        30.48 o                         
  -8   5  -1        127.71        417.43       204.25 o                         
  -7   5  -1       1475.90       1239.76       308.88 o                         
  -6   5  -1       2221.10       2210.56       155.96 o                         
  -5   5  -1        373.99        280.97       141.70 o                         
  -4   5  -1        871.83        813.79       176.57 o                         
  -3   5  -1       6715.16       8086.90       600.57 o                         
  -2   5  -1       6328.29       6439.32       267.47 o                         
  -1   5  -1       1479.06       1471.26        87.93 o                         
   0   5  -1       2028.38       2085.97        78.17 o                         
   1   5  -1       6265.44       6128.56        87.00 o                         
   2   5  -1       2682.97       2573.11        67.64 o                         
   3   5  -1        493.62        476.44        28.84 o                         
   4   5  -1       2127.21       2079.99        58.63 o                         
   5   5  -1       2660.29       2617.16        80.56 o                         
   6   5  -1       1760.85       1819.43       104.39 o                         
   7   5  -1        159.39        171.33        41.11 o                         
   8   5  -1        130.93        115.67        40.73 o                         
  -8   6  -1        561.22        710.89       261.81 o                         
  -7   6  -1        585.83        546.38       217.56 o                         
  -6   6  -1          0.59        -21.11        56.71 o                         
  -5   6  -1       2015.80       1991.36       133.87 o                         
  -4   6  -1       4949.68       4954.10       214.15 o                         
  -3   6  -1       5055.22       5314.07       487.98 o                         
  -2   6  -1        403.03        421.44        56.41 o                         
  -1   6  -1       1829.37       1924.92        95.34 o                         
   0   6  -1       5011.09       5002.72       133.41 o                         
   1   6  -1       3948.79       3961.96        79.75 o                         
   2   6  -1          0.33        -10.75        10.75 o                         
   3   6  -1        869.64        845.71        39.04 o                         
   4   6  -1       3243.14       3199.36        83.70 o                         
   5   6  -1       1187.04       1233.60        87.48 o                         
   6   6  -1         53.40         59.35        34.17 o                         
   7   6  -1        321.36        307.05        55.62 o                         
  -7   7  -1         33.09        346.99       178.41 o                         
  -6   7  -1        483.80        104.84       120.42 o                         
  -5   7  -1       1633.97       1545.75       158.93 o                         
  -4   7  -1       1008.17        905.16       167.03 o                         
  -3   7  -1         61.40         32.37        37.69 o                         
  -2   7  -1       2019.50       1968.09       178.08 o                         
  -1   7  -1       2406.82       2530.33       130.21 o                         
   0   7  -1       1265.65       1203.36        73.08 o                         
   1   7  -1        415.42        355.27        43.28 o                         
   2   7  -1       2275.30       2249.59        78.52 o                         
   3   7  -1       4264.88       4337.15        97.63 o                         
   4   7  -1       1697.52       1658.46        67.11 o                         
   5   7  -1         21.30         13.59        30.95 o                         
   6   7  -1        376.79        312.51        67.51 o                         
  -7   8  -1        365.02        413.53       200.56 o                         
  -6   8  -1        635.03        399.71       205.52 o                         
  -5   8  -1        290.29        223.71       164.40 o                         
  -4   8  -1        198.51        -65.43       118.66 o                         
  -3   8  -1       2734.87       3120.67       210.21 o                         
  -2   8  -1       2941.63       3165.12       244.11 o                         
  -1   8  -1       2157.68       2108.84       196.93 o                         
   0   8  -1         30.81         17.44        29.98 o                         
   1   8  -1       1531.25       1499.71        87.13 o                         
   2   8  -1       2695.22       2572.51        86.63 o                         
   3   8  -1       1182.71       1189.82        77.92 o                         
   4   8  -1         38.95         -5.84        32.69 o                         
   5   8  -1        336.92        326.03        53.89 o                         
   6   8  -1        420.88        540.70        70.38 o                         
  -6   9  -1        301.64        288.48       167.27 o                         
  -5   9  -1         39.75         52.08       124.65 o                         
  -4   9  -1        954.34       1071.63       272.06 o                         
  -3   9  -1       1361.58       1311.30       151.46 o                         
  -2   9  -1        669.11        606.80       124.77 o                         
  -1   9  -1         12.99          2.56        58.84 o                         
   0   9  -1       1217.65       1482.84       177.50 o                         
   1   9  -1       1114.36       1175.68       163.07 o                         
   2   9  -1        219.29        285.09        57.86 o                         
   3   9  -1         95.76         96.99        42.59 o                         
   4   9  -1        870.88        842.46        99.39 o                         
   5   9  -1        560.54        477.56        67.69 o                         
  -5  10  -1        551.84        441.67       231.04 o                         
  -4  10  -1        995.84        417.94       208.50 o                         
  -3  10  -1         73.97        105.68       125.70 o                         
  -2  10  -1         62.36         62.39        62.86 o                         
  -1  10  -1       1038.81       1134.22       174.05 o                         
   0  10  -1       1204.18       1193.87       175.00 o                         
   1  10  -1         54.23         71.17        49.91 o                         
   2  10  -1        130.80         25.08        76.30 o                         
   3  10  -1        669.22        654.30        89.90 o                         
   4  10  -1        612.62        502.30        87.50 o                         
  -3  11  -1         76.73        120.06        96.94 o                         
  -2  11  -1        349.25        446.63       122.17 o                         
  -1  11  -1        546.06        748.70       162.70 o                         
   0  11  -1         21.05         32.25        54.97 o                         
   1  11  -1        283.89        246.04       106.93 o                         
   2  11  -1        570.06        704.45       153.93 o                         
  -2 -11   0        208.84        300.19        85.01 o                         
  -1 -11   0         27.03        109.08        51.33 o                         
   0 -11   0        333.35        290.01        54.73 o                         
   1 -11   0        763.60        587.98        76.32 o                         
   2 -11   0        264.45        315.84        82.19 o                         
   3 -11   0          9.48         11.66        58.35 o                         
  -3 -10   0        307.37        320.89        72.49 o                         
  -2 -10   0          1.03         19.72        29.53 o                         
  -1 -10   0        579.85        584.83        88.95 o                         
   0 -10   0        851.73        776.35        86.67 o                         
   1 -10   0        296.27        356.00        63.12 o                         
   2 -10   0         15.40        -26.83        44.88 o                         
   3 -10   0        493.27        479.05        73.34 o                         
   4 -10   0        527.90        618.04       102.32 o                         
   5 -10   0         82.71         67.30        56.86 o                         
  -5  -9   0        467.49        569.85       103.21 o                         
  -4  -9   0        339.37        288.46        70.45 o                         
  -3  -9   0        110.63         38.47        42.22 o                         
  -2  -9   0        485.84        567.05        66.79 o                         
  -1  -9   0        804.05        730.89        56.70 o                         
   0  -9   0         76.97         40.01        22.21 o                         
   1  -9   0        733.42        768.98        78.53 o                         
   2  -9   0       1994.76       1962.98       109.93 o                         
   3  -9   0       1774.36       1880.58       121.26 o                         
   4  -9   0        259.92        241.12        40.87 o                         
   5  -9   0         97.84         98.33        50.37 o                         
   6  -9   0        923.41        911.48       119.52 o                         
  -6  -8   0        292.65        292.29        83.37 o                         
  -5  -8   0         79.35         51.97        53.82 o                         
  -4  -8   0        555.54        577.29        79.59 o                         
  -3  -8   0       1721.09       1632.68       112.63 o                         
  -2  -8   0       1863.36       1774.62       103.91 o                         
  -1  -8   0        372.94        229.83        34.82 o                         
   0  -8   0        825.83        827.94        55.39 o                         
   1  -8   0       3919.99       3813.27       174.55 o                         
   2  -8   0       2035.38       1996.07       101.46 o                         
   3  -8   0       1072.05       1051.91        74.41 o                         
   4  -8   0        260.90        258.81        42.31 o                         
   5  -8   0       1032.65        928.78       105.45 o                         
   6  -8   0        374.84        490.25       137.39 o                         
   7  -8   0         36.86         -8.37        71.32 o                         
  -6  -7   0         38.20        -79.99       156.77 o                         
  -5  -7   0        459.35        531.35        90.23 o                         
  -4  -7   0       2142.88       2321.90       113.83 o                         
  -3  -7   0       1828.79       1953.02        96.79 o                         
  -2  -7   0        174.88        159.92        33.25 o                         
  -1  -7   0        988.97        979.06        61.99 o                         
   0  -7   0       4269.24       4256.47       119.85 o                         
   1  -7   0       2229.75       2256.82        69.62 o                         
   2  -7   0         20.62         19.54        21.21 o                         
   3  -7   0       1610.27       1650.33       103.79 o                         
   4  -7   0       3569.57       3438.70       177.64 o                         
   5  -7   0       1339.30       1332.04       119.33 o                         
   6  -7   0         18.35         16.97        41.04 o                         
   7  -7   0        269.25        223.07        71.26 o                         
  -7  -6   0         10.54          2.22        48.00 o                         
  -6  -6   0        918.76        886.68       175.23 o                         
  -5  -6   0       2701.81       2646.09       108.96 o                         
  -4  -6   0       2226.20       2180.73        99.97 o                         
  -3  -6   0         21.58          7.62        19.10 o                         
  -2  -6   0       1510.41       1565.82        65.56 o                         
  -1  -6   0       7061.86       7246.11       115.07 o                         
   0  -6   0       4123.56       4206.22        86.01 o                         
   1  -6   0         20.51         14.22         8.56 o                         
   2  -6   0       1802.17       1798.71        60.15 o                         
   3  -6   0       3996.44       3991.18       134.22 o                         
   4  -6   0       1661.22       1651.41        92.12 o                         
   5  -6   0         26.33         16.95        18.42 o                         
   6  -6   0        778.10        855.09        98.67 o                         
   7  -6   0        953.22       1080.66       115.78 o                         
   8  -6   0        305.35        360.38        80.82 o                         
  -7  -5   0        645.10        765.73       116.11 o                         
  -6  -5   0       2037.71       2157.82       165.94 o                         
  -5  -5   0       2025.24       2124.74        95.72 o                         
  -4  -5   0         15.58         26.95        17.27 o                         
  -3  -5   0       1532.73       1562.87        61.59 o                         
  -2  -5   0       3210.09       3255.09        78.99 o                         
  -1  -5   0       2154.31       2210.71        62.17 o                         
   0  -5   0       1685.29       1793.44        54.96 o                         
   1  -5   0       7571.53       7610.91       124.88 o                         
   2  -5   0       7789.61       7902.50       197.04 o                         
   3  -5   0       2181.63       2136.48        54.39 o                         
   4  -5   0        280.68        249.29        21.86 o                         
   5  -5   0       3561.95       3508.43        75.51 o                         
   6  -5   0       2939.26       2941.68        98.57 o                         
   7  -5   0       1124.00       1203.87       155.73 o                         
   8  -5   0          0.95         61.81        60.90 o                         
  -8  -4   0        368.33        231.37        84.86 o                         
  -7  -4   0       1007.08       1092.78       127.45 o                         
  -6  -4   0        508.62        603.15       103.78 o                         
  -5  -4   0        743.92        691.35        40.43 o                         
  -4  -4   0       4699.16       4737.30        96.30 o                         
  -3  -4   0       5602.77       5506.67       106.22 o                         
  -2  -4   0       3957.02       3995.66        79.41 o                         
  -1  -4   0       3844.22       3799.65        79.37 o                         
   0  -4   0      15975.24      16198.36       168.35 o                         
   1  -4   0      18676.74      18535.15       221.26 o                         
   2  -4   0       6784.75       6612.05       191.66 o                         
   3  -4   0        339.11        337.78        22.98 o                         
   4  -4   0       3269.37       3260.78        68.43 o                         
   5  -4   0       2551.25       2486.55        67.18 o                         
   6  -4   0        583.45        554.91        38.04 o                         
   7  -4   0         99.51         85.40        38.94 o                         
   8  -4   0        676.17        720.41       122.62 o                         
  -8  -3   0        968.23       1325.59       185.22 o                         
  -7  -3   0        466.08        380.49        90.55 o                         
  -6  -3   0        868.67        858.96        99.21 o                         
  -5  -3   0       2817.14       2747.97       103.46 o                         
  -4  -3   0       7838.41       7796.05       129.48 o                         
  -3  -3   0       2608.32       2602.26        68.36 o                         
  -2  -3   0       1968.72       2051.91        52.18 o                         
  -1  -3   0       7729.59       7475.10       101.98 o                         
   0  -3   0      11637.21      11500.53       153.51 o                         
   1  -3   0       1814.16       1767.64        81.11 o                         
   2  -3   0       1408.91       1438.97        37.55 o                         
   3  -3   0      10509.77      10788.89       121.92 o                         
   4  -3   0       4379.93       4378.34        77.72 o                         
   5  -3   0        729.32        721.51        35.76 o                         
   6  -3   0       1086.47       1023.31        48.45 o                         
   7  -3   0       2524.19       2620.19        88.75 o                         
   8  -3   0       1415.20       1466.02       163.06 o                         
   9  -3   0        217.09         64.89       272.42 o                         
  -8  -2   0         54.26         17.81        41.44 o                         
  -7  -2   0        801.92        733.12        98.35 o                         
  -6  -2   0       2818.46       2926.77       169.54 o                         
  -5  -2   0       4674.61       4408.52       186.46 o                         
  -4  -2   0        540.41        560.46        51.15 o                         
  -3  -2   0       4043.99       4132.46       109.63 o                         
  -2  -2   0      15684.52      15173.11       161.36 o                         
  -1  -2   0      17411.57      17122.07       146.96 o                         
   0  -2   0       5738.13       6050.31        82.75 o                         
   1  -2   0       4712.74       4626.93        73.46 o                         
   2  -2   0      12184.25      11948.03       104.34 o                         
   3  -2   0      12844.66      12751.34       123.17 o                         
   4  -2   0        756.35        724.83        34.03 o                         
   5  -2   0        785.45        749.87        37.42 o                         
   6  -2   0       3182.75       3302.75        85.18 o                         
   7  -2   0       1336.75       1282.97        58.00 o                         
   8  -2   0         46.59         77.07        49.21 o                         
   9  -2   0        172.18        344.92        77.46 o                         
  -9  -1   0          4.46         57.29        59.08 o                         
  -8  -1   0        530.32        457.15        94.70 o                         
  -7  -1   0       3829.41       3853.07       186.43 o                         
  -6  -1   0       2427.21       2539.66       137.66 o                         
  -5  -1   0       1684.54       1707.37       101.19 o                         
  -4  -1   0       1711.15       1789.66       115.78 o                         
  -3  -1   0      11350.19      11317.46       504.62 o                         
  -2  -1   0       3750.88       3694.49        56.97 o                         
  -1  -1   0       2478.19       2391.42        51.56 o                         
   1  -1   0      33581.88      30347.24       207.04 o                         
   2  -1   0       8949.46       8796.36        84.84 o                         
   3  -1   0        109.54        117.95        14.13 o                         
   4  -1   0       5532.87       5602.60        80.62 o                         
   5  -1   0       8243.72       8331.52        99.30 o                         
   6  -1   0       3479.01       3417.12        79.86 o                         
   7  -1   0         51.63         71.26        32.73 o                         
   8  -1   0        578.55        510.30        82.56 o                         
   9  -1   0        687.38        434.36       161.75 o                         
  -9   0   0        316.46        192.25       146.36 o                         
  -8   0   0        928.39        892.39       252.24 o                         
  -7   0   0        590.00        581.93        76.74 o                         
  -6   0   0          5.37         20.59        27.50 o                         
  -5   0   0       3127.36       2998.53       128.97 o                         
  -4   0   0      11682.33      12111.94       245.69 o                         
  -3   0   0       2222.45       2105.07        62.39 o                         
  -2   0   0       5123.06       5225.47        89.66 o                         
   2   0   0       5118.16       5172.56        70.46 o                         
   3   0   0       2440.26       2412.15        49.52 o                         
   4   0   0      12085.72      11985.92       125.90 o                         
   5   0   0       3134.32       3119.81        71.63 o                         
   6   0   0          8.39          4.00        17.08 o                         
   7   0   0        633.46        592.44        48.30 o                         
   8   0   0        916.84        914.79        68.01 o                         
   9   0   0        319.34        280.04       100.91 o                         
  -9   1   0        687.94        389.03       205.29 o                         
  -8   1   0        580.49        905.16       264.99 o                         
  -7   1   0         50.72          2.55        39.44 o                         
  -6   1   0       3557.79       3283.39       204.38 o                         
  -5   1   0       8263.05       8513.01       155.93 o                         
  -4   1   0       5306.55       5151.35       103.27 o                         
  -3   1   0         62.08         56.55        12.28 o                         
  -2   1   0       9492.57       9342.87       136.94 o                         
  -1   1   0      33563.57      29812.39      1168.23 o                         
   1   1   0       2458.66       2404.55        43.62 o                         
   2   1   0       4168.46       4029.53        49.21 o                         
   3   1   0      11474.72      11521.03       104.95 o                         
   4   1   0       1968.57       1968.24        51.07 o                         
   5   1   0       1637.82       1721.36        51.00 o                         
   6   1   0       2343.09       2404.47        81.08 o                         
   7   1   0       3656.47       3745.29       109.92 o                         
   8   1   0        484.09        451.17        62.95 o                         
   9   1   0          5.83         16.77        84.29 o                         
  -9   2   0        172.69        193.86       118.46 o                         
  -8   2   0         59.48       -148.25       148.25 o                         
  -7   2   0       1413.67       1198.17       282.45 o                         
  -6   2   0       3160.93       3124.18       143.60 o                         
  -5   2   0        816.06        776.45        54.44 o                         
  -4   2   0        789.90        717.72        45.76 o                         
  -3   2   0      12618.17      12339.58       198.56 o                         
  -2   2   0      12476.84      12574.20       223.62 o                         
  -1   2   0       4759.53       4824.33        87.93 o                         
   0   2   0       5860.79       6075.53        87.22 o                         
   1   2   0      17152.48      17121.95       111.83 o                         
   2   2   0      15873.10      15260.88       117.10 o                         
   3   2   0       4108.78       4093.22        57.15 o                         
   4   2   0        530.76        551.98        26.38 o                         
   5   2   0       4585.54       4730.25        88.08 o                         
   6   2   0       2759.32       2829.99        79.78 o                         
   7   2   0        759.19        711.18        48.24 o                         
   8   2   0         74.96         57.45        36.93 o                         
  -9   3   0        226.31        -23.42       100.47 o                         
  -8   3   0       1525.69       1477.80       333.71 o                         
  -7   3   0       2598.55       2185.67       409.18 o                         
  -6   3   0       1132.91       1129.83       112.60 o                         
  -5   3   0        662.69        599.29        57.72 o                         
  -4   3   0       4277.72       4382.30       134.58 o                         
  -3   3   0      10244.71      10072.39       217.14 o                         
  -2   3   0       1359.05       1404.65        66.10 o                         
  -1   3   0       1850.53       1717.93        49.61 o                         
   0   3   0      12199.15      12087.55       127.42 o                         
   1   3   0       7628.91       7539.36        94.26 o                         
   2   3   0       1979.22       1980.66        45.24 o                         
   3   3   0       2525.42       2485.25        56.51 o                         
   4   3   0       7971.22       7577.52       143.68 o                         
   5   3   0       2853.80       2711.68        84.88 o                         
   6   3   0        837.82        781.67        32.96 o                         
   7   3   0        459.18        506.55        61.77 o                         
   8   3   0        952.59       1035.10        90.93 o                         
  -8   4   0        672.07        587.82       241.01 o                         
  -7   4   0        113.18       -102.69       134.90 o                         
  -6   4   0        522.60        596.30        82.54 o                         
  -5   4   0       2328.64       2306.61       138.06 o                         
  -4   4   0       3086.56       3181.04       116.46 o                         
  -3   4   0        217.01        239.83        29.39 o                         
  -2   4   0       6922.91       6961.97       152.60 o                         
  -1   4   0      18699.62      17975.02       384.96 o                         
   0   4   0      16103.93      15505.96       241.06 o                         
   1   4   0       3847.53       3906.00        78.01 o                         
   2   4   0       3981.00       3966.64        79.94 o                         
   3   4   0       5667.73       5438.63        94.76 o                         
   4   4   0       4798.40       4512.90       119.26 o                         
   5   4   0        694.20        625.29        59.92 o                         
   6   4   0        479.48        549.27        60.81 o                         
   7   4   0       1060.95       1070.31        89.16 o                         
   8   4   0        389.38        415.77        61.96 o                         
  -8   5   0          3.65        188.07       155.85 o                         
  -7   5   0       1139.05       1500.15       389.31 o                         
  -6   5   0       2858.94       2784.26       482.21 o                         
  -5   5   0       3501.30       3434.74       328.90 o                         
  -4   5   0        272.75        225.46        68.06 o                         
  -3   5   0       2314.45       2282.26        73.26 o                         
  -2   5   0       7853.30       7737.06       273.35 o                         
  -1   5   0       7735.04       7671.47       111.31 o                         
   0   5   0       1704.81       1740.33        73.16 o                         
   1   5   0       2259.46       2173.74        72.31 o                         
   2   5   0       3460.60       3420.72        75.84 o                         
   3   5   0       1621.25       1567.33        56.59 o                         
   4   5   0         30.75         30.66        10.83 o                         
   5   5   0       2004.01       1965.77       106.51 o                         
   6   5   0       1983.02       1936.60       113.01 o                         
   7   5   0        638.83        554.97        69.01 o                         
  -8   6   0        322.06       1016.20       329.94 o                         
  -7   6   0        937.86       1024.71       333.08 o                         
  -6   6   0        792.81        749.02        86.60 o                         
  -5   6   0         36.89         47.03        55.43 o                         
  -4   6   0       1745.43       1676.42       118.82 o                         
  -3   6   0       4026.28       4185.08       228.04 o                         
  -2   6   0       1950.96       1979.59        77.29 o                         
  -1   6   0         12.46         10.75         9.12 o                         
   0   6   0       4086.68       4129.03       123.09 o                         
   1   6   0       7147.27       7028.58       192.23 o                         
   2   6   0       1474.02       1491.98        55.25 o                         
   3   6   0         18.76         13.45        17.42 o                         
   4   6   0       2123.37       2049.52        65.66 o                         
   5   6   0       2669.61       2658.15       130.26 o                         
   6   6   0        834.25        706.63        91.98 o                         
   7   6   0         12.27         63.66        37.60 o                         
  -7   7   0        294.25        237.94        74.08 o                         
  -6   7   0         14.35       -171.51       171.51 o                         
  -5   7   0       1264.32       1088.46       309.74 o                         
  -4   7   0       3541.92       3700.66       137.39 o                         
  -3   7   0       1554.31       1523.90       244.65 o                         
  -2   7   0          7.11        -13.62        13.62 o                         
  -1   7   0       2245.30       2200.24        77.43 o                         
   0   7   0       4287.33       4394.63       138.78 o                         
   1   7   0        914.11        969.18        67.29 o                         
   2   7   0        198.89        172.89        25.62 o                         
   3   7   0       1762.62       1698.10        66.07 o                         
   4   7   0       2238.89       2232.42       100.56 o                         
   5   7   0        446.26        387.28        58.38 o                         
   6   7   0         43.51          0.32        57.32 o                         
  -7   8   0         30.34       -101.42       110.75 o                         
  -6   8   0        317.14         59.77       124.25 o                         
  -5   8   0        985.91       1089.71       327.37 o                         
  -4   8   0        223.82        299.92       174.68 o                         
  -3   8   0       1094.53       1186.52       133.17 o                         
  -2   8   0       2058.47       2028.11       194.35 o                         
  -1   8   0       4057.30       2826.00       756.79 o                         
   0   8   0        843.22        777.25       141.87 o                         
   1   8   0        363.41        273.45        38.93 o                         
   2   8   0       1802.47       1745.97        68.00 o                         
   3   8   0       1718.56       1827.78       107.67 o                         
   4   8   0        547.14        506.60        65.25 o                         
   5   8   0         84.73         69.01        50.77 o                         
   6   8   0        303.85        272.16        60.26 o                         
  -6   9   0        957.07        739.22       276.25 o                         
  -5   9   0         71.90       -190.81       190.81 o                         
  -4   9   0        269.27        148.99       140.68 o                         
  -3   9   0       1779.68       1718.92       169.52 o                         
  -2   9   0       2048.64       2062.75       211.06 o                         
  -1   9   0        746.11        735.40       132.73 o                         
   0   9   0         82.94         82.79        30.27 o                         
   1   9   0        806.22        848.19        82.55 o                         
   2   9   0        486.73        495.11        80.83 o                         
   3   9   0        108.85         53.11        40.09 o                         
   4   9   0        332.49        375.77        70.02 o                         
   5   9   0        493.00        490.78        71.48 o                         
  -5  10   0         90.26        249.58       168.71 o                         
  -4  10   0        609.28        529.58       208.45 o                         
  -3  10   0        518.53        502.23       118.78 o                         
  -2  10   0         28.63        -20.95        51.43 o                         
  -1  10   0        275.42        430.62       120.36 o                         
   0  10   0        828.24       1052.88       165.13 o                         
   1  10   0        584.93        568.84        70.62 o                         
   2  10   0          4.72          1.60        31.24 o                         
   3  10   0        289.47        210.80        55.98 o                         
  -3  11   0          9.55        -12.78       100.90 o                         
  -2  11   0        207.38        240.45       101.41 o                         
  -1  11   0        700.44        559.06       131.53 o                         
   0  11   0        329.33        406.08       126.86 o                         
   1  11   0         22.05         -6.69        61.77 o                         
   2  11   0        208.89        166.66       100.01 o                         
  -2 -11   1        565.15        493.71        93.68 o                         
  -1 -11   1        267.71        251.68        67.78 o                         
   0 -11   1         44.33        103.99        57.69 o                         
   1 -11   1        526.76        627.29        78.56 o                         
   2 -11   1        399.36        352.65        78.88 o                         
   3 -11   1         82.17         63.70        51.32 o                         
  -4 -10   1        656.34        701.29       139.71 o                         
  -3 -10   1        644.42        610.47        90.26 o                         
  -2 -10   1        149.57         86.57        68.49 o                         
  -1 -10   1         72.56         64.08        39.27 o                         
   0 -10   1       1232.84       1269.29        92.12 o                         
   1 -10   1       1075.83       1090.27        93.49 o                         
   2 -10   1        104.54         72.57        30.02 o                         
   3 -10   1         53.58        124.76        53.34 o                         
   4 -10   1        894.24        771.10       174.38 o                         
   5 -10   1        521.99        619.48       104.55 o                         
  -5  -9   1        573.17        481.45       126.63 o                         
  -4  -9   1        851.06        786.68       102.45 o                         
  -3  -9   1        105.93         69.78        36.65 o                         
  -2  -9   1        195.52        208.32        42.34 o                         
  -1  -9   1       1082.41       1050.04        73.54 o                         
   0  -9   1       1147.09       1090.86       103.99 o                         
   1  -9   1          5.37        -41.64        41.64 o                         
   2  -9   1        659.24        638.11        62.86 o                         
   3  -9   1       1342.43       1323.76        82.76 o                         
   4  -9   1        902.57       1034.35       115.88 o                         
   5  -9   1         29.13         -6.22        55.37 o                         
   6  -9   1        318.19        363.17        83.13 o                         
  -6  -8   1        391.05        413.96        94.62 o                         
  -5  -8   1        302.08        176.92        63.30 o                         
  -4  -8   1         25.87        -39.10        39.10 o                         
  -3  -8   1       1177.33       1136.92        93.52 o                         
  -2  -8   1       2779.17       2808.26       126.65 o                         
  -1  -8   1       1570.45       1488.05        81.73 o                         
   0  -8   1         23.16        -23.20        29.61 o                         
   1  -8   1       2145.58       1978.76       102.04 o                         
   2  -8   1       2999.24       3245.15       122.81 o                         
   3  -8   1       2758.39       2720.30       108.89 o                         
   4  -8   1        204.96        223.62        33.46 o                         
   5  -8   1        266.19        230.98       146.06 o                         
   6  -8   1        684.29        612.54        95.22 o                         
   7  -8   1        367.76        283.05        76.39 o                         
  -6  -7   1        389.30        339.46        86.26 o                         
  -5  -7   1         24.35         10.41        30.32 o                         
  -4  -7   1       1698.33       1799.93       101.77 o                         
  -3  -7   1       4333.09       4225.66       167.99 o                         
  -2  -7   1       2315.03       2260.90       108.58 o                         
  -1  -7   1        421.73        438.74        38.37 o                         
   0  -7   1       1372.44       1350.05        60.72 o                         
   1  -7   1       2320.25       2360.98        99.63 o                         
   2  -7   1       2071.36       2096.26        94.45 o                         
   3  -7   1         53.96          9.84        20.21 o                         
   4  -7   1       1019.43       1059.88        63.68 o                         
   5  -7   1       1623.74       1671.50       101.69 o                         
   6  -7   1        484.67        477.06        82.59 o                         
   7  -7   1         27.90         87.10        52.91 o                         
  -7  -6   1        318.22        418.27       123.03 o                         
  -6  -6   1         54.00         81.79        49.54 o                         
  -5  -6   1       1302.62       1323.21        78.92 o                         
  -4  -6   1       3203.67       3276.22       126.31 o                         
  -3  -6   1        916.24        902.64        55.40 o                         
  -2  -6   1         20.82         15.45        14.47 o                         
  -1  -6   1       4001.17       3936.45        78.70 o                         
   0  -6   1       5428.50       5546.46       106.35 o                         
   1  -6   1       1818.35       1879.14        64.40 o                         
   2  -6   1        340.55        353.91        29.18 o                         
   3  -6   1       4836.16       4890.64       111.69 o                         
   4  -6   1       4949.23       5081.32       153.13 o                         
   5  -6   1       1887.62       1904.40        72.63 o                         
   6  -6   1          9.37         -8.59        36.47 o                         
   7  -6   1        621.92        551.11       120.49 o                         
   8  -6   1        595.95        651.98       136.53 o                         
  -8  -5   1        124.93        150.03        68.69 o                         
  -7  -5   1        148.70         51.52       103.95 o                         
  -6  -5   1       1847.08       1856.06        89.32 o                         
  -5  -5   1       2762.44       2885.22        98.89 o                         
  -4  -5   1       2132.23       2067.97        75.29 o                         
  -3  -5   1        390.50        407.81        32.47 o                         
  -2  -5   1       2902.93       2854.21        73.97 o                         
  -1  -5   1       5952.88       5932.70        93.45 o                         
   0  -5   1       2117.84       2146.97        76.76 o                         
   1  -5   1       1480.78       1433.15        55.33 o                         
   2  -5   1       6130.83       6264.49       162.18 o                         
   3  -5   1       6439.53       6410.74       140.88 o                         
   4  -5   1        826.08        815.36        45.88 o                         
   5  -5   1        432.86        397.57        31.40 o                         
   6  -5   1       2263.41       2244.26        90.19 o                         
   7  -5   1       1528.97       1744.12       193.13 o                         
   8  -5   1        145.72        144.76        70.09 o                         
  -8  -4   1         30.96         73.93        56.22 o                         
  -7  -4   1        944.62        929.71       117.70 o                         
  -6  -4   1       1422.92       1453.22       138.36 o                         
  -5  -4   1        186.68        147.49        25.15 o                         
  -4  -4   1        845.97        853.54        45.45 o                         
  -3  -4   1       6198.76       6097.77       111.79 o                         
  -2  -4   1       6225.70       6343.47       101.25 o                         
  -1  -4   1        440.35        456.21        27.25 o                         
   0  -4   1       5157.30       5035.71        76.63 o                         
   1  -4   1      17718.84      17453.80       256.91 o                         
   2  -4   1      12712.41      12835.42       139.18 o                         
   3  -4   1       2759.47       2838.74        81.37 o                         
   4  -4   1       1198.04       1213.88        46.03 o                         
   5  -4   1       3390.06       3469.19        84.80 o                         
   6  -4   1       3071.08       2978.46        91.85 o                         
   7  -4   1        382.76        440.38        99.60 o                         
   8  -4   1         82.75         70.96        57.33 o                         
  -8  -3   1        961.80        887.94       116.71 o                         
  -7  -3   1       1539.33       1555.20       140.43 o                         
  -6  -3   1        126.59        157.39        93.81 o                         
  -5  -3   1       1093.15       1047.29        55.09 o                         
  -4  -3   1      12822.09      12947.06       161.00 o                         
  -3  -3   1      13278.53      13296.01       151.51 o                         
  -2  -3   1       2048.48       2050.91        52.60 o                         
  -1  -3   1        865.91        831.94        30.99 o                         
   0  -3   1       7305.52       7076.88        76.85 o                         
   1  -3   1      15360.42      15267.03       107.54 o                         
   2  -3   1        559.87        551.12        30.94 o                         
   3  -3   1       2331.88       2403.10        56.31 o                         
   4  -3   1       3198.33       3067.04        71.26 o                         
   5  -3   1       2805.10       2687.22        79.76 o                         
   6  -3   1         14.49         -0.61        15.69 o                         
   7  -3   1       1100.13       1024.46        83.48 o                         
   8  -3   1       1435.26       1476.51       164.13 o                         
  -9  -2   1        858.27        758.81       166.08 o                         
  -8  -2   1        816.57        841.58       108.98 o                         
  -7  -2   1         23.78         28.42        37.01 o                         
  -6  -2   1        708.83        700.65       141.16 o                         
  -5  -2   1       5838.31       5846.70       211.16 o                         
  -4  -2   1       5131.27       4972.44       139.93 o                         
  -3  -2   1        101.54        136.82        17.54 o                         
  -2  -2   1       3838.66       3666.49        68.81 o                         
  -1  -2   1       7012.80       6838.25        78.47 o                         
   0  -2   1      13833.30      13678.55       122.17 o                         
   1  -2   1       4512.08       4691.92        75.83 o                         
   2  -2   1       9166.53       9150.25        92.36 o                         
   3  -2   1      16192.26      16288.79       149.04 o                         
   4  -2   1       7548.69       7535.60       114.53 o                         
   5  -2   1        175.02        165.32        24.18 o                         
   6  -2   1       1579.18       1512.07        64.16 o                         
   7  -2   1       2309.08       2513.77       108.85 o                         
   8  -2   1        930.40        963.72       112.37 o                         
   9  -2   1         59.24        226.12       155.01 o                         
  -8  -1   1         26.65         33.48        68.31 o                         
  -7  -1   1       2072.78       1950.00       130.75 o                         
  -6  -1   1       4396.45       4341.93       173.60 o                         
  -5  -1   1       3583.21       3640.83       189.29 o                         
  -4  -1   1         20.96         30.49        31.76 o                         
  -3  -1   1       6504.99       6838.44       149.26 o                         
  -2  -1   1      14616.70      14409.38       168.38 o                         
  -1  -1   1       3596.32       3822.24       173.45 o                         
   1  -1   1      14388.38      14321.78       140.88 o                         
   2  -1   1      14028.12      14052.86       149.88 o                         
   3  -1   1       6220.46       6277.70        91.34 o                         
   4  -1   1         76.86         69.79        11.97 o                         
   5  -1   1       2824.12       2768.23        66.00 o                         
   6  -1   1       3018.34       2995.18       111.15 o                         
   7  -1   1        944.55        884.59        76.14 o                         
   8  -1   1         82.23          3.98        31.44 o                         
   9  -1   1        356.60        269.96        78.58 o                         
  -9   0   1         22.34        341.95       143.07 o                         
  -8   0   1        776.57        845.30       235.52 o                         
  -7   0   1       2079.25       2230.67       180.16 o                         
  -6   0   1       1508.36       1472.31       100.18 o                         
  -5   0   1         88.13         32.98        29.29 o                         
  -4   0   1       4130.40       4172.57       131.68 o                         
  -3   0   1       8410.46       8542.25       207.28 o                         
  -2   0   1        526.40        535.83        32.48 o                         
   1   0   1      18785.33      19308.72       173.68 o                         
   2   0   1       5318.26       5219.40        89.69 o                         
   3   0   1         19.49         20.23        11.38 o                         
   4   0   1       6474.59       6356.13       105.75 o                         
   5   0   1       7326.77       7487.30       125.73 o                         
   6   0   1       1090.64       1045.53        51.33 o                         
   7   0   1         27.85         -7.15        21.02 o                         
   8   0   1        805.88        680.69       109.87 o                         
   9   0   1        627.76        664.12       112.64 o                         
  -9   1   1        476.66        101.38       116.63 o                         
  -8   1   1        988.25       1149.07       279.12 o                         
  -7   1   1        129.21        116.18       118.44 o                         
  -6   1   1       1435.55       1332.06       245.40 o                         
  -5   1   1       9254.98       8717.13       285.32 o                         
  -4   1   1      10227.66      10303.91       267.82 o                         
  -3   1   1      11983.44      11307.47       424.15 o                         
  -2   1   1       1676.65       1305.61       166.64 o                         
  -1   1   1       9010.06       8765.74       278.81 o                         
   0   1   1      21716.28      20671.01       236.48 o                         
   1   1   1      17192.41      16908.16       228.07 o                         
   2   1   1        235.84        248.42        36.67 o                         
   3   1   1       3916.04       3905.27        63.47 o                         
   4   1   1       5720.91       5900.92        94.75 o                         
   5   1   1        114.39         85.18        15.02 o                         
   6   1   1        106.61         92.11        21.36 o                         
   7   1   1       2638.20       2651.71        99.15 o                         
   8   1   1        872.27        883.76       118.77 o                         
  -9   2   1        848.96        829.00       260.84 o                         
  -8   2   1        253.21        260.94       160.51 o                         
  -7   2   1        398.96        235.93       148.21 o                         
  -6   2   1       3501.43       2746.73       388.36 o                         
  -5   2   1       4402.31       4699.65       289.90 o                         
  -4   2   1       3553.62       3903.53       177.54 o                         
  -3   2   1       1577.42       1566.66        58.93 o                         
  -2   2   1       7553.63       7527.33        91.89 o                         
  -1   2   1       5176.04       5033.67       274.18 o                         
   0   2   1       5129.04       5109.48        58.74 o                         
   1   2   1       7732.47       7629.12        77.96 o                         
   2   2   1      17000.77      16765.13       262.70 o                         
   3   2   1       8518.46       8400.89       272.99 o                         
   4   2   1        930.79        880.67        25.70 o                         
   5   2   1       1267.37       1314.55        39.09 o                         
   6   2   1       3287.94       3284.69        67.47 o                         
   7   2   1       2149.49       2257.47       131.45 o                         
   8   2   1        166.17        121.62        42.17 o                         
  -9   3   1          7.78        -50.04        95.47 o                         
  -8   3   1        426.43        312.60       169.52 o                         
  -7   3   1       2384.41       2379.47       413.10 o                         
  -6   3   1       1926.80       1325.04       294.85 o                         
  -5   3   1         78.15         25.33        45.36 o                         
  -4   3   1       2428.26       2309.76       135.51 o                         
  -3   3   1      14401.26      13993.47       426.02 o                         
  -2   3   1       6099.84       5933.20        80.63 o                         
  -1   3   1       1728.05       1807.05        74.25 o                         
   0   3   1       7721.86       7736.87        86.40 o                         
   1   3   1      19692.57      19705.48       192.16 o                         
   2   3   1      10247.32       9909.43       269.07 o                         
   3   3   1       1421.40       1377.97        71.77 o                         
   4   3   1       1268.05       1509.04        67.02 o                         
   5   3   1       2491.68       2514.81       117.67 o                         
   6   3   1       1582.99       1449.89        97.88 o                         
   7   3   1         24.46         -9.58        30.63 o                         
   8   3   1        316.04        240.58        52.70 o                         
  -9   4   1        333.65        265.57       186.13 o                         
  -8   4   1       1235.06        626.22       246.52 o                         
  -7   4   1       1372.07       1107.53       303.03 o                         
  -6   4   1         42.05       -141.01       141.01 o                         
  -5   4   1       1060.58        685.78       241.91 o                         
  -4   4   1       4613.98       4730.50       171.98 o                         
  -3   4   1       3295.39       3342.82        78.07 o                         
  -2   4   1        357.03        345.21        20.35 o                         
  -1   4   1       5941.81       6111.47       126.74 o                         
   0   4   1      14509.23      14912.47       137.39 o                         
   1   4   1       8662.21       8828.28       146.11 o                         
   2   4   1         64.91         78.35        14.82 o                         
   3   4   1       1717.41       1716.71        80.29 o                         
   4   4   1       4953.29       4879.06       152.67 o                         
   5   4   1       1944.76       1831.20       104.44 o                         
   6   4   1         14.47         18.59        30.90 o                         
   7   4   1        597.10        702.38        79.00 o                         
   8   4   1        591.44        675.00        83.12 o                         
  -8   5   1        263.70        234.46       179.84 o                         
  -7   5   1        256.21         65.34        96.66 o                         
  -6   5   1       2309.22       1553.84       391.76 o                         
  -5   5   1       3788.59       3853.16       575.69 o                         
  -4   5   1       2428.73       2387.02       107.35 o                         
  -3   5   1        106.94         92.54        14.61 o                         
  -2   5   1       8610.70       8571.58       139.64 o                         
  -1   5   1       9256.91       9084.27       172.52 o                         
   0   5   1       7487.65       7636.19       110.54 o                         
   1   5   1        141.88        153.81        19.87 o                         
   2   5   1       1428.68       1482.51        54.81 o                         
   3   5   1       3277.86       3224.41        76.04 o                         
   4   5   1       1049.35       1083.03        78.51 o                         
   5   5   1         48.81         36.59        30.47 o                         
   6   5   1        912.44        935.78        85.93 o                         
   7   5   1        773.43        742.61        82.27 o                         
  -8   6   1         59.34        149.49       142.77 o                         
  -7   6   1       1147.43        415.51       232.67 o                         
  -6   6   1       1771.03       1738.51       447.54 o                         
  -5   6   1       1335.57        876.60       280.07 o                         
  -4   6   1         24.18         12.47        14.13 o                         
  -3   6   1       2865.60       2780.10       165.58 o                         
  -2   6   1       1824.47       1778.85        68.30 o                         
  -1   6   1       1199.74       1266.80        72.14 o                         
   0   6   1        663.07        618.76        35.74 o                         
   1   6   1       3197.00       3290.21        84.94 o                         
   2   6   1       4496.96       4702.36       105.46 o                         
   3   6   1        529.62        477.93        36.40 o                         
   4   6   1        245.70        250.97        46.56 o                         
   5   6   1       1666.01       1755.09       112.12 o                         
   6   6   1       1467.67       1473.71       108.91 o                         
   7   6   1        301.85        194.50        59.03 o                         
  -7   7   1        486.76        585.56       307.51 o                         
  -6   7   1         70.29        -93.16       101.59 o                         
  -5   7   1        313.01       -144.17       198.10 o                         
  -4   7   1       2284.92       2424.16       126.59 o                         
  -3   7   1       2331.76       2322.67       116.92 o                         
  -2   7   1        146.26        165.89        31.34 o                         
  -1   7   1        789.29        806.46        36.78 o                         
   0   7   1       4621.93       4726.77       133.74 o                         
   1   7   1       4818.38       4851.26       134.90 o                         
   2   7   1       1078.73        983.75        57.49 o                         
   3   7   1        121.29        127.51        25.10 o                         
   4   7   1       1142.01       1116.54        99.65 o                         
   5   7   1        987.43       1063.45        91.49 o                         
   6   7   1        144.97        122.45        42.28 o                         
  -7   8   1         68.41        255.99       183.24 o                         
  -6   8   1        121.59        270.50       176.98 o                         
  -5   8   1        794.85        613.90       266.53 o                         
  -4   8   1       1532.19       1561.11       156.98 o                         
  -3   8   1         59.82         38.82        22.89 o                         
  -2   8   1        431.32        370.98        24.86 o                         
  -1   8   1       2399.63       2456.13        74.58 o                         
   0   8   1       2798.40       2858.24       121.99 o                         
   1   8   1        218.09        172.43        38.64 o                         
   2   8   1        362.34        354.49        39.18 o                         
   3   8   1       1102.03       1128.33        88.06 o                         
   4   8   1        957.40       1055.44        91.33 o                         
   5   8   1         36.30         46.39        38.94 o                         
  -6   9   1        934.17       1130.17       373.19 o                         
  -5   9   1        248.00        270.34       204.47 o                         
  -4   9   1         36.23        -91.08       273.09 o                         
  -3   9   1        837.15        942.94       127.13 o                         
  -2   9   1       1976.97       1962.91        95.27 o                         
  -1   9   1       2091.42       1899.52        79.53 o                         
   0   9   1         89.88         92.49        65.91 o                         
   1   9   1        190.65        140.50        41.75 o                         
   2   9   1        838.75        753.45        72.91 o                         
   3   9   1        607.24        595.15        70.96 o                         
   4   9   1          1.46         22.37        45.11 o                         
  -5  10   1         39.80        122.67       149.18 o                         
  -4  10   1        145.08         51.87        55.04 o                         
  -3  10   1        835.78        948.38       136.74 o                         
  -2  10   1        449.15        291.26        98.81 o                         
  -1  10   1         21.59         83.91        75.60 o                         
   0  10   1        191.47        151.33        80.29 o                         
   1  10   1        957.53        932.47        90.03 o                         
   2  10   1        166.87        147.66        48.71 o                         
   3  10   1         23.13         22.55        40.00 o                         
  -3  11   1        121.21        188.42        76.22 o                         
  -2  11   1         94.15         52.83        74.32 o                         
  -1  11   1        556.08        675.20       144.61 o                         
   0  11   1        698.45        751.27       157.27 o                         
   1  11   1        316.94        344.04       114.48 o                         
  -2 -11   2        621.85        730.52       155.19 o                         
  -1 -11   2        757.62        874.35       114.84 o                         
   0 -11   2        245.94        282.24        61.36 o                         
   1 -11   2         55.99         58.10        49.66 o                         
   2 -11   2        345.01        443.75        94.29 o                         
   3 -11   2        279.43        337.59        83.46 o                         
  -4 -10   2        146.84        142.30        89.31 o                         
  -3 -10   2        507.58        568.61       102.69 o                         
  -2 -10   2        500.18        376.44        77.35 o                         
  -1 -10   2         23.71        -41.34        44.06 o                         
   0 -10   2        284.13        237.20        53.81 o                         
   1 -10   2        939.85        962.64        85.44 o                         
   2 -10   2        286.82        272.13        43.69 o                         
   3 -10   2         29.83          8.33        41.07 o                         
   4 -10   2        522.39        473.00        86.61 o                         
   5 -10   2        739.60        694.66       106.68 o                         
  -5  -9   2        269.36        284.39       104.50 o                         
  -4  -9   2        804.54        975.43       138.98 o                         
  -3  -9   2        635.02        551.53        95.16 o                         
  -2  -9   2         13.78          4.03        40.21 o                         
  -1  -9   2        735.79        586.86       158.61 o                         
   0  -9   2       1975.98       2140.39       107.43 o                         
   1  -9   2       1349.70       1362.70        91.90 o                         
   2  -9   2         44.55         59.94        29.75 o                         
   3  -9   2        409.65        405.77        45.84 o                         
   4  -9   2        981.56       1019.01       117.07 o                         
   5  -9   2        352.42        330.04        76.97 o                         
   6  -9   2          9.99         -1.28        51.73 o                         
  -6  -8   2        274.45        327.27       125.91 o                         
  -5  -8   2        648.22        706.56       100.02 o                         
  -4  -8   2        377.02        316.81        67.92 o                         
  -3  -8   2         84.50         85.24        34.41 o                         
  -2  -8   2       1606.17       1520.87       124.06 o                         
  -1  -8   2       2471.71       2345.75       133.32 o                         
   0  -8   2       1264.78       1199.16        74.69 o                         
   1  -8   2        112.56         50.96        27.15 o                         
   2  -8   2       1679.52       1587.38        85.95 o                         
   3  -8   2       2681.75       2862.71       101.38 o                         
   4  -8   2        776.04        760.78        45.70 o                         
   5  -8   2          8.89         23.99        38.45 o                         
   6  -8   2        494.42        482.68        84.82 o                         
  -7  -7   2        361.46        235.49       111.83 o                         
  -6  -7   2        792.17        857.98       113.87 o                         
  -5  -7   2        198.77        131.50        75.57 o                         
  -4  -7   2        479.14        533.92        70.88 o                         
  -3  -7   2       3845.88       3903.49       159.23 o                         
  -2  -7   2       4878.64       4821.85       153.65 o                         
  -1  -7   2       3137.85       2946.86       133.01 o                         
   0  -7   2         26.66         19.38        35.55 o                         
   1  -7   2       2015.50       1967.64        88.57 o                         
   2  -7   2       3170.22       3103.46       102.93 o                         
   3  -7   2        998.73       1106.66        82.65 o                         
   4  -7   2         39.97         24.54         8.25 o                         
   5  -7   2        669.98        647.47        66.31 o                         
   6  -7   2        649.13        673.81        94.96 o                         
   7  -7   2        120.69        134.65        53.02 o                         
  -7  -6   2       1108.82       1241.70       140.31 o                         
  -6  -6   2        489.09        395.00        78.77 o                         
  -5  -6   2        323.37        278.86        42.93 o                         
  -4  -6   2       1735.67       1675.69        83.16 o                         
  -3  -6   2       3478.76       3507.80       107.17 o                         
  -2  -6   2       1616.86       1676.96        61.74 o                         
  -1  -6   2        693.88        691.24        41.31 o                         
   0  -6   2       2713.87       2746.32        80.50 o                         
   1  -6   2       2076.22       2133.57        62.29 o                         
   2  -6   2        112.55        121.25        18.21 o                         
   3  -6   2       1330.55       1267.71        63.37 o                         
   4  -6   2       4478.24       4271.32        62.19 o                         
   5  -6   2       1909.85       1946.41        82.03 o                         
   6  -6   2        563.98        558.65       115.16 o                         
   7  -6   2        141.54         25.01        59.08 o                         
   8  -6   2        580.17        741.22       144.43 o                         
  -8  -5   2        482.85        629.44       155.46 o                         
  -7  -5   2        133.29         96.25        51.85 o                         
  -6  -5   2        984.42        988.14        75.40 o                         
  -5  -5   2       1405.74       1479.38        75.93 o                         
  -4  -5   2       3370.77       3388.95        97.08 o                         
  -3  -5   2        163.57        180.36        23.23 o                         
  -2  -5   2       4393.30       4414.93        91.52 o                         
  -1  -5   2       7799.68       7784.49       174.81 o                         
   0  -5   2       8630.62       8556.00       138.40 o                         
   1  -5   2       1172.62       1169.15        48.17 o                         
   2  -5   2        601.71        599.73        26.28 o                         
   3  -5   2       5793.94       5802.86       108.94 o                         
   4  -5   2       2660.69       2672.84        60.37 o                         
   5  -5   2        750.50        812.85        41.87 o                         
   6  -5   2        169.85        140.39        40.29 o                         
   7  -5   2        823.50        988.20       149.90 o                         
   8  -5   2        331.04        233.94        86.73 o                         
  -8  -4   2         46.10         -6.68        77.31 o                         
  -7  -4   2        500.58        573.55       102.99 o                         
  -6  -4   2       2273.47       2205.62        96.39 o                         
  -5  -4   2       1741.35       1845.12        73.83 o                         
  -4  -4   2        233.25        206.73        24.37 o                         
  -3  -4   2       3331.06       3303.85        82.61 o                         
  -2  -4   2       9637.02       9690.10       124.95 o                         
  -1  -4   2       4265.30       4380.60        90.28 o                         
   0  -4   2        447.13        439.12        28.61 o                         
   1  -4   2       3062.20       2955.73        61.86 o                         
   2  -4   2       7766.67       7777.32       100.20 o                         
   3  -4   2       5831.49       5760.37       227.02 o                         
   4  -4   2          3.14         -4.47         9.71 o                         
   5  -4   2        914.60        907.60        43.20 o                         
   6  -4   2       2940.70       3053.87        99.33 o                         
   7  -4   2       1280.79       1399.59       158.89 o                         
   8  -4   2         42.22         62.85        57.87 o                         
  -8  -3   2        342.05        335.40       107.79 o                         
  -7  -3   2       1902.10       1995.98       154.60 o                         
  -6  -3   2        184.75        173.84        53.65 o                         
  -5  -3   2         56.97         36.37        40.54 o                         
  -4  -3   2       6669.59       6942.92       123.89 o                         
  -3  -3   2      17109.87      16979.85       178.12 o                         
  -2  -3   2       5586.95       5526.12       101.03 o                         
  -1  -3   2         94.72        113.05        15.63 o                         
   0  -3   2       2676.28       2571.04        51.63 o                         
   1  -3   2      22911.81      22436.45       385.99 o                         
   2  -3   2       7673.35       7762.94       211.19 o                         
   3  -3   2        291.86        297.27        19.65 o                         
   4  -3   2       1455.09       1439.94        51.35 o                         
   5  -3   2       3161.49       3192.16        85.57 o                         
   6  -3   2       1376.10       1271.27        64.45 o                         
   7  -3   2          0.59        -22.73        49.90 o                         
   8  -3   2        477.86        448.95        96.10 o                         
  -8  -2   2       1486.94       1712.45       213.05 o                         
  -7  -2   2       1100.75       1184.18       163.83 o                         
  -6  -2   2         11.85         15.13        33.71 o                         
  -5  -2   2       3549.63       3502.08       118.76 o                         
  -4  -2   2      10304.73       9868.04       244.43 o                         
  -3  -2   2       5470.91       5555.19       100.20 o                         
  -2  -2   2         92.69         88.44        11.42 o                         
  -1  -2   2         45.80         75.87         8.77 o                         
   0  -2   2      26328.72      25608.88       413.78 o                         
   1  -2   2       1858.97       2125.85        75.95 o                         
   2  -2   2        809.59        796.97        28.56 o                         
   3  -2   2       8262.70       8269.73       113.27 o                         
   4  -2   2      10051.45       9712.68       197.68 o                         
   5  -2   2       1617.35       1661.08        73.89 o                         
   6  -2   2        145.27        134.82        21.22 o                         
   7  -2   2       1155.79       1226.46        73.48 o                         
   8  -2   2       1559.29       1603.21       141.67 o                         
  -7  -1   2        100.73         94.68        69.15 o                         
  -6  -1   2       2695.97       2774.10       180.19 o                         
  -5  -1   2       3587.29       3561.35       139.71 o                         
  -4  -1   2        765.70        752.17        54.05 o                         
  -3  -1   2       1761.53       1677.84        61.25 o                         
  -2  -1   2      18872.98      18813.77       156.71 o                         
  -1  -1   2      19978.18      19806.16       158.90 o                         
   0  -1   2       3768.66       3916.42       197.63 o                         
   1  -1   2       3011.77       2990.61        65.72 o                         
   2  -1   2      13314.22      12936.19       124.73 o                         
   3  -1   2      16358.84      15917.20       154.10 o                         
   4  -1   2       4347.83       4187.43        84.77 o                         
   5  -1   2        181.73        168.68        18.49 o                         
   6  -1   2        808.66        821.31        59.88 o                         
   7  -1   2       1885.14       2047.17       268.66 o                         
   8  -1   2        142.96        101.05        62.55 o                         
  -9   0   2         65.17        331.11       157.60 o                         
  -8   0   2        257.85        116.38       101.25 o                         
  -7   0   2       2643.76       3335.38       377.99 o                         
  -6   0   2       4341.76       4304.25       391.86 o                         
  -5   0   2        776.64        757.59       153.49 o                         
  -4   0   2       1247.51       1427.09       171.84 o                         
  -3   0   2      10980.33      11058.49       225.70 o                         
  -2   0   2      17999.22      16763.38       243.50 o                         
  -1   0   2        971.62       1029.82        58.82 o                         
   0   0   2       4003.51       4348.41       104.00 o                         
   1   0   2      13542.84      12337.06       285.85 o                         
   2   0   2      10463.39      10188.22       121.81 o                         
   3   0   2        877.36        830.16        63.11 o                         
   4   0   2       1287.71       1292.71        59.16 o                         
   5   0   2       5261.32       5388.49       118.59 o                         
   6   0   2       1747.28       1712.04        80.50 o                         
   7   0   2        540.44        499.54        58.16 o                         
   8   0   2        260.91        156.12        75.18 o                         
  -9   1   2        113.80        155.34       125.85 o                         
  -8   1   2        960.67        859.91       233.02 o                         
  -7   1   2       1290.43       1464.36       263.68 o                         
  -6   1   2         33.37         17.62       107.92 o                         
  -5   1   2       4293.66       4320.47       212.32 o                         
  -4   1   2       6854.63       7179.77       435.79 o                         
  -3   1   2      13185.93      13280.16       525.47 o                         
  -2   1   2        279.80        292.15        69.24 o                         
  -1   1   2      18830.41      18077.00       129.44 o                         
   0   1   2      10275.19      10448.81       121.37 o                         
   1   1   2      13329.82      13398.10       167.88 o                         
   2   1   2       2165.36       2159.30        88.80 o                         
   3   1   2       3544.40       3571.72       183.87 o                         
   4   1   2       5973.59       6018.48       131.23 o                         
   5   1   2       2310.34       2314.11        79.85 o                         
   6   1   2        648.33        636.60        43.90 o                         
   7   1   2        429.54        420.85        57.54 o                         
   8   1   2        793.40        800.19       125.39 o                         
  -9   2   2       1086.02       1257.40       321.99 o                         
  -8   2   2       1061.62        836.81       239.77 o                         
  -7   2   2         27.56        146.85       121.74 o                         
  -6   2   2       2369.76       2364.54       334.01 o                         
  -5   2   2       7449.04       7564.23       287.03 o                         
  -4   2   2       8641.72       8888.88       207.81 o                         
  -3   2   2       2184.66       2153.55       163.42 o                         
  -2   2   2       1240.55       1168.87        96.49 o                         
  -1   2   2       3756.93       3668.12        75.75 o                         
   0   2   2        157.18        133.64        15.09 o                         
   1   2   2        116.53        127.71        19.15 o                         
   2   2   2      11608.19      11735.51       208.05 o                         
   3   2   2       5792.55       5703.25       167.33 o                         
   4   2   2       3064.76       3104.55        98.28 o                         
   5   2   2         23.58         13.48        30.71 o                         
   6   2   2       1442.47       1422.18       104.07 o                         
   7   2   2       1863.32       2146.70       179.64 o                         
   8   2   2        587.81        594.61       104.67 o                         
  -8   3   2         78.37         89.62       101.08 o                         
  -7   3   2       1031.25        893.47       240.25 o                         
  -6   3   2       2208.97       1811.78       330.53 o                         
  -5   3   2       1343.57       1211.97        89.80 o                         
  -4   3   2        124.47        130.00        29.73 o                         
  -3   3   2       4440.13       4270.08       123.92 o                         
  -2   3   2      10609.35      10556.23       148.24 o                         
  -1   3   2       1027.72        995.08        41.58 o                         
   0   3   2        306.41        315.12        19.82 o                         
   1   3   2      11149.32      11109.73       131.72 o                         
   2   3   2      14194.05      14404.85       252.18 o                         
   3   3   2       5741.30       5889.78       141.63 o                         
   4   3   2        267.40        233.88        34.32 o                         
   5   3   2       1263.34       1336.13        92.70 o                         
   6   3   2       1628.11       1621.71       110.56 o                         
   7   3   2        654.23        577.78        74.53 o                         
   8   3   2          4.27         26.83        58.71 o                         
  -9   4   2         68.79         23.24        96.73 o                         
  -8   4   2       1013.05        378.29       212.38 o                         
  -7   4   2       2408.23       2258.26       410.11 o                         
  -6   4   2        943.67       1109.08       285.90 o                         
  -5   4   2        192.45        135.14        74.21 o                         
  -4   4   2       3985.61       4082.82       239.86 o                         
  -3   4   2      10613.80      10665.53       205.95 o                         
  -2   4   2       3538.97       3666.12       100.37 o                         
  -1   4   2         43.51         39.94        13.30 o                         
   0   4   2       4153.95       4283.75        76.91 o                         
   1   4   2       9707.24       9689.22       139.19 o                         
   2   4   2       1792.67       1686.59        51.41 o                         
   3   4   2         41.48         34.08        16.07 o                         
   4   4   2       2163.73       2327.48       112.83 o                         
   5   4   2       1974.03       1918.13       112.23 o                         
   6   4   2        404.45        385.57        60.69 o                         
   7   4   2         86.00         62.40        36.77 o                         
  -8   5   2        915.08        993.16       302.04 o                         
  -7   5   2        242.95         26.23        70.75 o                         
  -6   5   2        387.81        130.94       134.45 o                         
  -5   5   2       2228.45       2440.91       394.42 o                         
  -4   5   2       4251.31       4090.12       534.52 o                         
  -3   5   2       1539.60       1578.75        74.18 o                         
  -2   5   2       1647.40       1657.00        65.00 o                         
  -1   5   2       4909.21       4869.62       133.09 o                         
   0   5   2       8163.65       8194.94       117.06 o                         
   1   5   2       1323.13       1325.05        51.98 o                         
   2   5   2        375.97        331.42        27.39 o                         
   3   5   2       3149.66       3239.39       127.19 o                         
   4   5   2       2888.57       2899.70       130.12 o                         
   5   5   2        379.80        281.03        50.83 o                         
   6   5   2         77.49         47.14        41.39 o                         
   7   5   2        482.29        533.63        76.76 o                         
  -8   6   2         50.27        -75.67       123.58 o                         
  -7   6   2        505.62        409.85       235.90 o                         
  -6   6   2       2320.04       1662.06       427.49 o                         
  -5   6   2       3596.56       3752.63       432.65 o                         
  -4   6   2       1478.99       1407.31        96.45 o                         
  -3   6   2        519.90        546.57        54.90 o                         
  -2   6   2       1888.67       1859.27        73.90 o                         
  -1   6   2       4142.00       4153.15        82.19 o                         
   0   6   2        329.96        339.55        27.70 o                         
   1   6   2       1254.76       1216.09        53.87 o                         
   2   6   2       2794.82       2831.09        88.27 o                         
   3   6   2       2075.11       2081.49       109.05 o                         
   4   6   2        187.01        188.82        43.83 o                         
   5   6   2        473.59        453.81        64.32 o                         
   6   6   2        713.87        820.96       105.99 o                         
  -8   7   2         75.72        -45.93       102.31 o                         
  -7   7   2        526.95        305.64       195.57 o                         
  -6   7   2       1270.21        265.40       231.21 o                         
  -5   7   2          4.86        -69.15       274.79 o                         
  -4   7   2        320.75        329.81        54.95 o                         
  -3   7   2       2699.11       2667.23       123.18 o                         
  -2   7   2       1428.40       1484.44        91.91 o                         
  -1   7   2          2.24         22.18        13.68 o                         
   0   7   2       2837.90       2853.29        88.12 o                         
   1   7   2       4266.82       4432.14       116.58 o                         
   2   7   2       2535.98       2663.59        93.34 o                         
   3   7   2        472.83        457.31        38.65 o                         
   4   7   2        470.59        447.88        61.59 o                         
   5   7   2        652.84        648.64        76.31 o                         
   6   7   2        476.23        515.41        74.45 o                         
  -7   8   2        439.94        457.72       262.61 o                         
  -6   8   2         22.60       -112.44       156.30 o                         
  -5   8   2        976.06       1077.10       126.25 o                         
  -4   8   2       1964.77       2102.36       143.06 o                         
  -3   8   2       1886.28       1980.56       111.01 o                         
  -2   8   2         20.02         18.98        24.86 o                         
  -1   8   2       1113.39        996.45        56.81 o                         
   0   8   2       2491.42       2651.37        99.56 o                         
   1   8   2       1496.05       1517.79        74.64 o                         
   2   8   2        107.27        100.42        25.51 o                         
   3   8   2        246.38        301.26        51.47 o                         
   4   8   2        747.60        932.00        87.53 o                         
   5   8   2        175.93        184.14        47.74 o                         
  -6   9   2        656.81        570.75       254.47 o                         
  -5   9   2        488.52        201.56       188.39 o                         
  -4   9   2        428.93        340.44        53.80 o                         
  -3   9   2         13.13         19.70        26.17 o                         
  -2   9   2       1032.76       1118.43        84.56 o                         
  -1   9   2       1669.13       1842.27       105.11 o                         
   0   9   2        343.21        380.42        49.62 o                         
   1   9   2         17.92         19.42        25.94 o                         
   2   9   2        537.93        563.23        66.77 o                         
   3   9   2        902.67        892.02        85.67 o                         
   4   9   2        173.98        163.16        44.07 o                         
  -5  10   2        190.97        220.97       153.82 o                         
  -4  10   2          5.04        -45.13        94.47 o                         
  -3  10   2        564.22        583.05       113.34 o                         
  -2  10   2        854.50        894.57       155.13 o                         
  -1  10   2         83.88         49.85        72.38 o                         
   0  10   2         11.40         20.52        59.65 o                         
   1  10   2        713.07        553.93       134.31 o                         
   2  10   2        545.44        616.53       143.43 o                         
   3  10   2        110.27        122.61        43.03 o                         
  -3  11   2        248.54        288.93       103.04 o                         
  -2  11   2         13.25         21.37        54.92 o                         
  -1  11   2         97.01         66.75        69.89 o                         
   0  11   2        767.41        880.83       169.92 o                         
   1  11   2        565.84        565.78       150.25 o                         
  -2 -11   3        293.05        285.56        75.82 o                         
  -1 -11   3        817.09        799.14       112.01 o                         
   0 -11   3        627.34        751.75        94.40 o                         
   1 -11   3         19.81         49.73        49.69 o                         
   2 -11   3        192.71        231.95        98.69 o                         
   3 -11   3        474.27        359.55        92.11 o                         
  -4 -10   3         19.48         50.70        74.93 o                         
  -3 -10   3        223.53        298.73        79.09 o                         
  -2 -10   3        768.57        711.59       107.94 o                         
  -1 -10   3        428.55        514.86        81.01 o                         
   0 -10   3          7.84         -8.21        31.15 o                         
   1 -10   3        507.47        484.09        54.60 o                         
   2 -10   3        455.89        421.66        86.90 o                         
   3 -10   3        299.25        331.55        76.56 o                         
   4 -10   3         63.91         11.98        71.48 o                         
  -5  -9   3          3.04          7.77        68.18 o                         
  -4  -9   3        379.05        343.83       167.19 o                         
  -3  -9   3        723.58        839.19       110.86 o                         
  -2  -9   3        104.75         32.81        50.69 o                         
  -1  -9   3        270.89        183.78        46.74 o                         
   0  -9   3       2291.31       2414.54       130.09 o                         
   1  -9   3       1863.82       2028.80        97.36 o                         
   2  -9   3        911.13        893.01        66.67 o                         
   3  -9   3         53.00         14.22        43.29 o                         
   4  -9   3        704.50        770.89       141.86 o                         
   5  -9   3        846.35        960.71       120.94 o                         
  -6  -8   3         79.01        165.10        98.47 o                         
  -5  -8   3        834.89       1050.05       284.92 o                         
  -4  -8   3       1205.82       1191.82       142.57 o                         
  -3  -8   3        299.76        263.55        81.45 o                         
  -2  -8   3        122.75         76.04        38.32 o                         
  -1  -8   3       2794.32       2604.77       157.71 o                         
   0  -8   3       2093.41       2114.21       124.52 o                         
   1  -8   3        711.45        737.29        60.89 o                         
   2  -8   3         72.33         71.26        21.55 o                         
   3  -8   3       1193.27       1071.92        69.25 o                         
   4  -8   3        965.75       1088.28       113.47 o                         
   5  -8   3         78.20         94.30        53.87 o                         
   6  -8   3        107.78        119.23        77.88 o                         
  -7  -7   3         83.55         89.20        97.84 o                         
  -6  -7   3        844.25        838.01       161.18 o                         
  -5  -7   3        830.92        794.81       111.62 o                         
  -4  -7   3        152.84         76.94        48.80 o                         
  -3  -7   3        953.49       1092.92       117.50 o                         
  -2  -7   3       3296.90       3277.04       169.77 o                         
  -1  -7   3       3757.78       3552.62       146.45 o                         
   0  -7   3        568.76        542.35        52.10 o                         
   1  -7   3        795.27        783.55        72.24 o                         
   2  -7   3       2659.73       2642.58        98.94 o                         
   3  -7   3       3001.15       3026.67       119.28 o                         
   4  -7   3        358.16        362.17        48.64 o                         
   5  -7   3        205.16        165.53        38.48 o                         
   6  -7   3        696.14        809.17       105.82 o                         
   7  -7   3        602.24        775.71       110.43 o                         
  -7  -6   3       1263.50       1558.98       218.02 o                         
  -6  -6   3       1728.71       1790.29       166.47 o                         
  -5  -6   3         76.65         20.63        35.21 o                         
  -4  -6   3        372.67        365.00        45.66 o                         
  -3  -6   3       3983.49       4126.22       133.18 o                         
  -2  -6   3       4803.61       4622.84       115.56 o                         
  -1  -6   3        418.49        415.75        32.71 o                         
   0  -6   3        478.59        505.98        33.38 o                         
   1  -6   3       3648.21       3671.87        86.22 o                         
   2  -6   3       1617.77       1584.39        47.01 o                         
   3  -6   3        178.79        202.73        32.56 o                         
   4  -6   3       1924.93       1702.77       110.64 o                         
   5  -6   3       1574.40       1726.83       123.50 o                         
   6  -6   3        862.70        942.42       147.49 o                         
   7  -6   3         15.83        -33.23        66.55 o                         
  -8  -5   3        767.70        809.51       167.06 o                         
  -7  -5   3       1146.39       1089.93       179.94 o                         
  -6  -5   3          0.74         11.43        26.33 o                         
  -5  -5   3        141.66        125.22        25.70 o                         
  -4  -5   3       2805.77       2827.51        99.13 o                         
  -3  -5   3       1561.54       1560.85        68.21 o                         
  -2  -5   3        581.36        571.76        38.39 o                         
  -1  -5   3       5024.55       5283.75       101.74 o                         
   0  -5   3       9149.05       9362.36       144.04 o                         
   1  -5   3       6822.83       7093.03       113.16 o                         
   2  -5   3        241.74        211.29        22.18 o                         
   3  -5   3       3067.08       3022.76        95.45 o                         
   4  -5   3       5481.39       5458.25       156.47 o                         
   5  -5   3       2475.47       2535.60       115.16 o                         
   6  -5   3        100.46        128.97        41.45 o                         
   7  -5   3        232.64        212.99        84.25 o                         
   8  -5   3        508.85        640.42       132.56 o                         
  -8  -4   3        236.39        234.51        95.54 o                         
  -7  -4   3         27.20         41.27        64.45 o                         
  -6  -4   3       1483.34       1627.84       115.26 o                         
  -5  -4   3       4842.31       5134.54       140.71 o                         
  -4  -4   3       1906.80       1941.16        76.94 o                         
  -3  -4   3         73.65         88.28        19.06 o                         
  -2  -4   3       7863.45       7826.51       126.37 o                         
  -1  -4   3      11872.55      11766.20       111.81 o                         
   0  -4   3      12229.41      12322.76       186.18 o                         
   1  -4   3        331.44        367.22        23.07 o                         
   2  -4   3       1253.03       1128.12        78.39 o                         
   3  -4   3       4131.36       4292.41       109.86 o                         
   4  -4   3       1217.70       1203.20        64.01 o                         
   5  -4   3        294.48        221.67        24.60 o                         
   6  -4   3       1119.98       1158.24        88.88 o                         
   7  -4   3       1024.50       1191.31       154.12 o                         
   8  -4   3        288.26        330.46        94.77 o                         
  -8  -3   3          6.91        -33.29        69.81 o                         
  -7  -3   3       1103.66       1165.39       168.23 o                         
  -6  -3   3       2567.17       2631.05       139.44 o                         
  -5  -3   3       1136.50       1203.21        69.88 o                         
  -4  -3   3        507.05        487.67        37.82 o                         
  -3  -3   3       6905.29       6722.57       106.15 o                         
  -2  -3   3      14316.37      14259.54       137.46 o                         
  -1  -3   3       2880.71       2961.99        61.51 o                         
   0  -3   3         58.49         61.76        11.10 o                         
   1  -3   3      11698.72      11537.78       180.11 o                         
   2  -3   3       5004.32       4789.25       142.78 o                         
   3  -3   3       2429.96       2454.74        98.53 o                         
   4  -3   3        432.04        404.81        30.13 o                         
   5  -3   3       3134.27       3025.41        89.23 o                         
   6  -3   3       2118.71       2208.78        83.93 o                         
   7  -3   3        730.65        753.66       120.19 o                         
   8  -3   3         32.97         38.76        67.89 o                         
  -7  -2   3       2276.34       2380.56       233.62 o                         
  -6  -2   3        945.16        947.80       139.53 o                         
  -5  -2   3       1368.32       1245.78       124.41 o                         
  -4  -2   3       8606.13       8865.90       146.21 o                         
  -3  -2   3      13518.20      13561.04       139.98 o                         
  -2  -2   3       6010.34       6098.91       113.49 o                         
  -1  -2   3         13.61         31.75         8.75 o                         
   0  -2   3      18157.26      18047.32       265.32 o                         
   1  -2   3       3404.45       3323.20       107.32 o                         
   2  -2   3       1812.01       1826.14        80.81 o                         
   3  -2   3        256.18        238.23        30.60 o                         
   4  -2   3       5025.10       5058.57       105.41 o                         
   5  -2   3       2811.00       2866.20        86.74 o                         
   6  -2   3         42.88         52.13        24.97 o                         
   7  -2   3         70.60        144.30        48.79 o                         
   8  -2   3       1078.40       1043.26       115.21 o                         
  -5  -1   3       3697.42       3663.17       126.95 o                         
  -4  -1   3       1874.13       1842.34       101.24 o                         
  -3  -1   3       1438.29       1617.36       117.37 o                         
  -2  -1   3      10705.99      10647.50       145.96 o                         
  -1  -1   3      16867.15      16833.59       574.99 o                         
   0  -1   3       7429.52       7810.35       257.59 o                         
   1  -1   3        705.30        754.58        63.72 o                         
   2  -1   3       4274.39       4421.86        90.15 o                         
   3  -1   3      13720.87      13947.53       176.33 o                         
   4  -1   3       8184.25       7891.23       135.14 o                         
   5  -1   3        394.03        312.14        38.36 o                         
   6  -1   3        112.78         94.90        28.27 o                         
   7  -1   3       1676.62       1963.01       138.21 o                         
   8  -1   3        655.80        344.72       284.26 o                         
  -8   0   3          2.58        179.54       103.18 o                         
  -7   0   3       1035.15        985.11       196.55 o                         
  -6   0   3       4472.99       4917.93       380.19 o                         
  -5   0   3       3080.00       3011.68       226.75 o                         
  -4   0   3         67.06         79.75        32.79 o                         
  -3   0   3       9471.96       9885.82       236.66 o                         
  -2   0   3      25984.63      25474.37       875.30 o                         
  -1   0   3      20884.00      20432.62       278.03 o                         
   0   0   3       7223.60       8113.33       162.96 o                         
   1   0   3       1989.21       1895.18        90.20 o                         
   2   0   3       9426.21       9657.42       180.57 o                         
   3   0   3       4734.30       4828.59       104.30 o                         
   4   0   3        415.50        420.52        28.65 o                         
   5   0   3       1262.97       1305.08        95.63 o                         
   6   0   3       1494.83       1562.72        71.01 o                         
   7   0   3        790.79        740.50        71.97 o                         
   8   0   3          1.60        -18.06       125.76 o                         
  -9   1   3          2.23        -96.04        96.35 o                         
  -8   1   3        457.20        440.24       155.54 o                         
  -7   1   3       2922.12       3037.31       353.67 o                         
  -6   1   3       2240.15       2348.37       169.87 o                         
  -5   1   3         69.02         15.89        37.63 o                         
  -4   1   3       3494.71       3823.32       289.42 o                         
  -3   1   3      14076.87      14855.06       489.84 o                         
  -2   1   3       8069.42       8167.60       149.01 o                         
  -1   1   3       2598.55       2763.79        53.20 o                         
   0   1   3       9471.47       9458.37       174.10 o                         
   1   1   3       9800.15       9928.73       153.66 o                         
   2   1   3       5609.74       5295.06       175.32 o                         
   3   1   3        151.32        135.56        32.76 o                         
   4   1   3       4070.86       3968.32       157.22 o                         
   5   1   3       4389.77       4424.53       175.33 o                         
   6   1   3       1738.33       1558.74       170.80 o                         
   7   1   3         21.74        -49.72        94.01 o                         
   8   1   3        327.08        407.77       102.52 o                         
  -9   2   3        544.06        936.61       244.49 o                         
  -8   2   3       1047.93       1242.08       269.38 o                         
  -7   2   3        889.40        877.51       206.30 o                         
  -6   2   3        275.92        201.64        65.61 o                         
  -5   2   3       4929.09       4866.32       227.69 o                         
  -4   2   3      12262.50      11372.85       313.35 o                         
  -3   2   3       6615.23       6758.15       171.33 o                         
  -2   2   3        120.77        152.54        20.31 o                         
  -1   2   3      10481.44      10561.57       143.20 o                         
   0   2   3      20474.66      19487.62       556.85 o                         
   1   2   3       5805.20       6191.97       180.70 o                         
   2   2   3        515.42        531.39        51.48 o                         
   3   2   3       2987.82       3145.21       139.94 o                         
   4   2   3       5630.38       5934.06       168.84 o                         
   5   2   3       1324.96       1237.12       132.39 o                         
   6   2   3         55.70         79.85        50.55 o                         
   7   2   3        627.43        743.73       260.78 o                         
   8   2   3        577.85        583.55       112.70 o                         
  -9   3   3        812.67        610.50       248.75 o                         
  -8   3   3        981.61       1285.65       286.20 o                         
  -7   3   3         15.84       -147.82       147.82 o                         
  -6   3   3       1686.14       1563.76       150.55 o                         
  -5   3   3       3558.58       3443.84       199.81 o                         
  -4   3   3       1501.17       1417.59       263.56 o                         
  -3   3   3        427.54        377.65        38.48 o                         
  -2   3   3       9713.54       9950.99       186.70 o                         
  -1   3   3       8995.73       8745.03       129.20 o                         
   0   3   3        785.04        858.50        54.94 o                         
   1   3   3       3531.70       3567.93       127.27 o                         
   2   3   3       8578.33       8658.75       152.48 o                         
   3   3   3       8662.36       8826.43       182.81 o                         
   4   3   3       1870.23       1810.43       105.81 o                         
   5   3   3        156.09        188.75        46.38 o                         
   6   3   3       1108.89       1251.77       139.18 o                         
   7   3   3        924.73       1047.47       135.29 o                         
   8   3   3        269.04        270.26        81.88 o                         
  -9   4   3         55.03        -48.48        98.62 o                         
  -8   4   3        147.10       -151.65       151.65 o                         
  -7   4   3       1307.88       1534.83       317.48 o                         
  -6   4   3       1751.06       1880.89       168.67 o                         
  -5   4   3        178.44        259.10        80.58 o                         
  -4   4   3       2294.31       2391.96        91.18 o                         
  -3   4   3      10639.64      10790.31       208.22 o                         
  -2   4   3       9886.33       9999.74       178.35 o                         
  -1   4   3       3424.89       3487.70        91.44 o                         
   0   4   3       2070.37       2157.06        74.00 o                         
   1   4   3       5201.62       5154.19       120.76 o                         
   2   4   3       6783.36       6612.35       164.15 o                         
   3   4   3       1032.50       1021.19        64.78 o                         
   4   4   3        160.07        155.61        38.16 o                         
   5   4   3       1426.26       1335.53       102.15 o                         
   6   4   3        778.53        574.34        98.08 o                         
   7   4   3         82.77          0.76        43.13 o                         
  -8   5   3       1085.09       1443.71       347.06 o                         
  -7   5   3       1358.96       1256.51       321.33 o                         
  -6   5   3        490.81        344.96       124.85 o                         
  -5   5   3        749.50        805.46       208.56 o                         
  -4   5   3       3753.82       3728.19       141.49 o                         
  -3   5   3       4789.81       4993.34       137.84 o                         
  -2   5   3        786.95        884.38        59.98 o                         
  -1   5   3        741.86        688.58        46.26 o                         
   0   5   3       3612.90       3598.90       104.15 o                         
   1   5   3       2596.79       2511.16        73.82 o                         
   2   5   3         67.66         45.47        22.78 o                         
   3   5   3       1217.00       1217.62        82.29 o                         
   4   5   3       2887.57       2882.19       136.87 o                         
   5   5   3       1401.66       1329.33       104.13 o                         
   6   5   3         77.06         12.79        39.43 o                         
   7   5   3        105.79        150.49        68.51 o                         
  -8   6   3        300.62        304.95       186.70 o                         
  -7   6   3         15.18         -7.12        53.29 o                         
  -6   6   3        629.87        683.85       109.73 o                         
  -5   6   3       3060.46       3100.29       209.22 o                         
  -4   6   3       2246.99       2050.27       131.19 o                         
  -3   6   3         41.44         78.92        30.26 o                         
  -2   6   3        807.00        834.96        74.99 o                         
  -1   6   3       4261.72       4318.19       121.35 o                         
   0   6   3       3153.00       3341.06       108.59 o                         
   1   6   3          3.34          1.95        17.33 o                         
   2   6   3       1355.98       1398.23        86.18 o                         
   3   6   3       2344.15       2328.42       118.19 o                         
   4   6   3       1883.76       1698.34       111.06 o                         
   5   6   3         15.56         -6.36        33.58 o                         
   6   6   3        148.57        218.18        54.59 o                         
  -7   7   3        133.83       -177.41       177.41 o                         
  -6   7   3       2047.20       2018.93       185.81 o                         
  -5   7   3        483.56        381.07       122.19 o                         
  -4   7   3        119.06        106.32        35.93 o                         
  -3   7   3        704.20        807.34        76.00 o                         
  -2   7   3       2116.38       2256.49       121.14 o                         
  -1   7   3       1187.44       1194.41        96.46 o                         
   0   7   3        204.37        160.64        34.27 o                         
   1   7   3       1868.82       1718.65        86.80 o                         
   2   7   3       2679.09       2683.65       123.27 o                         
   3   7   3       1428.36       1535.04       101.32 o                         
   4   7   3          0.06          3.50        33.16 o                         
   5   7   3        383.30        439.93        70.29 o                         
   6   7   3        456.22        401.52        70.64 o                         
  -7   8   3        439.82        225.26       163.96 o                         
  -6   8   3        161.01        198.30        67.72 o                         
  -5   8   3        154.51         97.05        58.66 o                         
  -4   8   3       1013.22       1037.50        89.01 o                         
  -3   8   3       2632.69       2627.34       132.23 o                         
  -2   8   3       1056.88       1133.04        90.48 o                         
  -1   8   3         78.62        116.81        64.78 o                         
   0   8   3       1011.46        906.08        75.07 o                         
   1   8   3       2916.88       3035.36       105.34 o                         
   2   8   3        560.55        626.01        65.27 o                         
   3   8   3         23.12        -34.65        34.65 o                         
   4   8   3        407.32        463.92        68.52 o                         
   5   8   3        384.15        458.28        74.18 o                         
  -6   9   3         44.64        -80.29       115.23 o                         
  -5   9   3        654.14        617.63        78.94 o                         
  -4   9   3       1116.00       1026.77        92.95 o                         
  -3   9   3        709.19        756.81        81.26 o                         
  -2   9   3          7.08        -26.66        26.66 o                         
  -1   9   3        692.43        791.57       135.71 o                         
   0   9   3        683.33        837.36       148.92 o                         
   1   9   3        182.43        188.85        39.50 o                         
   2   9   3        134.27        116.74        50.13 o                         
   3   9   3        517.49        472.83        65.66 o                         
   4   9   3        519.16        500.76        74.79 o                         
  -5  10   3        427.56        276.91        83.71 o                         
  -4  10   3        119.10        120.30        63.05 o                         
  -3  10   3         98.65         -6.86        68.30 o                         
  -2  10   3        764.14        779.99       145.75 o                         
  -1  10   3        343.86        378.33       102.39 o                         
   0  10   3        175.07        303.60       105.22 o                         
   1  10   3        278.26        481.86       127.59 o                         
   2  10   3        568.93        456.60        89.72 o                         
  -2  11   3        229.17        361.87       113.02 o                         
  -1  11   3         26.43         29.05        66.95 o                         
   0  11   3        216.66        218.06        90.91 o                         
  -2 -11   4          4.25        -17.84        53.28 o                         
  -1 -11   4        216.01        200.47        61.19 o                         
   0 -11   4        541.06        445.59       133.85 o                         
   1 -11   4        169.38        188.62        89.54 o                         
   2 -11   4         15.80        -24.11       149.21 o                         
  -4 -10   4        263.53        292.07        92.73 o                         
  -3 -10   4         13.42         26.82        47.82 o                         
  -2 -10   4        530.20        460.13        85.64 o                         
  -1 -10   4        796.01        867.15       155.95 o                         
   0 -10   4        493.14        375.57        80.96 o                         
   1 -10   4         51.78         42.05        26.36 o                         
   2 -10   4        365.24        292.98        63.31 o                         
   3 -10   4        624.01        697.05        86.01 o                         
   4 -10   4        163.55        189.89       132.30 o                         
  -5  -9   4        207.21        130.50        93.33 o                         
  -4  -9   4         19.76        -29.52        71.57 o                         
  -3  -9   4        525.90        458.69        85.20 o                         
  -2  -9   4        432.99        399.07        74.77 o                         
  -1  -9   4        207.23         90.10        37.11 o                         
   0  -9   4        579.47        618.98        69.16 o                         
   1  -9   4       1616.68       1669.06        97.21 o                         
   2  -9   4       1294.21       1391.11       109.79 o                         
   3  -9   4        197.33        193.24        58.27 o                         
   4  -9   4        171.92        168.48        61.48 o                         
   5  -9   4        815.50        772.29       112.21 o                         
  -6  -8   4         20.59         38.66        76.60 o                         
  -5  -8   4        554.95        244.62       229.89 o                         
  -4  -8   4       1172.07       1099.00       140.74 o                         
  -3  -8   4       1476.47       1344.40       131.19 o                         
  -2  -8   4        251.04        126.32        46.08 o                         
  -1  -8   4       1046.32       1112.69        88.75 o                         
   0  -8   4       3390.70       3423.81       164.72 o                         
   1  -8   4       2975.92       3049.24       116.49 o                         
   2  -8   4        633.47        666.56        43.60 o                         
   3  -8   4         64.45         67.13        39.75 o                         
   4  -8   4        977.99       1068.10       115.11 o                         
   5  -8   4        378.70        451.09        85.50 o                         
   6  -8   4         54.25        -45.74        56.66 o                         
  -7  -7   4         33.05         39.39        68.09 o                         
  -6  -7   4        598.00        610.07        96.56 o                         
  -5  -7   4       1102.62       1144.43       187.61 o                         
  -4  -7   4       2170.91       2116.41       176.34 o                         
  -3  -7   4        142.62        125.18        52.32 o                         
  -2  -7   4        697.12        735.16        85.24 o                         
  -1  -7   4       2368.35       2504.39       118.90 o                         
   0  -7   4       1979.88       1853.26       107.49 o                         
   1  -7   4         27.43         27.99        24.90 o                         
   2  -7   4       1257.92       1118.16        55.79 o                         
   3  -7   4       2436.48       2285.29        97.19 o                         
   4  -7   4       1114.07       1261.76        85.22 o                         
   5  -7   4          9.93        -51.07        51.07 o                         
   6  -7   4        461.03        452.82       120.80 o                         
   7  -7   4        680.09        674.80       142.83 o                         
  -7  -6   4        499.92        495.15       130.67 o                         
  -6  -6   4       1703.11       1793.68       149.74 o                         
  -5  -6   4        914.16        883.68        74.45 o                         
  -4  -6   4         34.64         43.64        23.17 o                         
  -3  -6   4       1851.28       1880.91        91.25 o                         
  -2  -6   4       4769.77       4864.29       120.33 o                         
  -1  -6   4       2093.17       2104.02        70.70 o                         
   0  -6   4         20.14         22.11        15.79 o                         
   1  -6   4       2532.07       2439.71        75.07 o                         
   2  -6   4       3969.28       4055.09       111.14 o                         
   3  -6   4       2315.40       2260.63        99.31 o                         
   4  -6   4         13.82         -1.42        35.67 o                         
   5  -6   4        487.76        484.19       108.56 o                         
   6  -6   4        922.53        866.03       143.42 o                         
   7  -6   4        268.84        274.49        94.03 o                         
  -8  -5   4        546.17        707.79       163.21 o                         
  -7  -5   4       1746.19       1776.99       134.46 o                         
  -6  -5   4        717.84        724.19       120.93 o                         
  -5  -5   4        295.72        274.35        36.31 o                         
  -4  -5   4       1426.10       1447.68        71.76 o                         
  -3  -5   4       2866.93       2922.30        92.91 o                         
  -2  -5   4        678.92        664.45        42.33 o                         
  -1  -5   4        483.40        443.64        24.13 o                         
   0  -5   4       2134.99       2088.32        78.52 o                         
   1  -5   4      10472.86      10464.19       139.10 o                         
   2  -5   4        624.50        574.74        53.85 o                         
   3  -5   4        122.66         98.85        25.04 o                         
   4  -5   4       2213.71       2092.83       101.20 o                         
   5  -5   4       3418.47       3632.61       169.32 o                         
   6  -5   4        655.76        718.40       121.54 o                         
   7  -5   4          3.02          7.50        54.13 o                         
  -8  -4   4        397.34        481.93       123.59 o                         
  -7  -4   4        184.88        193.59        52.24 o                         
  -6  -4   4        115.22         90.55        37.44 o                         
  -5  -4   4       2923.98       3088.75       143.90 o                         
  -4  -4   4       3770.72       3801.96       110.03 o                         
  -3  -4   4        330.16        293.04        25.60 o                         
  -2  -4   4       1540.59       1506.63        50.20 o                         
  -1  -4   4       8656.72       8576.85       105.67 o                         
   0  -4   4      24825.80      24915.01       204.23 o                         
   1  -4   4       2843.54       2866.91       129.46 o                         
   2  -4   4        107.09        115.46        25.61 o                         
   3  -4   4       2128.23       2137.46        98.23 o                         
   4  -4   4       4867.64       4821.51       146.13 o                         
   5  -4   4        854.71        863.24        78.08 o                         
   6  -4   4        103.33        109.65        35.23 o                         
   7  -4   4        281.16        245.96        84.75 o                         
   8  -4   4        572.36        537.46       116.89 o                         
  -7  -3   4        342.16        397.23        63.35 o                         
  -6  -3   4       2990.84       3230.51       166.23 o                         
  -5  -3   4       5111.23       5227.74       152.26 o                         
  -4  -3   4       1539.36       1481.53        58.01 o                         
  -3  -3   4         98.13         96.14        15.45 o                         
  -2  -3   4       6104.85       6007.99        92.46 o                         
  -1  -3   4       6683.68       6754.52       103.60 o                         
   0  -3   4       2773.64       2789.48       124.53 o                         
   1  -3   4       2060.58       2065.34       102.99 o                         
   2  -3   4       6059.07       5910.86       180.55 o                         
   3  -3   4       3928.86       4111.68       158.75 o                         
   4  -3   4        599.91        614.93        60.10 o                         
   5  -3   4       1607.94       1544.80       100.63 o                         
   6  -3   4       1957.23       2061.21       113.50 o                         
   7  -3   4       1548.52       1753.04       177.26 o                         
   8  -3   4        134.09         78.85       138.51 o                         
  -6  -2   4       2444.69       2341.32       181.95 o                         
  -5  -2   4        294.10        267.17        42.51 o                         
  -4  -2   4       1906.49       1979.90        70.18 o                         
  -3  -2   4       5774.02       5785.44       105.93 o                         
  -2  -2   4       8997.83       9061.71       143.58 o                         
  -1  -2   4        340.45        303.91        34.21 o                         
   0  -2   4       4611.49       4705.80       163.04 o                         
   1  -2   4      17592.62      18149.26       290.54 o                         
   2  -2   4       7161.63       7356.24       215.80 o                         
   3  -2   4        964.55       1009.88        57.58 o                         
   4  -2   4        810.69        754.28        57.96 o                         
   5  -2   4       4591.49       4579.85       154.73 o                         
   6  -2   4        828.23        712.74        63.75 o                         
   7  -2   4        339.85        418.00        53.14 o                         
   8  -2   4        193.56        129.26       135.22 o                         
  -6  -1   4        527.87        589.78       115.06 o                         
  -5  -1   4       1630.28       1640.43       110.63 o                         
  -4  -1   4       3524.14       3383.73       258.32 o                         
  -3  -1   4       8271.20       8394.63       168.45 o                         
  -2  -1   4        224.06        228.63        23.36 o                         
  -1  -1   4       5320.19       5305.53       115.58 o                         
   0  -1   4       8000.56       8150.26       475.25 o                         
   1  -1   4       7195.71       7507.13       228.02 o                         
   2  -1   4         15.27          5.94        16.61 o                         
   3  -1   4       4272.36       4397.28       269.88 o                         
   4  -1   4       5344.75       5265.28       272.07 o                         
   5  -1   4       1856.59       1863.62        88.73 o                         
   6  -1   4         67.46         81.35        25.18 o                         
   7  -1   4        703.34        799.54       213.94 o                         
   8  -1   4        808.87        899.78       241.63 o                         
  -8   0   4        431.28        651.64       171.64 o                         
  -7   0   4         10.85         36.62        69.73 o                         
  -6   0   4       1393.93       1435.41       128.58 o                         
  -5   0   4       3761.15       3866.33       185.92 o                         
  -4   0   4       1785.42       1876.79       113.49 o                         
  -3   0   4        938.55        954.08        72.55 o                         
  -2   0   4      14426.38      13859.35       624.99 o                         
  -1   0   4      25589.75      23654.53       251.75 o                         
   0   0   4      13447.32      15032.39       204.67 o                         
   1   0   4        956.59        964.54        70.38 o                         
   2   0   4       6247.03       6485.77       226.83 o                         
   3   0   4       4874.16       5037.71       154.09 o                         
   4   0   4       3595.77       3873.81       144.22 o                         
   5   0   4         44.19         48.45        26.26 o                         
   6   0   4        893.28        839.33        55.91 o                         
   7   0   4        870.86       1029.42       206.20 o                         
   8   0   4        249.04        251.64       100.39 o                         
  -9   1   4        132.40        177.98       115.54 o                         
  -8   1   4         63.49         74.20        88.53 o                         
  -7   1   4       2628.34       2963.82       325.24 o                         
  -6   1   4       4654.75       4920.07       240.45 o                         
  -5   1   4       3264.80       3499.76       182.03 o                         
  -4   1   4         11.78        -53.01        53.01 o                         
  -3   1   4       5831.88       6143.57       187.56 o                         
  -2   1   4      12711.93      12605.35       162.41 o                         
  -1   1   4       6291.35       6590.61       116.61 o                         
   0   1   4        376.38        413.30        29.37 o                         
   1   1   4       3818.46       3831.65       127.31 o                         
   2   1   4       4054.15       4031.08       127.90 o                         
   3   1   4        876.80        983.52        63.64 o                         
   4   1   4        336.49        255.22       106.71 o                         
   5   1   4       2802.16       2599.09       246.20 o                         
   6   1   4       1990.16       2296.96       223.30 o                         
   7   1   4        405.01        467.33       115.00 o                         
   8   1   4         18.85        106.31       180.55 o                         
  -9   2   4         57.05         59.64       106.72 o                         
  -8   2   4        704.15        712.64       193.92 o                         
  -7   2   4       1906.09       1957.16       171.05 o                         
  -6   2   4        640.54        718.71        98.60 o                         
  -5   2   4        216.47        229.84        56.96 o                         
  -4   2   4       3431.42       3679.59       178.17 o                         
  -3   2   4       8015.29       7903.52       502.29 o                         
  -2   2   4        328.57        305.83        24.16 o                         
  -1   2   4         60.50         53.29        15.86 o                         
   0   2   4       9349.89       9439.06       190.41 o                         
   1   2   4      10365.56      10564.22       186.94 o                         
   2   2   4        915.49        848.92        69.97 o                         
   3   2   4        146.64         82.68        35.03 o                         
   4   2   4       3611.14       3557.88       239.83 o                         
   5   2   4       3061.14       3057.47       512.33 o                         
   6   2   4        540.47        448.53       164.50 o                         
   7   2   4         52.41         -2.13        49.41 o                         
  -9   3   4        699.99        682.74       236.43 o                         
  -8   3   4       1330.60       1479.57       274.50 o                         
  -7   3   4        262.67        273.97        77.04 o                         
  -6   3   4        503.31        409.42       111.30 o                         
  -5   3   4       2849.95       3037.84       186.15 o                         
  -4   3   4       6359.88       6545.89       368.53 o                         
  -3   3   4       1868.11       1900.04       104.83 o                         
  -2   3   4       2056.36       2193.12        72.26 o                         
  -1   3   4       2041.23       1891.78        77.19 o                         
   0   3   4      12965.77      13381.74       234.35 o                         
   1   3   4        946.29       1017.76        76.20 o                         
   2   3   4        606.67        575.29        53.16 o                         
   3   3   4       3235.36       3508.54       156.74 o                         
   4   3   4       2920.92       3006.56       198.09 o                         
   5   3   4        215.24        209.49        73.69 o                         
   6   3   4        288.50        220.02        76.37 o                         
   7   3   4        636.18        660.35       126.03 o                         
  -9   4   4        442.77        441.82       172.80 o                         
  -8   4   4         59.44        167.92       140.41 o                         
  -7   4   4        215.50        257.77        97.77 o                         
  -6   4   4       1156.30       1116.00       131.21 o                         
  -5   4   4       1788.82       1753.39       148.48 o                         
  -4   4   4         47.32         38.57        44.72 o                         
  -3   4   4       4748.60       4815.94       128.50 o                         
  -2   4   4       6014.03       5975.93       140.71 o                         
  -1   4   4      11871.79      11592.14       244.89 o                         
   0   4   4       1775.59       1895.89        94.66 o                         
   1   4   4       1908.50       1980.30       107.79 o                         
   2   4   4       4150.95       4269.14       153.70 o                         
   3   4   4       2874.81       3015.70       143.88 o                         
   4   4   4        470.58        432.74        80.87 o                         
   5   4   4        527.38        549.96       104.54 o                         
   6   4   4        728.15        748.92       164.06 o                         
   7   4   4        443.64        380.76        96.02 o                         
  -8   5   4        579.36        463.78       204.03 o                         
  -7   5   4       1297.94       1311.50       192.03 o                         
  -6   5   4       2151.20       2290.98       189.96 o                         
  -5   5   4         41.50        -26.60       161.74 o                         
  -4   5   4       1319.79       1318.31        85.42 o                         
  -3   5   4       7055.75       7297.29       163.82 o                         
  -2   5   4       4948.98       5152.78       144.21 o                         
  -1   5   4       1490.69       1553.76        71.01 o                         
   0   5   4       1235.85       1192.69        80.58 o                         
   1   5   4       2654.52       2683.48       130.41 o                         
   2   5   4       1029.90       1089.13       105.14 o                         
   3   5   4         21.38        -19.76        36.91 o                         
   4   5   4       1079.67       1126.78       122.40 o                         
   5   5   4       1253.30       1282.24       140.83 o                         
   6   5   4        430.13        362.43        85.90 o                         
  -8   6   4        545.29        671.55       230.59 o                         
  -7   6   4        544.50        684.91       141.83 o                         
  -6   6   4         24.55         21.87        38.93 o                         
  -5   6   4        991.37       1014.60       124.65 o                         
  -4   6   4       1753.91       1767.25       105.22 o                         
  -3   6   4       1229.27       1179.35        83.55 o                         
  -2   6   4         59.13         71.09        26.92 o                         
  -1   6   4       2067.50       2198.83       101.64 o                         
   0   6   4       3716.82       3650.26       238.24 o                         
   1   6   4        955.71       1087.69       103.48 o                         
   2   6   4        108.25         50.64        35.79 o                         
   3   6   4       1162.29       1118.33       119.26 o                         
   4   6   4       2093.27       2115.30       257.41 o                         
   5   6   4        544.96        583.40       162.64 o                         
   6   6   4          8.44        105.58        66.81 o                         
  -7   7   4          4.58        -67.10       176.18 o                         
  -6   7   4       1234.02       1021.92       137.60 o                         
  -5   7   4       1109.56       1231.27        99.04 o                         
  -4   7   4        652.08        536.39       117.85 o                         
  -3   7   4         46.94         53.61        28.24 o                         
  -2   7   4       2066.46       1818.37       170.38 o                         
  -1   7   4       2852.22       2946.17       127.22 o                         
   0   7   4        365.85        460.29        54.28 o                         
   1   7   4         35.21         12.21        40.98 o                         
   2   7   4       1463.64       1484.91       135.20 o                         
   3   7   4       1220.21       1252.94       129.40 o                         
   4   7   4        312.15        254.22        76.70 o                         
   5   7   4         11.78        -52.38        52.38 o                         
  -7   8   4        266.59        134.50       304.92 o                         
  -6   8   4        374.93        421.88        97.86 o                         
  -5   8   4         91.20         43.80        37.78 o                         
  -4   8   4        229.97        138.23        53.68 o                         
  -3   8   4       1693.56       1724.04       112.24 o                         
  -2   8   4       1712.51       1890.30       190.10 o                         
  -1   8   4        135.10        103.44        60.89 o                         
   0   8   4          4.70         31.94        29.99 o                         
   1   8   4       1664.83       1682.90       143.83 o                         
   2   8   4        983.43       1193.84       134.75 o                         
   3   8   4        148.62        223.22        73.20 o                         
   4   8   4         11.51         24.01        51.37 o                         
  -6   9   4         33.12        123.28       142.05 o                         
  -5   9   4        148.65        177.11        55.65 o                         
  -4   9   4       1205.84       1149.81       101.30 o                         
  -3   9   4        924.83        913.77        86.44 o                         
  -2   9   4        292.80        268.26        55.06 o                         
  -1   9   4         10.39         36.92        54.65 o                         
   0   9   4        541.50        521.12        85.84 o                         
   1   9   4        575.59        623.22        99.63 o                         
   2   9   4         14.03        -10.72        41.75 o                         
   3   9   4         86.12         90.75        62.11 o                         
  -4  10   4        297.10         80.65       194.72 o                         
  -3  10   4         10.46        -44.85       101.28 o                         
  -2  10   4        120.26        105.03        62.82 o                         
  -1  10   4        376.21        541.36       131.83 o                         
   0  10   4        357.65        330.36       111.55 o                         
   1  10   4          3.21         35.56        46.52 o                         
   2  10   4        307.65        284.84        99.52 o                         
  -1 -11   5          6.98        -56.57       149.02 o                         
   0 -11   5        265.19        320.66       126.99 o                         
   1 -11   5        261.53        346.60       132.73 o                         
  -4 -10   5        336.03        310.13        84.19 o                         
  -3 -10   5         81.30         92.31        70.42 o                         
  -2 -10   5        101.14        107.65        50.64 o                         
  -1 -10   5        724.77        738.08        93.84 o                         
   0 -10   5        495.52        491.85        72.92 o                         
   1 -10   5         75.37         62.02        55.15 o                         
   2 -10   5        217.80        174.05        64.29 o                         
   3 -10   5        615.09        529.29        98.50 o                         
   4 -10   5        533.07        467.87        78.41 o                         
  -5  -9   5        447.94        466.45       106.92 o                         
  -4  -9   5         85.18         91.22        61.41 o                         
  -3  -9   5        205.66        150.70        59.62 o                         
  -2  -9   5        764.99        804.44       101.67 o                         
  -1  -9   5        733.02        562.47        79.12 o                         
   0  -9   5         64.32         51.45        29.70 o                         
   1  -9   5        325.01        285.65        42.55 o                         
   2  -9   5        769.98        812.26       107.04 o                         
   3  -9   5        495.77        527.48        71.88 o                         
   4  -9   5         22.98         52.15        51.38 o                         
   5  -9   5        203.62        222.62        56.11 o                         
  -6  -8   5        252.83        183.74       104.77 o                         
  -5  -8   5         65.75        -55.28       102.18 o                         
  -4  -8   5        314.90        283.43        75.82 o                         
  -3  -8   5       1769.98       1849.55       155.73 o                         
  -2  -8   5        851.32        633.82        84.85 o                         
  -1  -8   5         38.68         15.24        25.08 o                         
   0  -8   5        743.81        768.82        85.06 o                         
   1  -8   5       2785.92       2960.71       109.90 o                         
   2  -8   5       1184.91       1347.17       121.19 o                         
   3  -8   5        170.53         90.87        74.16 o                         
   4  -8   5        445.97        277.88        70.30 o                         
   5  -8   5        549.74        577.70       100.15 o                         
   6  -8   5        456.66        436.36        88.75 o                         
  -7  -7   5        198.69        137.55       101.09 o                         
  -6  -7   5        167.19        169.59        59.14 o                         
  -5  -7   5        657.82        620.27       107.59 o                         
  -4  -7   5       3436.64       3376.57       174.99 o                         
  -3  -7   5       2150.36       2084.34       119.58 o                         
  -2  -7   5         32.08         30.23        39.54 o                         
  -1  -7   5        335.77        282.70        44.26 o                         
   0  -7   5       1698.47       1698.42        88.56 o                         
   1  -7   5       2182.53       2304.48       139.44 o                         
   2  -7   5         98.98         88.45        20.71 o                         
   3  -7   5        304.00        293.95        37.99 o                         
   4  -7   5        879.95        915.98        68.45 o                         
   5  -7   5        304.07        233.06        84.93 o                         
   6  -7   5         66.37         29.21        68.96 o                         
  -7  -6   5          7.51         31.66        39.66 o                         
  -6  -6   5        683.42        833.85       114.33 o                         
  -5  -6   5       1697.59       1557.40       151.95 o                         
  -4  -6   5        765.74        510.30        86.67 o                         
  -3  -6   5         23.28         54.83        27.50 o                         
  -2  -6   5       1886.67       1898.42        99.90 o                         
  -1  -6   5       2000.55       1988.56        80.40 o                         
   0  -6   5       1461.83       1485.83        72.91 o                         
   1  -6   5        882.57        786.19        77.41 o                         
   2  -6   5       2966.34       3059.34       106.48 o                         
   3  -6   5       3288.20       3245.06       156.34 o                         
   4  -6   5       1210.78       1345.82       108.96 o                         
   5  -6   5         13.84        -19.19        67.72 o                         
   6  -6   5        583.62        395.66       108.99 o                         
   7  -6   5        465.99        523.80        88.49 o                         
  -8  -5   5        116.26         63.25        79.15 o                         
  -7  -5   5        996.96       1121.98       119.07 o                         
  -6  -5   5       1467.02       1553.62       269.08 o                         
  -5  -5   5        721.72        770.21        59.16 o                         
  -4  -5   5        289.84        310.41        36.15 o
[truncated: 150,501 more chars]
