# Supplementary material for: Crystal structures of three mercury(II) complexes [HgCl2 L] where L is a bidentate chiral imine ligand
Source: Acta Crystallogr E Crystallogr Commun. 2015 Nov 7;71(Pt 12):1462–6. doi: 10.1107/S2056989015020368 (PMC4719814; doi:10.1107/S2056989015020368)
Supplement: Supplementary file 4 [file e-71-01462-IIIsup4.hkl]

data_III                                                                        
_shelx_title ' '                                                                
_shelx_refln_list_code          4                                               
_shelx_F_calc_maximum      282.76                                               
_exptl_crystal_F_000       984.00                                               
_reflns_d_resolution_high  0.8038                                               
                                                                                
loop_                                                                           
 _space_group_symop_operation_xyz                                               
 'x, y, z'                                                                      
 '-x, y+1/2, -z'                                                                
                                                                                
_cell_length_a    10.2156                                                       
_cell_length_b     7.3924                                                       
_cell_length_c    23.3519                                                       
_cell_angle_alpha  90.000                                                       
_cell_angle_beta   97.459                                                       
_cell_angle_gamma  90.000                                                       
                                                                                
_shelx_F_squared_multiplier     1.000                                           
                                                                                
loop_                                                                           
 _refln_index_h                                                                 
 _refln_index_k                                                                 
 _refln_index_l                                                                 
 _refln_F_squared_calc                                                          
 _refln_F_squared_meas                                                          
 _refln_F_squared_sigma                                                         
 _refln_observed_status                                                         
   1  -9   0        105.75         52.04        51.13 o                         
   2  -9   0         60.08         25.56        65.33 o                         
   0  -8   0        564.53       1082.41        75.76 o                         
   1  -8   0        110.71        248.07        50.18 o                         
   2  -8   0         29.10          0.00        53.97 o                         
   4  -8   0        128.49        173.27        44.50 o                         
   5  -8   0         98.65          0.00        43.55 o                         
   6  -8   0        101.90         16.10        49.24 o                         
   1  -7   0         67.79        125.62        40.71 o                         
   4  -7   0          0.68          0.00        34.09 o                         
   5  -7   0        466.13        682.76        52.08 o                         
   6  -7   0        133.83         97.53        46.40 o                         
   7  -7   0        249.61        174.23        49.24 o                         
   8  -7   0          0.87         13.26        43.55 o                         
   0  -6   0       8050.61       8091.82       168.18 o                         
   1  -6   0        918.28       1156.02        46.89 o                         
   2  -6   0        142.78          6.63        23.67 o                         
   3  -6   0        686.63        375.04        35.04 o                         
   4  -6   0       1602.22       2092.85        65.37 o                         
   5  -6   0       1352.93       1541.26        60.63 o                         
   6  -6   0        501.21        440.35        51.14 o                         
   7  -6   0       1476.12       1466.41        71.05 o                         
   8  -6   0          7.94          0.00        48.29 o                         
   9  -6   0         86.33          0.00        48.29 o                         
   1  -5   0       3038.57       2994.47        71.35 o                         
   2  -5   0       3405.41       4586.65       107.17 o                         
   3  -5   0       1278.42       1742.26        54.95 o                         
   4  -5   0       1946.34       2498.01        80.55 o                         
   5  -5   0        853.29       1037.13        34.10 o                         
   6  -5   0         98.61        122.14        25.56 o                         
   7  -5   0        409.29        502.83        46.40 o                         
   8  -5   0        812.81        903.52        56.82 o                         
   9  -5   0        251.41        293.53        51.13 o                         
   0  -4   0        607.52        520.95        29.36 o                         
   1  -4   0       6432.90       5519.50       710.17 o                         
   2  -4   0       4742.40       5551.10       130.09 o                         
   4  -4   0        526.52        672.42        28.41 o                         
   5  -4   0       1179.04       1339.55        39.79 o                         
   6  -4   0       5058.45       5147.14       109.13 o                         
   7  -4   0         33.18         14.20        26.51 o                         
   8  -4   0         30.79         47.34        36.93 o                         
   9  -4   0        198.55         54.92        43.56 o                         
   1  -3   0      37004.78      35100.02       499.06 o                         
   2  -3   0        817.56        990.99        33.16 o                         
   3  -3   0      22349.69      21864.27       287.49 o                         
   4  -3   0      14303.11      13315.60       195.82 o                         
   5  -3   0       2668.43       2840.83        94.82 o                         
   6  -3   0        246.23        309.64        25.57 o                         
   7  -3   0        818.36        736.89        34.10 o                         
   8  -3   0       4529.17       4628.99        91.06 o                         
   9  -3   0         62.33        103.20        38.82 o                         
   0  -2   0        816.75        487.17        25.59 o                         
   1  -2   0      18370.79      17606.69       817.59 o                         
   2  -2   0       4826.61       4106.86       128.46 o                         
   3  -2   0       5030.31       4922.08       137.89 o                         
   4  -2   0       4457.52       4189.03       117.79 o                         
   5  -2   0       3626.36       3646.83       113.87 o                         
   6  -2   0       4770.74       4735.89       123.40 o                         
   7  -2   0       1272.90       1173.81        36.95 o                         
   8  -2   0         81.17         40.71        25.56 o                         
   9  -2   0        871.04        651.63        49.25 o                         
   1  -1   0       1233.33       1208.27        35.10 o                         
   2  -1   0      34292.81      33921.30      2267.95 o                         
   3  -1   0       5139.83       4933.96       100.91 o                         
   4  -1   0       8495.15       8107.96       260.79 o                         
   5  -1   0      11060.05      10409.82       736.94 o                         
   6  -1   0       1704.59       1785.67        37.15 o                         
   7  -1   0       1841.55       1914.83       215.13 o                         
   8  -1   0       1045.97        975.61        22.93 o                         
   9  -1   0       2269.83       2297.92       199.01 o                         
  10  -1   0        342.42        301.12        35.98 o                         
  11  -1   0        238.64        193.16        35.03 o                         
  12  -1   0         60.26          0.00        26.51 o                         
   1   0   0       1600.27       1837.80        23.52 o                         
   2   0   0         64.91         51.38         5.23 o                         
   3   0   0      10143.47       9684.81       220.82 o                         
   4   0   0      30590.92      27572.28      1051.30 o                         
   5   0   0      22359.88      20357.92       169.04 o                         
   6   0   0        160.19        184.90        20.36 o                         
   7   0   0       8012.70       8270.13        90.68 o                         
   8   0   0          7.25         24.15        13.83 o                         
   9   0   0       2074.04       2208.91       166.78 o                         
  10   0   0          3.12          1.89        23.67 o                         
  11   0   0        382.13        426.12        32.20 o                         
  12   0   0        397.92        580.47        35.04 o                         
   1   1   0       2552.98       2685.90       110.59 o                         
   2   1   0      33735.74      38254.48       306.54 o                         
   3   1   0       3292.34       2810.39        71.55 o                         
   4   1   0       8659.82       7715.00       146.86 o                         
   5   1   0      11027.95      10805.06       784.15 o                         
   6   1   0       1778.97       1672.06       181.03 o                         
   7   1   0       2064.38       2147.30        44.26 o                         
   8   1   0        993.99        947.58        64.41 o                         
   9   1   0       2075.23       2185.80        38.04 o                         
  10   1   0        249.93        136.35        29.35 o                         
  11   1   0        212.93        117.41        30.30 o                         
   0   2   0       1620.31       1576.86        44.59 o                         
   1   2   0      17588.00      16949.37      2542.88 o                         
   2   2   0       5915.24       5179.34       142.89 o                         
   3   2   0       6307.94       5877.59       145.65 o                         
   4   2   0       4075.51       3456.65       118.70 o                         
   5   2   0       3860.77       3974.81       111.04 o                         
   6   2   0       4529.86       4591.95        95.86 o                         
   7   2   0       1057.93       1050.54        32.21 o                         
   8   2   0        102.80        177.06        17.99 o                         
   9   2   0        830.20       1132.75        35.99 o                         
  10   2   0       1262.81       1437.91        41.68 o                         
  11   2   0        136.38        204.52        27.46 o                         
  12   2   0         69.69        112.67        25.56 o                         
   1   3   0      37503.77      38992.11       366.03 o                         
   2   3   0       1123.80        817.81        35.06 o                         
   3   3   0      21535.79      20576.04       267.15 o                         
   6   3   0        235.88        111.74        19.89 o                         
   7   3   0        781.21        779.49        28.41 o                         
   8   3   0       4674.60       5760.97        73.04 o                         
   9   3   0         67.44          8.52        24.62 o                         
  10   3   0         23.90          0.00        26.51 o                         
  11   3   0        195.43         44.50        29.35 o                         
   2   4   0       4025.26       2889.18       124.34 o                         
   3   4   0       9594.67       9786.65       178.98 o                         
   4   4   0        658.91        528.50        25.57 o                         
   5   4   0       1060.29        881.93        35.05 o                         
   6   4   0       4566.36       4706.73        83.49 o                         
   7   4   0          0.86         20.83        17.99 o                         
   8   4   0         28.61         34.09        24.62 o                         
   9   4   0        147.89        202.63        28.41 o                         
  10   4   0        517.53        798.30        37.88 o                         
  11   4   0         30.59         69.12        26.51 o                         
   1   5   0       2895.58       3525.53       103.36 o                         
   3   5   0       1572.72       1245.05        82.43 o                         
   6   5   0         94.18         25.56        19.88 o                         
   7   5   0        417.35        355.11        35.98 o                         
   8   5   0        701.59        987.77        42.62 o                         
   9   5   0        268.67        249.98        34.09 o                         
  10   5   0         47.68         17.04        26.51 o                         
   0   6   0       8206.42       7337.87        84.57 o                         
   2   6   0        204.81        145.82        25.57 o                         
   3   6   0        705.65        663.91        35.99 o                         
   5   6   0       1453.16       1420.06        53.05 o                         
   6   6   0        567.07        659.11        42.62 o                         
   7   6   0       1512.84       1798.94        54.94 o                         
   8   6   0         10.92          0.00        27.46 o                         
   9   6   0         94.75        139.18        31.25 o                         
   1   7   0         76.14          6.63        22.73 o                         
   3   7   0        285.70        310.59        43.56 o                         
   4   7   0          3.28         34.09        30.30 o                         
   5   7   0        415.04        395.82        47.35 o                         
   6   7   0        144.10          1.89        34.09 o                         
   8   7   0          0.30         63.44        29.35 o                         
   0   8   0        464.37         44.51        49.24 o                         
   1   8   0        114.38          0.00        26.01 o                         
   2   8   0         53.18          0.00        49.23 o                         
   3   8   0        142.54         67.23        48.29 o                         
   4   8   0        140.75          0.00        39.77 o                         
   5   8   0         76.44          5.68        37.87 o                         
   6   8   0        118.75        111.73        36.93 o                         
   1   9   0        115.50          0.00        25.88 o                         
   2   9   0         72.95          0.00        53.97 o                         
  -2  -9   1         62.87          0.00        49.23 o                         
  -1  -9   1         10.03         39.05        35.86 o                         
   0  -9   1        274.23        406.98        46.81 o                         
   1  -9   1         17.15         19.99        35.99 o                         
   2  -9   1         29.04          0.00        57.76 o                         
  -6  -8   1         21.44          0.00        45.45 o                         
  -5  -8   1        139.30        160.02        50.18 o                         
  -4  -8   1        155.66        100.37        48.29 o                         
  -2  -8   1         31.34          0.00        53.02 o                         
  -1  -8   1        151.45         78.23        40.71 o                         
   0  -8   1          9.43         32.15        34.79 o                         
   1  -8   1        576.12        882.42        86.65 o                         
   2  -8   1        145.64          0.00        53.02 o                         
   3  -8   1         48.70         46.39        37.87 o                         
   4  -8   1        202.84        218.73        43.56 o                         
   5  -8   1         83.11         60.60        41.66 o                         
   6  -8   1         29.53          0.00        43.55 o                         
  -8  -7   1        136.04         17.04        50.18 o                         
  -7  -7   1          7.63          9.47        43.55 o                         
  -6  -7   1        717.22        718.80        64.40 o                         
  -5  -7   1        343.13        478.19        50.19 o                         
  -4  -7   1         86.57         81.43        41.66 o                         
  -3  -7   1        162.61          0.00        42.61 o                         
  -1  -7   1       3487.80       4163.01        97.65 o                         
   0  -7   1          6.31         32.94        30.41 o                         
   1  -7   1        936.69       1069.77        48.90 o                         
   2  -7   1        231.36         17.99        44.50 o                         
   3  -7   1        861.34        682.87        53.99 o                         
   4  -7   1        119.40         74.80        35.98 o                         
   5  -7   1         75.38        112.67        38.82 o                         
   6  -7   1        995.52       1247.36        67.25 o                         
   7  -7   1         14.13          8.52        45.45 o                         
   8  -7   1         18.13         59.65        45.45 o                         
  -9  -6   1         10.77          0.00        45.45 o                         
  -8  -6   1        425.70        400.56        53.98 o                         
  -7  -6   1         18.37         15.15        42.61 o                         
  -6  -6   1        434.96        297.34        49.24 o                         
  -5  -6   1        328.89        304.91        44.51 o                         
  -4  -6   1       1317.74       1569.69        63.47 o                         
  -2  -6   1        283.10         82.38        30.30 o                         
  -1  -6   1        532.43        573.55        26.39 o                         
   0  -6   1         63.05         91.75        30.77 o                         
   1  -6   1       4542.52       4829.58       296.94 o                         
   2  -6   1        940.50        783.33        38.83 o                         
   3  -6   1        931.31        838.25        36.94 o                         
   4  -6   1        951.45       1240.79        36.94 o                         
   5  -6   1        904.53       1039.01        52.09 o                         
   6  -6   1        192.01         78.59        41.66 o                         
   7  -6   1        172.23        132.56        45.45 o                         
   8  -6   1        672.41        519.91        59.66 o                         
   9  -6   1         11.89         53.97        44.50 o                         
  -9  -5   1        120.08        105.10        44.50 o                         
  -8  -5   1        180.96         92.79        46.40 o                         
  -7  -5   1        777.35       1044.64        55.88 o                         
  -6  -5   1       1408.16       1682.49        44.53 o                         
  -5  -5   1        508.21        651.55        32.20 o                         
  -4  -5   1       2907.90       3651.98        96.70 o                         
  -3  -5   1       1046.89        981.39        38.84 o                         
  -2  -5   1       1606.41       2276.08        64.44 o                         
  -1  -5   1       3841.88       4134.87        99.95 o                         
   0  -5   1       4957.71       5075.42       514.50 o                         
   1  -5   1        464.67        491.95        29.36 o                         
   2  -5   1        829.04        746.40        33.15 o                         
   3  -5   1       2453.13       3442.87        89.11 o                         
   4  -5   1       1269.09       1694.82        43.58 o                         
   5  -5   1        875.64       1156.49        35.05 o                         
   6  -5   1       1082.92       1306.22        37.89 o                         
   7  -5   1        192.72        233.88        39.77 o                         
   8  -5   1         21.16         41.66        38.82 o                         
   9  -5   1        432.24        327.64        51.13 o                         
  -9  -4   1       1514.76       1510.03        69.15 o                         
  -8  -4   1        392.15        259.46        45.45 o                         
  -7  -4   1        210.72        144.87        28.41 o                         
  -6  -4   1        358.03        218.75        30.30 o                         
  -5  -4   1       6151.03       6613.41       132.00 o                         
  -4  -4   1       2163.24       2735.63        99.53 o                         
  -3  -4   1       2116.24       2184.10        59.72 o                         
  -2  -4   1      15323.65      17340.53       241.78 o                         
  -1  -4   1       3490.09       3291.69       442.67 o                         
   0  -4   1        616.34        434.82        39.78 o                         
   1  -4   1        867.56        775.54       156.31 o                         
   3  -4   1       4835.21       4910.37       122.47 o                         
   4  -4   1       1935.35       2116.38        54.97 o                         
   5  -4   1       2807.76       3034.86        90.07 o                         
   6  -4   1        541.39        523.71        32.20 o                         
   7  -4   1       4019.96       4270.53        89.15 o                         
   8  -4   1        325.77        285.97        43.56 o                         
   9  -4   1        303.79        180.86        47.35 o                         
  -9  -3   1        301.71        268.92        44.50 o                         
  -8  -3   1         76.36         67.23        25.56 o                         
  -7  -3   1       6236.32       6177.25       120.58 o                         
  -6  -3   1        134.70        132.56        23.67 o                         
  -5  -3   1       1099.59       1071.49        36.95 o                         
  -4  -3   1      12052.06      11201.86       188.88 o                         
  -3  -3   1      11713.50      11813.52       201.41 o                         
  -2  -3   1       4208.79       4687.73       135.84 o                         
  -1  -3   1       6381.18       7087.51       142.47 o                         
   0  -3   1      38739.05      35674.41      1219.68 o                         
   1  -3   1       2000.82       1724.83       275.98 o                         
   2  -3   1       9370.26       8273.43       173.56 o                         
   3  -3   1       4744.79       4611.82       124.44 o                         
   4  -3   1      17030.77      16700.33       211.43 o                         
   5  -3   1       9991.19       9758.97       159.94 o                         
   6  -3   1         19.04         31.24        21.78 o                         
   7  -3   1       1093.69       1126.30        36.94 o                         
   8  -3   1        287.98        218.74        28.41 o                         
   9  -3   1       2165.65       2192.69        69.17 o                         
  -9  -2   1       2485.17       2327.64        70.13 o                         
  -8  -2   1       2655.03       2192.49        81.52 o                         
  -7  -2   1        474.85        432.79        29.36 o                         
  -6  -2   1       1590.94       1745.54        56.86 o                         
  -5  -2   1      13202.68      13254.39       205.25 o                         
  -4  -2   1       6543.45       6205.72       153.17 o                         
  -3  -2   1      12799.46      13012.23       224.02 o                         
  -2  -2   1      10598.67       9881.13       194.31 o                         
  -1  -2   1      11066.72       9706.60       265.25 o                         
   0  -2   1      14744.28      13642.62      1490.39 o                         
   1  -2   1       5969.81       5092.31       423.82 o                         
   2  -2   1      23667.96      22480.91       259.81 o                         
   3  -2   1       5530.75       5830.42       138.89 o                         
   4  -2   1       8531.80       8491.75       160.04 o                         
   5  -2   1       4078.06       4210.63       117.70 o                         
   6  -2   1        725.57        703.75        29.36 o                         
   7  -2   1       2903.69       2825.40        89.12 o                         
   8  -2   1       2667.04       2492.01        79.62 o                         
   9  -2   1        391.94        293.55        43.56 o                         
 -12  -1   1         67.53          0.00        28.40 o                         
 -11  -1   1         34.14          0.00        27.46 o                         
 -10  -1   1       1151.59       1424.61        46.41 o                         
  -9  -1   1        595.85        658.01        20.93 o                         
  -8  -1   1       2441.41       2316.90        90.52 o                         
  -7  -1   1        962.63        901.67        78.15 o                         
  -6  -1   1      13044.96      12402.26       788.50 o                         
  -5  -1   1       7655.68       7362.82       267.46 o                         
  -4  -1   1       9556.64       9472.84       285.37 o                         
  -3  -1   1       2002.54       1820.52        83.50 o                         
  -2  -1   1       5691.50       5460.25       213.83 o                         
  -1  -1   1      46544.26      50243.85       867.07 o                         
   0  -1   1       2942.81       2786.82       285.46 o                         
   1  -1   1      16561.12      16572.06       817.75 o                         
   2  -1   1       3278.76       3166.73       213.53 o                         
   3  -1   1      17851.91      16025.38       668.25 o                         
   4  -1   1       3932.33       3313.35       327.23 o                         
   5  -1   1       6509.74       6116.19        90.30 o                         
   6  -1   1      14738.63      14490.16       587.69 o                         
   7  -1   1       1225.35       1268.84       110.84 o                         
   8  -1   1        130.61        133.29        17.04 o                         
   9  -1   1        588.17        681.75        32.67 o                         
  10  -1   1       1049.49       1269.21        44.52 o                         
  11  -1   1        115.63          0.00        29.35 o                         
  12  -1   1         21.81          0.00        26.51 o                         
 -12   0   1        312.11        327.63        32.19 o                         
 -11   0   1        389.42        503.77        33.14 o                         
 -10   0   1        386.14        399.61        29.36 o                         
  -9   0   1         38.02         74.52        13.76 o                         
  -8   0   1       4605.83       4730.79       233.88 o                         
  -7   0   1        284.42        294.53        27.46 o                         
  -6   0   1       1472.28       1657.16        34.67 o                         
  -5   0   1       2663.06       2381.43        67.19 o                         
  -4   0   1      27864.76      25845.14       203.02 o                         
  -3   0   1       9701.19       8535.93       111.35 o                         
  -2   0   1       6635.99       6679.03       310.33 o                         
  -1   0   1      14436.36      16699.59       457.98 o                         
   2   0   1       1475.83       1545.84        88.27 o                         
   3   0   1      26590.87      26117.66       959.50 o                         
   4   0   1      23263.49      21345.77       300.82 o                         
   5   0   1      17951.92      16594.37       984.05 o                         
   6   0   1       3044.27       2716.02       203.93 o                         
   7   0   1         56.91         68.19        12.94 o                         
   8   0   1       8473.09       8620.04       440.52 o                         
   9   0   1        254.09        279.65       106.05 o                         
  10   0   1        645.40        858.01        35.04 o                         
  11   0   1         35.05         34.09        24.62 o                         
  12   0   1        284.90        310.58        31.25 o                         
 -12   1   1         39.08          0.00        24.62 o                         
 -11   1   1         34.35         40.71        26.51 o                         
 -10   1   1       1283.93       1659.60        45.47 o                         
  -9   1   1        510.74        506.72        61.56 o                         
  -8   1   1       2346.63       2145.68        47.86 o                         
  -7   1   1       1010.49        931.19        54.47 o                         
  -6   1   1      12758.28      11583.36       651.96 o                         
  -5   1   1       8908.94       8967.92       805.44 o                         
  -4   1   1       8844.99       8034.22       155.48 o                         
  -3   1   1       1985.72       1723.73        44.31 o                         
  -2   1   1       4830.70       4690.98       495.78 o                         
  -1   1   1      47671.74      51947.77      1598.07 o                         
   0   1   1       3012.65       3316.85        43.23 o                         
   1   1   1      16350.00      17049.01       579.45 o                         
   2   1   1       4162.24       4170.66       613.29 o                         
   3   1   1      18480.95      17739.61      1125.56 o                         
   4   1   1       3324.70       2792.16        88.29 o                         
   5   1   1       6953.70       6724.68       463.26 o                         
   6   1   1      14827.50      13959.35      1012.63 o                         
   7   1   1       1055.11       1120.65        43.58 o                         
   8   1   1         87.11         94.17        14.71 o                         
   9   1   1        649.20        842.84       108.91 o                         
  10   1   1       1014.84       1272.98        41.68 o                         
  11   1   1        106.54        223.45        28.41 o                         
  12   1   1         48.47         19.88        24.62 o                         
 -12   2   1        229.83        263.23        28.41 o                         
 -10   2   1        340.11        430.85        31.25 o                         
  -9   2   1       2699.33       3045.34        51.18 o                         
  -8   2   1       2716.72       3117.73        64.46 o                         
  -7   2   1        335.04        355.11        19.89 o                         
  -6   2   1       1214.85       1111.34        37.90 o                         
  -5   2   1      12919.53      12641.19       188.03 o                         
  -4   2   1       7277.71       6663.09       156.11 o                         
  -3   2   1      11249.53      10755.84       186.43 o                         
  -2   2   1      10327.86       8775.06       188.52 o                         
  -1   2   1      11406.64       9990.18       478.89 o                         
   0   2   1      15247.97      13776.37       284.66 o                         
   1   2   1       6507.97       5809.04       345.86 o                         
   2   2   1      21738.90      19168.13       252.54 o                         
   3   2   1       5453.47       5429.57       132.22 o                         
   4   2   1       8559.39       7953.67       165.76 o                         
   5   2   1       3524.67       3500.39       108.17 o                         
   6   2   1        689.23        691.43        23.68 o                         
   7   2   1       3089.71       3397.42        77.75 o                         
   8   2   1       2512.89       2924.05        59.71 o                         
   9   2   1        409.13        534.08        28.41 o                         
  10   2   1        251.84        273.65        28.41 o                         
  11   2   1        286.89        374.02        30.30 o                         
  12   2   1         58.52         34.09        25.56 o                         
 -11   3   1        372.11        265.14        35.98 o                         
 -10   3   1        127.46        103.21        28.41 o                         
  -9   3   1        329.00        271.77        30.30 o                         
  -8   3   1        104.84         56.81        19.88 o                         
  -6   3   1        126.45        102.26        19.88 o                         
  -5   3   1       1133.19        990.98        31.26 o                         
  -3   3   1      12340.50      11365.98       208.18 o                         
  -2   3   1       4129.77       3265.54       141.53 o                         
  -1   3   1       6252.79       6639.00       128.86 o                         
   1   3   1       2010.29       1661.27       407.81 o                         
   3   3   1       5260.11       5617.87       137.79 o                         
   5   3   1      10422.32       9303.24       166.64 o                         
   6   3   1         41.87         55.86        17.99 o                         
   7   3   1       1198.90       1297.82        52.10 o                         
   8   3   1        329.11        238.63        21.78 o                         
   9   3   1       2226.92       2830.47        50.22 o                         
  10   3   1         66.01         15.15        26.51 o                         
  11   3   1        122.99        147.71        26.51 o                         
 -11   4   1          7.42         22.72        25.56 o                         
 -10   4   1         81.09        125.93        29.35 o                         
  -9   4   1       1399.28       1994.97        47.36 o                         
  -8   4   1        340.82        294.50        33.14 o                         
  -7   4   1        237.68        342.78        22.73 o                         
  -6   4   1        766.16        747.29        29.36 o                         
  -5   4   1       6198.33       6185.26       126.31 o                         
  -4   4   1       2019.63       1773.38        55.92 o                         
  -3   4   1       1913.05       1306.13        61.61 o                         
  -1   4   1       3048.54       3142.88       107.20 o                         
   0   4   1        685.82        478.35        26.52 o                         
   1   4   1        915.46        849.06        67.74 o                         
   3   4   1       5355.18       5332.54       136.76 o                         
   4   4   1       1888.47       1575.16        51.18 o                         
   5   4   1       3076.99       2838.02        88.18 o                         
   6   4   1        653.30        586.24        25.57 o                         
   7   4   1       3532.78       4198.56        72.06 o                         
   8   4   1        300.07        468.72        31.25 o                         
   9   4   1        307.66        462.09        31.25 o                         
  10   4   1        193.30        298.26        30.30 o                         
  11   4   1        144.31        249.02        30.30 o                         
 -10   5   1        149.45         57.76        31.25 o                         
  -9   5   1        133.70        118.36        30.30 o                         
  -8   5   1        240.84        177.07        34.09 o                         
  -7   5   1        712.81        812.58        44.51 o                         
  -5   5   1        450.17        395.84        27.46 o                         
  -3   5   1       1087.69        917.94        45.47 o                         
  -1   5   1       4049.03       4631.31       170.78 o                         
   1   5   1        276.22        252.88        25.57 o                         
   2   5   1        629.63        411.99        30.31 o                         
   3   5   1       2297.06       1848.32        92.89 o                         
   5   5   1        771.99        943.33        32.20 o                         
   7   5   1        174.00        173.28        30.30 o                         
   8   5   1         34.21          5.68        27.46 o                         
   9   5   1        392.03        376.88        36.93 o                         
  10   5   1        120.76        214.93        30.30 o                         
  -9   6   1         17.37          0.00        29.35 o                         
  -8   6   1        450.51        609.83        38.82 o                         
  -7   6   1         20.97          0.00        31.24 o                         
  -6   6   1        458.64        464.01        39.77 o                         
  -5   6   1        336.92        315.33        37.88 o                         
  -3   6   1       2585.24       2310.82        85.31 o                         
  -2   6   1        243.60        175.18        27.46 o                         
  -1   6   1        518.17        126.75        42.62 o                         
   0   6   1         57.23          0.00        16.31 o                         
   2   6   1        930.76        884.67        36.94 o                         
   3   6   1       1058.46        957.65        41.68 o                         
   5   6   1        812.99        819.24        45.46 o                         
   6   6   1        190.24        195.06        32.19 o                         
   7   6   1        249.87        303.00        36.93 o                         
   8   6   1        692.94       1056.88        42.62 o                         
   9   6   1         14.62         69.12        29.35 o                         
  -8   7   1        110.81         53.97        32.19 o                         
  -7   7   1          9.91         40.71        31.24 o                         
  -6   7   1        633.39        538.85        47.35 o                         
  -5   7   1        332.88        183.70        40.72 o                         
  -4   7   1         51.88          0.00        31.25 o                         
  -3   7   1        191.61        165.70        43.56 o                         
  -2   7   1        338.47        204.54        42.61 o                         
  -1   7   1       3450.25       3583.69        75.85 o                         
   0   7   1          3.74          9.52        22.64 o                         
   1   7   1        952.52        654.49        48.30 o                         
   2   7   1        243.08         19.88        42.61 o                         
   3   7   1        845.36        997.30        61.56 o                         
   4   7   1         85.57          0.00        32.19 o                         
   5   7   1         56.80         83.32        33.14 o                         
   7   7   1         25.91         66.28        33.14 o                         
   8   7   1         12.07         47.34        29.35 o                         
  -6   8   1         19.83         17.99        31.24 o                         
  -5   8   1        141.73        197.89        40.71 o                         
  -4   8   1        115.65         52.08        37.87 o                         
  -3   8   1        349.70        542.58        57.76 o                         
  -2   8   1         53.75          0.00        43.55 o                         
  -1   8   1        159.69          0.00        24.75 o                         
   0   8   1         16.02          9.90        25.46 o                         
   1   8   1        511.87         87.54        50.19 o                         
   2   8   1        176.15          0.00        50.18 o                         
   3   8   1         49.53         28.40        43.55 o                         
   5   8   1         89.64        113.62        37.87 o                         
   6   8   1         28.60         44.50        34.09 o                         
  -2   9   1         71.96          0.00        34.09 o                         
  -1   9   1         44.43          0.00        26.39 o                         
   1   9   1         25.61          0.00        27.06 o                         
   2   9   1         34.24          0.00        50.18 o                         
  -2  -9   2         90.52         24.62        49.24 o                         
  -1  -9   2          0.61         15.86        35.01 o                         
   0  -9   2          4.20          0.00        39.83 o                         
   1  -9   2        295.11        397.85       121.20 o                         
   2  -9   2         45.00         40.71        55.86 o                         
  -6  -8   2         34.76          0.00        48.29 o                         
  -5  -8   2         24.77          4.73        47.34 o                         
  -4  -8   2        161.63         58.71        47.34 o                         
  -3  -8   2        233.20        106.05        50.18 o                         
  -2  -8   2        268.79        301.11        50.19 o                         
  -1  -8   2        111.66        221.78        81.43 o                         
   0  -8   2        295.51        477.19        44.18 o                         
   1  -8   2         34.74         61.10        64.86 o                         
   2  -8   2        201.27          0.00        51.13 o                         
   3  -8   2         41.73          0.00        35.98 o                         
   4  -8   2        112.82        139.19        41.66 o                         
   5  -8   2        167.30         75.75        44.50 o                         
   6  -8   2         75.72         35.03        46.39 o                         
  -8  -7   2          8.80         20.83        45.45 o                         
  -7  -7   2         10.15         66.28        45.45 o                         
  -6  -7   2         14.29          0.00        42.61 o                         
  -5  -7   2       1221.74       1635.83        71.99 o                         
  -4  -7   2        295.50        335.21        48.29 o                         
  -3  -7   2         28.85          0.00        36.93 o                         
  -2  -7   2        561.60        461.19        69.13 o                         
  -1  -7   2        251.02        250.73        33.61 o                         
   0  -7   2       1838.65       2229.53        59.62 o                         
   1  -7   2         69.82         26.78        36.17 o                         
   2  -7   2       1797.11       1638.14        72.01 o                         
   3  -7   2        388.04        178.97        41.67 o                         
   4  -7   2        344.18        368.35        41.66 o                         
   5  -7   2         11.37         28.40        35.03 o                         
   7  -7   2        686.16        722.57        62.50 o                         
   8  -7   2          4.42         24.62        44.50 o                         
  -8  -6   2         10.59          0.00        43.55 o                         
  -7  -6   2       1599.54       1685.31        75.79 o                         
  -6  -6   2        188.44        132.56        45.45 o                         
  -5  -6   2        147.41         73.86        41.66 o                         
  -4  -6   2        696.94       1018.10        37.88 o                         
  -2  -6   2       2213.61       2845.98       115.62 o                         
  -1  -6   2        867.81       1061.05        29.45 o                         
   0  -6   2       3407.88       3518.75        86.14 o                         
   1  -6   2        317.60        271.45        56.34 o                         
   2  -6   2        898.59        577.77        36.94 o                         
   3  -6   2        133.02         28.41        24.62 o                         
   4  -6   2       1031.78       1229.46        35.05 o                         
   5  -6   2       2452.38       3013.67        71.08 o                         
   6  -6   2        197.38        128.77        45.45 o                         
   7  -6   2        148.57         19.88        40.71 o                         
   8  -6   2         36.04         11.36        42.61 o                         
   9  -6   2        319.44        220.63        54.92 o                         
  -8  -5   2        670.64        555.91        55.87 o                         
  -7  -5   2        121.95        153.39        42.61 o                         
  -6  -5   2       1628.04       2060.67        69.16 o                         
  -5  -5   2       1156.67       1525.12        45.47 o                         
  -4  -5   2       2043.77       2569.20        87.19 o                         
  -3  -5   2       4368.55       4914.83       115.75 o                         
  -2  -5   2       3379.07       3987.16       127.09 o                         
  -1  -5   2        976.88        890.60        52.57 o                         
   0  -5   2       1629.07       1636.89       186.21 o                         
   1  -5   2       7086.94       7627.38       292.68 o                         
   2  -5   2       2251.90       3026.56        98.58 o                         
   3  -5   2       1020.44       1091.25        38.84 o                         
   4  -5   2       2034.91       2306.65        72.97 o                         
   5  -5   2        413.00        547.35        28.41 o                         
   6  -5   2        595.53        792.67        33.15 o                         
   7  -5   2        491.12        519.89        47.35 o                         
   8  -5   2        438.93        475.37        50.19 o                         
   9  -5   2         13.87          0.00        41.66 o                         
  -8  -4   2       1896.32       1870.36        67.27 o                         
  -7  -4   2        116.35        111.73        28.41 o                         
  -6  -4   2       2303.79       2584.62        86.25 o                         
  -5  -4   2       2309.04       2519.46        92.89 o                         
  -4  -4   2       4021.91       5067.70       126.19 o                         
  -3  -4   2        994.46        970.08        34.10 o                         
  -2  -4   2       4900.80       4906.76       141.50 o                         
  -1  -4   2      11386.41      10366.99       409.11 o                         
   0  -4   2       1002.45        860.30       162.96 o                         
   1  -4   2         10.52          0.00        17.99 o                         
   2  -4   2       1656.65       1742.91        59.71 o                         
   3  -4   2      14962.18      14718.73       188.09 o                         
   4  -4   2       2672.50       2687.94        89.12 o                         
   5  -4   2        615.71        829.65        30.31 o                         
   6  -4   2       3193.85       3588.73        91.97 o                         
   7  -4   2        410.14        490.53        31.25 o                         
   8  -4   2       1040.50        891.30        53.99 o                         
   9  -4   2        235.00        137.30        44.50 o                         
  -8  -3   2       1866.15       1692.30        70.12 o                         
  -7  -3   2        156.53        162.86        28.41 o                         
  -6  -3   2       3932.58       3854.44       110.99 o                         
  -5  -3   2        138.44        184.64        22.73 o                         
  -4  -3   2       4726.08       4823.95       133.89 o                         
  -3  -3   2      22600.64      22389.62       275.03 o                         
  -2  -3   2       4531.85       4427.49       156.77 o                         
  -1  -3   2       1616.94       1273.41        73.95 o                         
   0  -3   2         82.43         98.80        14.71 o                         
   1  -3   2      30204.48      28611.63       683.25 o                         
   2  -3   2       4945.00       5068.13       132.10 o                         
   3  -3   2       1090.57       1277.24        38.85 o                         
   4  -3   2      11305.79      10363.30       168.73 o                         
   5  -3   2       6467.57       6809.59       134.92 o                         
   6  -3   2       2362.41       2343.21        83.42 o                         
   7  -3   2        376.31        392.04        28.41 o                         
   8  -3   2       3033.92       3125.45        75.84 o                         
   9  -3   2         91.12        124.04        40.71 o                         
  -8  -2   2       2216.93       2156.07        78.66 o                         
  -7  -2   2       3896.04       3525.94       107.19 o                         
  -6  -2   2       3930.57       3918.74       133.79 o                         
  -5  -2   2       5957.99       5794.31       145.40 o                         
  -4  -2   2      15313.47      14962.29       231.69 o                         
  -3  -2   2       5107.09       5027.92       137.89 o                         
  -2  -2   2       9233.05       9368.08       204.53 o                         
  -1  -2   2      41302.04      40410.59      1214.62 o                         
   0  -2   2      14238.09      11912.25       169.02 o                         
   1  -2   2       1012.34       1006.96       199.06 o                         
   2  -2   2       7169.94       6063.29       147.79 o                         
   3  -2   2      19552.54      18211.57       246.31 o                         
   4  -2   2      10627.82      10532.13       174.57 o                         
   5  -2   2       2841.97       2525.71        97.69 o                         
   6  -2   2       1771.29       1929.52        85.29 o                         
   7  -2   2        112.27         98.47        25.57 o                         
   8  -2   2        807.36        655.42        33.15 o                         
   9  -2   2       1428.29       1296.90        58.73 o                         
 -12  -1   2        136.91         24.62        30.30 o                         
 -11  -1   2         54.79          0.00        28.40 o                         
 -10  -1   2        369.52        316.28        35.98 o                         
  -9  -1   2       3429.77       3974.57        59.73 o                         
  -8  -1   2        263.59        304.12        58.24 o                         
  -7  -1   2        262.18        191.40        16.15 o                         
  -6  -1   2       4751.92       4516.75       108.24 o                         
  -5  -1   2      23099.18      20940.26       709.33 o                         
  -4  -1   2      11654.85      12141.86       154.40 o                         
  -3  -1   2       4290.92       4558.60       271.07 o                         
  -2  -1   2      12175.59      11978.62       742.44 o                         
  -1  -1   2      19194.14      20463.06       652.49 o                         
   0  -1   2      24863.29      24702.96       465.92 o                         
   1  -1   2      55202.53      55805.70      1717.26 o                         
   2  -1   2      13851.57      13271.24       882.51 o                         
   3  -1   2       8792.85       8024.37       419.30 o                         
   4  -1   2      11157.90       9863.24       650.04 o                         
   5  -1   2       2307.17       2217.93        65.90 o                         
   6  -1   2       3923.81       3874.53        90.62 o                         
   7  -1   2       7010.28       6922.35       314.01 o                         
   8  -1   2       1664.78       1576.64        45.48 o                         
   9  -1   2        363.96        269.37        68.18 o                         
  10  -1   2        279.77        243.35        31.25 o                         
  11  -1   2        380.85        314.38        37.88 o                         
  12  -1   2         49.92          0.00        30.30 o                         
 -12   0   2         64.19        146.76        27.46 o                         
 -11   0   2        684.39        894.00        38.83 o                         
 -10   0   2        680.60        701.76        35.04 o                         
  -9   0   2          9.12          0.00        13.62 o                         
  -8   0   2         15.62         17.13        14.01 o                         
  -7   0   2      11293.06      10878.32       106.85 o                         
  -6   0   2       2059.40       2079.30       121.34 o                         
  -5   0   2        497.53        374.32       122.66 o                         
  -4   0   2      11528.58       9470.76       183.64 o                         
  -3   0   2       2321.84       1996.26        47.85 o                         
  -2   0   2      79952.62      89049.15      5755.15 o                         
  -1   0   2          0.20         10.73         5.06 o                         
   0   0   2      60252.16      53266.17      1366.25 o                         
   1   0   2       1916.80       2028.76        36.39 o                         
   2   0   2       6693.02       5815.37       190.82 o                         
   3   0   2       2407.84       2249.97       191.28 o                         
   4   0   2      18206.98      17014.21       154.54 o                         
   5   0   2      32570.80      28088.63      2630.33 o                         
   6   0   2       2301.06       2233.40        98.60 o                         
   7   0   2        981.87       1073.37        45.00 o                         
   8   0   2          1.95         19.26        22.25 o                         
   9   0   2       4197.76       4294.20       211.97 o                         
  10   0   2        113.04        132.56        24.62 o                         
  11   0   2          9.66          0.00        25.56 o                         
  12   0   2        522.36        566.28        36.93 o                         
 -12   1   2        170.31         82.38        29.35 o                         
 -11   1   2         42.16          0.00        26.51 o                         
 -10   1   2        280.63        232.94        32.19 o                         
  -9   1   2       3590.13       4052.68       197.22 o                         
  -8   1   2        347.15        374.98        28.41 o                         
  -7   1   2        306.28        217.41        30.30 o                         
  -6   1   2       4368.86       4154.75       506.41 o                         
  -5   1   2      20036.90      17651.34       210.20 o                         
  -4   1   2      12404.17      11335.08       182.72 o                         
  -3   1   2       4943.75       5383.57       505.39 o                         
  -2   1   2      14237.77      14128.31       695.76 o                         
  -1   1   2      15879.09      17182.36       129.79 o                         
   0   1   2      24215.20      25040.79       362.64 o                         
   1   1   2      55776.33      58203.67      1585.07 o                         
   2   1   2      12448.69      12346.08      1508.79 o                         
   3   1   2       9878.36       9338.48       317.44 o                         
   4   1   2      11485.04       9649.42       158.61 o                         
   5   1   2       2034.91       1827.67       241.76 o                         
   6   1   2       4171.94       3941.93       293.73 o                         
   7   1   2       6842.93       6412.43       403.76 o                         
   8   1   2       1643.84       1528.79       164.39 o                         
   9   1   2        378.84        284.19        81.91 o                         
  10   1   2        252.12        187.48        29.35 o                         
  11   1   2        358.92        298.28        34.09 o                         
  12   1   2         30.90          0.00        26.51 o                         
 -12   2   2        105.71        137.29        27.46 o                         
 -11   2   2        160.46        202.63        28.41 o                         
 -10   2   2        791.03        966.02        37.88 o                         
  -9   2   2        366.27        469.68        20.83 o                         
  -8   2   2       2311.21       2825.27        62.55 o                         
  -7   2   2       3949.52       4348.48        87.27 o                         
  -6   2   2       4683.95       4447.18        95.87 o                         
  -5   2   2       6297.34       5792.69       132.13 o                         
  -4   2   2      15781.13      16238.22       229.85 o                         
  -3   2   2       5126.70       5082.21       134.09 o                         
  -2   2   2       8137.57       6825.94       177.57 o                         
  -1   2   2      40512.29      38914.23       502.28 o                         
   0   2   2      13594.21      11396.06       265.63 o                         
   1   2   2        709.59        662.21       136.92 o                         
   4   2   2       9336.35       7641.56       167.74 o                         
   5   2   2       2421.50       2158.11        72.06 o                         
   6   2   2       1879.63       1846.23        69.19 o                         
   7   2   2        126.79         76.70        17.99 o                         
   8   2   2        934.75        887.51        24.63 o                         
   9   2   2       1439.31       1895.62        42.63 o                         
  10   2   2        546.35        582.40        31.25 o                         
  11   2   2        168.60         49.24        29.35 o                         
  12   2   2         64.88         95.63        26.51 o                         
 -11   3   2        291.63        156.24        32.19 o                         
 -10   3   2        418.27        304.92        35.04 o                         
  -9   3   2         75.18         63.44        26.51 o                         
  -8   3   2       1778.92       2111.98        53.06 o                         
  -7   3   2         95.08         61.55        19.88 o                         
  -6   3   2       3884.51       3736.71        79.69 o                         
  -5   3   2        194.69        176.12        20.83 o                         
  -4   3   2       5553.69       4610.76       118.76 o                         
  -3   3   2      23108.18      21350.70       269.35 o                         
  -2   3   2       5288.91       4381.57       148.30 o                         
  -1   3   2       1618.12       1481.83        50.25 o                         
   0   3   2        156.96        113.33        60.13 o                         
   1   3   2      30287.85      29294.30      4521.19 o                         
   2   3   2       4827.66       3299.27       152.99 o                         
   3   3   2       1024.03        876.41        28.42 o                         
   6   3   2       2763.59       2641.36        72.05 o                         
   7   3   2        471.77        426.15        23.68 o                         
   9   3   2        119.01         94.68        28.41 o                         
  10   3   2        487.93        516.10        35.04 o                         
  11   3   2         96.24         38.82        27.46 o                         
 -11   4   2         10.10          0.00        25.56 o                         
 -10   4   2        258.03        426.10        33.14 o                         
  -9   4   2        133.43        233.87        29.35 o                         
  -8   4   2       1768.33       2163.03        49.27 o                         
  -7   4   2         78.09         78.59        19.88 o                         
  -6   4   2       2151.40       2454.61        67.29 o                         
  -5   4   2       2344.76       2138.45        82.47 o                         
  -4   4   2       3566.14       3101.92       104.35 o                         
  -3   4   2        650.98        473.58        27.47 o                         
  -2   4   2       4253.35       3327.16       131.00 o                         
   0   4   2       1139.28        967.40        36.00 o                         
   1   4   2         42.25          0.00        16.10 o                         
   2   4   2       1604.97       1087.04        47.39 o                         
   4   4   2       3077.55       2417.29        97.68 o                         
   5   4   2        429.95        358.91        23.68 o                         
   6   4   2       3179.94       3144.98        73.95 o                         
   7   4   2        417.38        315.34        23.67 o                         
   8   4   2        977.65       1260.67        39.78 o                         
   9   4   2        243.08        202.63        30.30 o                         
  10   4   2        490.46        601.32        35.04 o                         
  11   4   2         91.41        142.02        28.40 o                         
 -10   5   2        115.37         71.01        34.09 o                         
  -9   5   2        511.65        611.74        40.72 o                         
  -8   5   2        689.56        777.52        41.67 o                         
  -7   5   2        160.10          0.00        30.30 o                         
  -3   5   2       4048.26       4824.90       119.53 o                         
  -1   5   2        730.27        545.57        29.36 o                         
   0   5   2       1713.01       1764.53        50.23 o                         
   1   5   2       7159.12       7652.76       190.06 o                         
   3   5   2        857.09        657.35        34.10 o                         
   4   5   2       1813.91       1579.62        73.91 o                         
   5   5   2        409.33        339.02        24.62 o                         
   6   5   2        437.11        335.23        25.57 o                         
   7   5   2        620.28        487.72        37.88 o                         
   8   5   2        468.38        459.28        38.83 o                         
   9   5   2         12.00          0.00        26.51 o                         
  10   5   2         89.60         81.43        30.30 o                         
  -9   6   2         12.87         33.14        28.40 o                         
  -8   6   2         26.75         68.17        28.40 o                         
  -7   6   2       1708.12       2247.17        59.68 o                         
  -6   6   2        188.08        243.35        34.09 o                         
  -5   6   2        139.36        140.13        33.14 o                         
  -4   6   2        666.44        644.00        30.31 o                         
  -3   6   2       1633.58       1363.39        67.27 o                         
  -1   6   2        856.26        614.77        59.20 o                         
   0   6   2       3351.17       3507.42        55.00 o                         
   2   6   2       1060.18        940.61        38.84 o                         
   3   6   2        192.72        213.05        28.41 o                         
   4   6   2        992.03        962.34        52.10 o                         
   6   6   2        229.85        195.06        34.09 o                         
   7   6   2        133.56         22.72        32.19 o                         
   9   6   2        323.53        562.46        35.98 o                         
  -8   7   2          6.65         23.67        29.35 o                         
  -7   7   2          7.49          0.00        32.19 o                         
  -6   7   2         17.05          0.00        29.35 o                         
  -3   7   2         24.93         49.23        33.14 o                         
  -2   7   2        636.85        583.37        71.97 o                         
  -1   7   2        223.84         37.25        35.03 o                         
   0   7   2       1727.56       1533.05       180.96 o                         
   1   7   2         74.30          0.00        28.66 o                         
   3   7   2        390.80        261.36        46.40 o                         
   4   7   2        310.73        375.92        45.45 o                         
   5   7   2         21.98          0.00        31.24 o                         
   6   7   2        101.04          0.00        32.19 o                         
   7   7   2        648.57        660.06        49.24 o                         
   8   7   2          5.35         44.50        29.35 o                         
  -5   8   2         30.77         19.88        34.09 o                         
  -3   8   2        192.94         87.11        43.56 o                         
  -2   8   2        240.93          0.00        49.24 o                         
  -1   8   2         95.64          0.00        26.38 o                         
   0   8   2        280.03         13.77        30.49 o                         
   1   8   2         37.29          0.00        29.74 o                         
   2   8   2        169.06        155.29        53.97 o                         
   4   8   2        108.90        178.95        46.40 o                         
   5   8   2        137.91        261.33        44.50 o                         
   6   8   2         89.04         78.59        35.98 o                         
  -2   9   2         96.46          0.00        48.29 o                         
  -1   9   2          3.09          0.00        25.93 o                         
   0   9   2         21.13         35.13        41.66 o                         
   2   9   2         67.19          0.00        54.92 o                         
  -2  -9   3        147.02        103.21        50.18 o                         
  -1  -9   3        120.93        179.07        38.28 o                         
   0  -9   3         57.56         88.09        39.16 o                         
   1  -9   3          9.12         55.77        54.44 o                         
   2  -9   3        227.32          0.00        54.92 o                         
  -5  -8   3        111.94          0.00        50.18 o                         
  -4  -8   3         49.10         78.59        45.45 o                         
  -3  -8   3        383.80        267.03        60.60 o                         
  -2  -8   3        136.09        124.04        43.56 o                         
  -1  -8   3         80.20         56.49        53.02 o                         
   0  -8   3        349.88        460.98        44.49 o                         
   1  -8   3        577.15       1023.25       194.61 o                         
   2  -8   3        145.52          0.00        52.08 o                         
   3  -8   3         29.00          0.00        33.14 o                         
   4  -8   3         53.26          0.00        39.77 o                         
   5  -8   3         81.86         26.51        40.71 o                         
  -8  -7   3        243.62        182.75        54.92 o                         
  -7  -7   3         35.53         20.83        45.45 o                         
  -6  -7   3         69.29         78.59        46.39 o                         
  -5  -7   3        217.63        189.38        48.29 o                         
  -4  -7   3        830.59        934.78        57.77 o                         
  -3  -7   3        196.25        149.61        46.40 o                         
  -2  -7   3        156.96         60.60        48.29 o                         
  -1  -7   3       1615.55       1975.97        53.18 o                         
   0  -7   3         21.41         20.60        31.54 o                         
   1  -7   3        120.48        115.58        88.53 o                         
   2  -7   3         31.29          0.00        38.82 o                         
   3  -7   3       1411.27       1603.77        60.63 o                         
   4  -7   3        523.80        584.29        45.46 o                         
   5  -7   3         24.07          0.00        35.98 o                         
   6  -7   3        263.14        231.99        47.34 o                         
   7  -7   3         60.78          0.00        44.50 o                         
  -8  -6   3         38.08          1.89        44.50 o                         
  -7  -6   3          9.27          0.00        41.66 o                         
  -6  -6   3       1147.79       1258.84        66.30 o                         
  -5  -6   3        317.62        312.48        45.45 o                         
  -4  -6   3        356.55        351.32        30.30 o                         
  -2  -6   3        926.20        867.62        54.94 o                         
  -1  -6   3        852.24        783.79        54.46 o                         
   0  -6   3       1325.19       1661.30       124.58 o                         
   1  -6   3       5056.58       5489.95       303.65 o                         
   2  -6   3        846.29        677.21        38.83 o                         
   3  -6   3        282.06         82.38        26.51 o                         
   4  -6   3        209.93        251.87        24.62 o                         
   5  -6   3        977.27       1068.39        51.15 o                         
   6  -6   3       1023.97       1019.14        58.72 o                         
   7  -6   3        132.14          0.00        42.61 o                         
   8  -6   3        268.02         94.69        48.29 o                         
   9  -6   3          4.30          0.00        43.55 o                         
  -8  -5   3       1084.97       1102.51        63.46 o                         
  -7  -5   3        980.57        954.74        57.78 o                         
  -6  -5   3        535.22        622.19        35.04 o                         
  -5  -5   3        744.44        995.41        36.94 o                         
  -4  -5   3       2953.30       3303.13        95.76 o                         
  -3  -5   3       2213.80       2249.17        61.61 o                         
  -2  -5   3       3504.85       4907.38       183.05 o                         
  -1  -5   3       6849.15       7247.56       126.93 o                         
   0  -5   3       1298.99       1237.51       205.12 o                         
   1  -5   3        745.93        720.46        63.46 o                         
   2  -5   3       4617.97       5236.43       117.67 o                         
   3  -5   3       2242.95       2959.07        84.36 o                         
   4  -5   3       1529.32       2039.87        67.27 o                         
   5  -5   3       1081.79       1295.82        55.89 o                         
   6  -5   3        609.86        680.92        31.25 o                         
   7  -5   3        140.53        119.30        39.77 o                         
   8  -5   3        459.12        559.65        50.19 o                         
   9  -5   3        284.79        357.93        48.29 o                         
  -8  -4   3        167.70         71.02        40.72 o                         
  -7  -4   3        861.49        667.74        37.89 o                         
  -6  -4   3         86.64         90.90        27.46 o                         
  -5  -4   3       6340.21       6251.16       134.86 o                         
  -4  -4   3       4872.08       5258.82       132.89 o                         
  -2  -4   3       4922.13       4938.01       188.97 o                         
  -1  -4   3       2681.99       2308.42       121.39 o                         
   0  -4   3      18771.17      18009.49       376.97 o                         
   1  -4   3        875.74        866.40       154.89 o                         
   2  -4   3       2273.58       2608.17        70.16 o                         
   3  -4   3       4218.98       4392.09       111.98 o                         
   4  -4   3       5841.62       5999.90       127.25 o                         
   5  -4   3        238.61        209.27        23.67 o                         
   6  -4   3        821.21        866.64        34.10 o                         
   7  -4   3       2938.90       3181.26        77.73 o                         
   8  -4   3         95.76         34.09        39.77 o                         
   9  -4   3         76.12         92.79        41.66 o                         
  -8  -3   3        102.10         78.59        27.46 o                         
  -7  -3   3       5544.26       5138.84       118.65 o                         
  -6  -3   3        798.75        930.13        35.99 o                         
  -5  -3   3        828.46        985.13        36.94 o                         
  -4  -3   3        271.37        191.29        22.73 o                         
  -3  -3   3      11959.70      12247.40       216.69 o                         
  -2  -3   3      23859.37      23753.17       360.45 o                         
  -1  -3   3       2646.72       2601.79        80.03 o                         
   0  -3   3       8107.30       6801.31       376.47 o                         
   1  -3   3       1424.93       1184.75       207.11 o                         
   2  -3   3      21381.10      20092.41       267.32 o                         
   3  -3   3       1863.39       1947.15        56.88 o                         
   4  -3   3       5329.28       5465.23       125.38 o                         
   5  -3   3      11210.64      10811.49       162.87 o                         
   6  -3   3       1261.92       1413.49        44.53 o                         
   7  -3   3        157.52        124.04        23.67 o                         
   8  -3   3        123.91        136.35        25.57 o                         
   9  -3   3       2791.40       2891.68        74.87 o                         
  -8  -2   3        694.13        490.59        34.10 o                         
  -7  -2   3       1222.03       1097.05        38.84 o                         
  -6  -2   3       3623.07       3571.79       117.64 o                         
  -5  -2   3      17877.12      17182.57       248.91 o                         
  -4  -2   3      10733.48      11427.14       204.19 o                         
  -3  -2   3      15473.51      14689.54       235.97 o                         
  -2  -2   3       7789.70       7499.41       203.23 o                         
  -1  -2   3       2875.56       2495.22       230.34 o                         
   0  -2   3      63069.62      60787.64      2306.57 o                         
   1  -2   3       8294.41       7235.45       437.04 o                         
   2  -2   3       4164.08       4159.53       125.47 o                         
   3  -2   3       9299.95       7941.14       161.21 o                         
   4  -2   3       6720.26       6187.48       133.17 o                         
   5  -2   3       2459.23       2442.55        92.92 o                         
   6  -2   3       2857.76       2740.37        92.93 o                         
   7  -2   3       4125.24       4533.50       103.40 o                         
   8  -2   3        523.16        457.41        30.30 o                         
   9  -2   3        162.01         72.91        38.82 o                         
 -12  -1   3        149.50         11.36        30.30 o                         
 -11  -1   3        321.75        181.81        35.04 o                         
 -10  -1   3        361.61        347.52        35.98 o                         
  -9  -1   3        280.79        192.22        23.67 o                         
  -8  -1   3       6388.02       5295.60       116.79 o                         
  -7  -1   3        408.02        399.41        18.43 o                         
  -6  -1   3       3489.03       3365.45       243.35 o                         
  -5  -1   3       4265.52       3971.86       240.24 o                         
  -4  -1   3      24772.50      24368.87       295.61 o                         
  -3  -1   3      10534.56      10698.53       349.82 o                         
  -2  -1   3       6629.95       7593.95       831.95 o                         
  -1  -1   3      75295.93      78363.48       951.28 o                         
   0  -1   3       6736.12       7043.46       120.64 o                         
   1  -1   3      11266.45      10480.04       397.74 o                         
   2  -1   3       2540.99       2144.93        62.79 o                         
   3  -1   3      22871.88      21306.48       372.90 o                         
   4  -1   3      14429.12      14433.70       198.17 o                         
   5  -1   3       3469.51       3102.07        70.78 o                         
   6  -1   3       3503.40       3429.80        82.06 o                         
   7  -1   3        746.97        698.82        41.67 o                         
   8  -1   3       3127.05       3063.31        80.59 o                         
   9  -1   3       1279.25       1319.57        36.94 o                         
  10  -1   3        183.34         97.53        29.35 o                         
  11  -1   3        265.94        215.89        35.98 o                         
  12  -1   3        127.64          0.00        30.30 o                         
 -12   0   3         11.27          0.95        25.56 o                         
 -11   0   3        275.91        378.76        32.19 o                         
 -10   0   3        999.28       1221.84        39.78 o                         
  -9   0   3        224.62        234.37        27.93 o                         
  -8   0   3        552.60        589.27        86.18 o                         
  -7   0   3        113.03        155.79        28.88 o                         
  -6   0   3      14469.82      13936.35       644.61 o                         
  -5   0   3       1438.07       1657.00       123.68 o                         
  -4   0   3       5347.22       4831.97        95.48 o                         
  -3   0   3      14517.29      12787.68       145.43 o                         
  -2   0   3      13557.36      14773.49       649.12 o                         
  -1   0   3      23021.07      28279.35       789.63 o                         
   0   0   3          5.34         48.69         4.51 o                         
   1   0   3      57144.46      60947.58      1229.32 o                         
   2   0   3       2598.46       2584.36       137.78 o                         
   3   0   3        206.28        128.68        34.57 o                         
   4   0   3       4425.70       4067.80       102.62 o                         
   5   0   3       9761.66       8124.84       948.68 o                         
   6   0   3      11498.04      10567.24       106.59 o                         
   7   0   3         11.31          0.00        11.73 o                         
   8   0   3       3843.38       3913.44        52.81 o                         
   9   0   3         40.96         37.34        28.88 o                         
  10   0   3       1635.17       1724.22        39.79 o                         
  11   0   3          4.18          0.00        24.62 o                         
  12   0   3        232.94        249.03        31.25 o                         
 -12   1   3        118.83         18.94        26.51 o                         
 -11   1   3        290.99        128.78        33.14 o                         
 -10   1   3        355.94        311.54        33.14 o                         
  -9   1   3        263.22        172.74        25.09 o                         
  -8   1   3       6575.89       6681.14       314.80 o                         
  -7   1   3        260.49        200.41        27.46 o                         
  -6   1   3       3145.26       3089.90        91.53 o                         
  -5   1   3       4867.58       4757.50       135.37 o                         
  -4   1   3      22680.43      19759.63       233.40 o                         
  -3   1   3      10816.22      11069.85       718.50 o                         
  -2   1   3       3670.26       4192.69       235.01 o                         
  -1   1   3      76160.51      81239.35      2438.50 o                         
   0   1   3       6518.02       7059.98        82.52 o                         
   1   1   3      11139.39      11052.82       216.60 o                         
   2   1   3       3308.41       3094.73       100.77 o                         
   3   1   3      20306.22      19421.88      1417.14 o                         
   5   1   3       3843.92       3278.67       287.60 o                         
   6   1   3       3173.41       2989.84       291.66 o                         
   7   1   3        599.47        543.79       116.96 o                         
   8   1   3       3116.36       3438.74        85.33 o                         
   9   1   3       1323.72       1322.99        31.89 o                         
  10   1   3        222.78        155.29        27.46 o                         
  11   1   3        220.22         76.70        30.30 o                         
  12   1   3        155.30          8.52        28.41 o                         
 -12   2   3        234.26        323.83        32.19 o                         
 -11   2   3        138.78        254.70        31.25 o                         
 -10   2   3        545.09        701.72        35.04 o                         
  -9   2   3       2678.71       2940.11        52.13 o                         
  -8   2   3        767.71        927.23        27.47 o                         
  -7   2   3       1040.64       1239.99        38.84 o                         
  -6   2   3       3807.11       3642.36        89.19 o                         
  -5   2   3      19974.64      19477.44       233.89 o                         
  -4   2   3      12322.45      10547.93       185.32 o                         
  -3   2   3      16301.22      15487.70       231.33 o                         
  -2   2   3       8898.16       8997.61       204.40 o                         
  -1   2   3       4911.66       4581.98       191.35 o                         
   0   2   3      64330.15      61192.86      2596.73 o                         
   1   2   3       8634.08       7645.90       958.01 o                         
   2   2   3       2798.35       2790.03       109.17 o                         
   3   2   3       9777.05       8434.64       166.04 o                         
   4   2   3       8157.04       6507.76       148.53 o                         
   5   2   3       3086.93       2768.82        80.63 o                         
   6   2   3       2359.10       2426.82        75.84 o                         
   7   2   3       3815.63       3792.08        68.29 o                         
   8   2   3        556.18        521.81        19.89 o                         
   9   2   3        156.65        197.89        26.51 o                         
  10   2   3        301.00        505.65        29.35 o                         
  11   2   3        391.72        450.74        31.25 o                         
  12   2   3         40.30         92.79        26.51 o                         
 -12   3   3         30.64          0.00        24.62 o                         
 -11   3   3        160.15        101.31        30.30 o                         
 -10   3   3        244.84         61.55        31.25 o                         
  -9   3   3        431.51        340.91        34.09 o                         
  -8   3   3         64.56         22.72        18.94 o                         
  -6   3   3        737.77        760.57        27.47 o                         
  -5   3   3        609.31        479.25        25.57 o                         
  -4   3   3        141.84         68.18        17.99 o                         
  -3   3   3      11383.04      10877.12       200.39 o                         
  -2   3   3      23169.75      21141.27       297.66 o                         
  -1   3   3       2947.94       3460.26        94.91 o                         
   0   3   3       8289.24       7554.20       569.55 o                         
   1   3   3       1279.60       1073.81       226.99 o                         
   3   3   3       1849.55       1631.46        42.66 o                         
   4   3   3       5780.79       4634.43       124.46 o                         
   6   3   3       1261.21       1154.86        34.11 o                         
   7   3   3        239.80        152.45        20.83 o                         
   8   3   3        135.33         23.67        17.99 o                         
   9   3   3       2843.41       3590.27        56.87 o                         
  10   3   3        117.32         76.69        28.41 o                         
  11   3   3         30.47          0.00        23.67 o                         
 -11   4   3         36.47         26.51        27.46 o                         
 -10   4   3         42.21         59.65        28.40 o                         
  -9   4   3        951.26       1466.16        44.52 o                         
  -8   4   3        128.97        117.41        28.41 o                         
  -7   4   3        941.68        993.59        32.20 o                         
  -6   4   3        111.35        162.86        20.83 o                         
  -5   4   3       5762.58       5800.30       121.53 o                         
  -4   4   3       4404.58       4038.04       110.09 o                         
  -3   4   3       2583.25       2301.28       109.99 o                         
  -2   4   3       5321.72       4799.57       164.32 o                         
  -1   4   3       1757.43       1589.96       147.86 o                         
   1   4   3        785.60        699.35        22.25 o                         
   2   4   3       2190.49       1742.49        67.31 o                         
   3   4   3       4507.69       4175.43       133.83 o                         
   4   4   3       5382.85       3989.50       122.48 o                         
   5   4   3        192.80        107.00        18.94 o                         
   6   4   3        672.81        654.44        25.57 o                         
   7   4   3       3170.34       3646.09        57.83 o                         
   8   4   3        138.31        185.58        27.46 o                         
   9   4   3         65.47         97.52        26.51 o                         
  10   4   3        133.61        151.50        29.35 o                         
  11   4   3        189.74        310.57        30.30 o                         
 -10   5   3         89.37          0.00        30.30 o                         
  -9   5   3         20.85         43.55        29.35 o                         
  -8   5   3       1091.06       1504.12        48.31 o                         
  -7   5   3       1014.43       1101.56        49.25 o                         
  -6   5   3        576.27        432.79        27.46 o                         
  -5   5   3        875.99        715.11        32.20 o                         
  -3   5   3       2548.13       2555.72        98.59 o                         
  -1   5   3       7172.60       7522.52       137.79 o                         
   0   5   3       1278.50       1092.39        49.27 o                         
   1   5   3        731.87        774.53        94.24 o                         
   2   5   3       4846.91       4515.72       128.13 o                         
   4   5   3       1629.68       1608.85        70.11 o                         
   6   5   3        521.29        331.45        24.62 o                         
   7   5   3        105.07          0.00        28.41 o                         
   8   5   3        450.96        366.47        38.83 o                         
   9   5   3        284.20        274.60        35.04 o                         
  10   5   3         37.16         62.49        28.40 o                         
  -9   6   3         64.66        121.19        32.19 o                         
  -8   6   3         38.00         35.03        30.30 o                         
  -7   6   3         19.47         21.78        30.30 o                         
  -6   6   3       1213.49       1401.90        51.15 o                         
  -5   6   3        277.63        238.62        37.88 o                         
  -4   6   3        497.02        362.70        26.52 o                         
  -3   6   3       1649.62       1872.18        78.64 o                         
  -2   6   3       1010.49        832.60        51.15 o                         
  -1   6   3        934.63        459.98        64.88 o                         
   0   6   3       1237.37       1264.62        82.42 o                         
   2   6   3        772.30        802.21        36.94 o                         
   3   6   3        253.61        195.06        27.46 o                         
   4   6   3        187.10        267.97        25.57 o                         
   5   6   3       1002.53       1008.73        48.31 o                         
   6   6   3       1061.19       1129.03        48.31 o                         
   7   6   3        145.62        218.72        34.09 o                         
   8   6   3        245.79        244.30        35.03 o                         
   9   6   3          4.11         80.48        28.40 o                         
  -8   7   3        224.01        207.36        36.93 o                         
  -7   7   3         27.42          8.52        31.24 o                         
  -6   7   3         73.90          0.00        33.14 o                         
  -4   7   3        742.64        501.94        45.46 o                         
  -3   7   3        191.93        234.82        41.66 o                         
  -2   7   3        109.56          0.00        45.45 o                         
  -1   7   3       1597.05       1746.64        49.74 o                         
   0   7   3         24.54          2.02        25.61 o                         
   1   7   3         90.67         12.60        28.17 o                         
   2   7   3         53.58         11.36        36.93 o                         
   3   7   3       1310.31       1238.07        64.41 o                         
   4   7   3        535.84        626.91        50.19 o                         
   5   7   3         46.56          0.00        33.14 o                         
   6   7   3        277.39         18.94        37.88 o                         
   7   7   3         59.75          0.00        33.14 o                         
  -6   8   3        123.66        100.37        36.93 o                         
  -5   8   3        114.21        119.30        37.87 o                         
  -4   8   3         45.91          0.00        31.25 o                         
  -3   8   3        447.87        400.56        60.60 o                         
  -2   8   3        117.84          0.00        39.77 o                         
  -1   8   3         62.32          0.00        26.37 o                         
   1   8   3        551.46        133.79        47.03 o                         
   2   8   3        162.66          0.00        49.24 o                         
   3   8   3         29.92          0.00        39.77 o                         
   4   8   3         64.20        152.44        41.66 o                         
   5   8   3         85.14         98.47        39.77 o                         
  -2   9   3        167.35          0.00        48.29 o                         
  -1   9   3        116.12          0.00        29.42 o                         
   0   9   3         52.45          0.00        28.54 o                         
   1   9   3          7.67          0.00        32.78 o                         
   2   9   3        234.77         71.02        58.71 o                         
  -2  -9   4         73.56         57.76        42.61 o                         
  -1  -9   4         98.35         93.58        85.69 o                         
   0  -9   4         38.19         33.14        53.97 o                         
   1  -9   4        144.30         73.99        71.49 o                         
  -6  -8   4         38.58         37.87        46.39 o                         
  -5  -8   4        134.09          0.00        49.24 o                         
  -4  -8   4        135.05          7.57        47.34 o                         
  -3  -8   4        190.63        218.73        64.39 o                         
  -2  -8   4        428.25        417.60        53.98 o                         
  -1  -8   4         40.09        127.82        41.66 o                         
   0  -8   4          7.66         40.85        38.35 o                         
   1  -8   4         99.23         99.40        78.59 o                         
   2  -8   4        429.77         53.98        60.60 o                         
   3  -8   4        140.01          0.00        38.82 o                         
   4  -8   4         28.58         17.04        35.98 o                         
   5  -8   4        120.10         50.18        38.82 o                         
  -8  -7   4         13.50          0.00        49.23 o                         
  -6  -7   4         30.53         70.06        43.55 o                         
  -5  -7   4        538.46        540.73        56.82 o                         
  -4  -7   4        723.38        799.31        60.61 o                         
  -3  -7   4        214.79        239.56        53.03 o                         
  -2  -7   4          4.60          0.00        41.66 o                         
  -1  -7   4        118.73         59.12        29.12 o                         
   0  -7   4       2929.21       3928.90       113.74 o                         
   1  -7   4         22.32          8.15        35.18 o                         
   2  -7   4        110.34          0.00        41.66 o                         
   3  -7   4        201.52         79.54        37.88 o                         
   4  -7   4        780.85        887.40        48.30 o                         
   5  -7   4        400.99        425.17        43.56 o                         
   6  -7   4         21.16         92.79        40.71 o                         
   7  -7   4        371.35        374.98        53.03 o                         
  -8  -6   4         40.31          0.00        44.50 o                         
  -7  -6   4        519.15        204.55        54.92 o                         
  -6  -6   4         63.06          0.00        40.71 o                         
  -5  -6   4       1098.66       1052.35        61.57 o                         
  -4  -6   4        354.04        322.91        32.20 o                         
  -3  -6   4        693.76        756.72        41.67 o                         
  -2  -6   4       3213.19       3553.50       133.68 o                         
  -1  -6   4        284.82        324.02        23.03 o                         
   0  -6   4        158.89        178.52        23.89 o                         
   1  -6   4        391.53        537.35        61.08 o                         
   3  -6   4        422.77        229.17        29.36 o                         
   4  -6   4        124.72         58.70        33.14 o                         
   5  -6   4       1714.92       2098.53        60.63 o                         
   6  -6   4        292.71        205.48        43.56 o                         
   7  -6   4        200.09        154.34        44.50 o                         
   8  -6   4         97.91          0.00        42.61 o                         
   9  -6   4        184.60         91.85        48.29 o                         
  -8  -5   4         88.38        154.33        43.55 o                         
  -7  -5   4        404.96        424.23        51.14 o                         
  -6  -5   4       2444.11       2684.01        78.66 o                         
  -5  -5   4       1165.61       1422.82        43.57 o                         
  -4  -5   4       2012.62       2285.79        85.29 o                         
  -3  -5   4       2883.35       2811.15        72.06 o                         
  -2  -5   4        903.89       1028.69        54.94 o                         
  -1  -5   4       3031.79       3325.24       118.53 o                         
   0  -5   4       3776.21       3988.13       476.21 o                         
   1  -5   4       4925.77       5293.91       507.80 o                         
   2  -5   4        669.14        596.68        33.15 o                         
   3  -5   4        973.76        961.45        35.05 o                         
   4  -5   4       2072.74       2600.43        73.92 o                         
   5  -5   4        253.74        416.64        26.51 o                         
   6  -5   4       1943.73       2387.78        62.54 o                         
   7  -5   4        384.81        473.47        44.51 o                         
   8  -5   4         16.68         52.07        39.77 o                         
   9  -5   4        171.29        124.99        44.50 o                         
  -8  -4   4       2641.61       2288.86        76.77 o                         
  -7  -4   4         94.47         13.26        28.41 o                         
  -6  -4   4        218.05        134.46        28.41 o                         
  -5  -4   4        840.56        916.88        36.94 o                         
  -4  -4   4       7638.92       8140.88       159.70 o                         
  -2  -4   4        600.47        694.26        47.36 o                         
  -1  -4   4      12865.40      12470.67       182.37 o                         
   0  -4   4       1155.41       1041.36       109.43 o                         
   1  -4   4       6289.25       5971.75       162.05 o                         
   2  -4   4        394.77        149.63        24.62 o                         
   3  -4   4      10927.49      10492.05       162.87 o                         
   4  -4   4       4679.97       4901.84       107.24 o                         
   5  -4   4       1732.72       1589.08        46.43 o                         
   6  -4   4        178.82        178.96        25.57 o                         
   7  -4   4        182.98        213.05        27.46 o                         
   8  -4   4       2519.31       2512.34        72.02 o                         
   9  -4   4        108.69         30.30        41.66 o                         
  -7  -3   4        306.62        344.68        31.25 o                         
  -6  -3   4       8109.46       7320.65       153.05 o                         
  -5  -3   4        511.32        582.45        30.31 o                         
  -4  -3   4        514.11        665.81        29.36 o                         
  -3  -3   4       6871.61       6918.13       180.73 o                         
  -2  -3   4       9326.07      10525.57       267.88 o                         
  -1  -3   4      10851.46      11764.72       595.81 o                         
   0  -3   4         52.47         60.33        15.59 o                         
   1  -3   4      17772.83      16093.89       198.54 o                         
   2  -3   4       3171.68       3239.70       111.03 o                         
   3  -3   4       8038.56       7266.42       152.28 o                         
   4  -3   4       1394.33       1468.74        42.64 o                         
   5  -3   4       3920.62       3909.81       103.41 o                         
   6  -3   4       5372.09       5456.10       111.06 o                         
   7  -3   4        277.85        262.30        26.51 o                         
   8  -3   4        339.48        382.56        27.46 o                         
   9  -3   4         65.46         51.13        38.82 o                         
  -8  -2   4       3087.46       2960.84        93.86 o                         
  -7  -2   4       2661.76       2259.14        93.85 o                         
  -6  -2   4        161.30        214.94        26.51 o                         
  -5  -2   4       3370.73       3472.54       124.29 o                         
  -4  -2   4      17644.95      17459.33       259.80 o                         
  -3  -2   4      13170.69      13599.42       245.97 o                         
  -2  -2   4      17803.71      19454.79       361.04 o                         
  -1  -2   4      30802.73      31503.81       340.05 o                         
   0  -2   4       4490.97       4019.56       115.60 o                         
   1  -2   4      29837.37      29312.22       247.19 o                         
   2  -2   4      17458.12      16956.81       242.31 o                         
   3  -2   4      16089.56      14863.18       215.67 o                         
   4  -2   4       5527.92       5627.68       127.34 o                         
   5  -2   4       5746.43       5807.18       126.35 o                         
   6  -2   4        213.90        227.26        23.67 o                         
   7  -2   4       1184.11       1168.05        39.79 o                         
   8  -2   4       2600.64       2540.19        72.98 o                         
   9  -2   4        433.53        321.02        44.51 o                         
 -12  -1   4        249.96         78.59        35.03 o                         
 -11  -1   4        242.16        104.16        34.09 o                         
 -10  -1   4        474.96        317.24        37.88 o                         
  -9  -1   4       1794.01       2152.72        52.11 o                         
  -8  -1   4        145.03         42.74        40.72 o                         
  -7  -1   4       4249.24       3812.88       306.95 o                         
  -6  -1   4       3292.85       3302.89        85.18 o                         
  -5  -1   4      14468.92      13373.48       145.95 o                         
  -4  -1   4      14963.33      14096.54       298.48 o                         
  -3  -1   4      20477.21      21490.88       580.51 o                         
  -2  -1   4       1652.02       1965.65       224.85 o                         
  -1  -1   4      14333.53      13831.85       258.60 o                         
   0  -1   4      58964.01      62432.22       447.00 o                         
   1  -1   4      17454.94      17194.96       453.95 o                         
   2  -1   4       1439.41       1587.58       159.32 o                         
   3  -1   4       4223.38       4121.17       201.49 o                         
   4  -1   4      24410.32      22734.45       677.59 o                         
   5  -1   4       6289.41       6075.83       533.73 o                         
   6  -1   4       3428.58       3338.52       206.31 o                         
   7  -1   4       5438.85       5505.55       423.85 o                         
   8  -1   4        306.68        189.52        85.70 o                         
   9  -1   4        857.21       1041.07       146.80 o                         
  10  -1   4         80.46         23.67        27.46 o                         
  11  -1   4        283.56        214.00        35.98 o                         
  12  -1   4        140.57          0.00        32.19 o                         
 -12   0   4         87.88         78.59        26.51 o                         
 -11   0   4        262.59        366.45        33.14 o                         
 -10   0   4        518.91        609.86        35.04 o                         
  -9   0   4       1950.04       1991.50       103.76 o                         
  -8   0   4         60.97         48.71        23.67 o                         
  -7   0   4       3188.28       3296.36        64.13 o                         
  -6   0   4       1077.09       1104.76        70.11 o                         
  -5   0   4      16102.48      15415.77       708.50 o                         
  -4   0   4        101.82        280.00        32.19 o                         
  -3   0   4       5272.48       5307.99       289.94 o                         
  -2   0   4      45244.30      50309.84      3183.46 o                         
  -1   0   4       2181.73       2345.28       100.41 o                         
   0   0   4       4579.56       5006.23        60.18 o                         
   1   0   4        507.70        483.21         8.21 o                         
   2   0   4      61651.37      59984.88      1993.24 o                         
   3   0   4        702.68        659.80        22.26 o                         
   4   0   4         13.77         44.50        12.31 o                         
   5   0   4      12295.67      10809.91      1095.08 o                         
   6   0   4       2851.56       2407.36        54.42 o                         
   7   0   4       1745.89       1463.00       132.19 o                         
   8   0   4         71.94        153.92        28.41 o                         
   9   0   4       2570.04       2693.55       164.91 o                         
  10   0   4        353.04        484.83        29.35 o                         
  11   0   4        189.93        284.06        30.30 o                         
  12   0   4        106.56        162.86        28.41 o                         
 -12   1   4        239.84         93.74        32.19 o                         
 -11   1   4        262.21         40.72        32.19 o                         
 -10   1   4        437.99        318.18        35.04 o                         
  -9   1   4       1837.66       2100.47       100.91 o                         
  -8   1   4        203.36         48.78        33.14 o                         
  -7   1   4       4237.07       4036.12        72.58 o                         
  -6   1   4       3384.78       3275.14       390.37 o                         
  -5   1   4      14866.14      13963.36       144.97 o                         
  -4   1   4      16020.95      13689.99       210.03 o                         
  -3   1   4      20459.54      20091.04       959.61 o                         
  -2   1   4       2759.11       3196.57        87.81 o                         
  -1   1   4      13568.28      13073.82       184.50 o                         
   0   1   4      59638.34      65242.28      1081.77 o                         
   1   1   4      17190.33      17967.22       545.28 o                         
   2   1   4       1521.34       1625.87       131.36 o                         
   3   1   4       6985.19       6812.60       335.85 o                         
   5   1   4       5842.80       4910.71       160.12 o                         
   6   1   4       3619.37       3323.44       279.38 o                         
   7   1   4       5513.53       5307.87       371.18 o                         
   8   1   4        317.38        255.08       159.56 o                         
   9   1   4        813.20        937.02        30.03 o                         
  10   1   4         62.67         29.35        23.67 o                         
  11   1   4        310.41        156.24        32.19 o                         
  12   1   4        108.97          0.00        29.35 o                         
 -12   2   4        177.07        233.87        30.30 o                         
 -11   2   4        223.76        362.65        33.14 o                         
 -10   2   4        212.89        287.85        30.30 o                         
  -9   2   4        773.01       1023.81        36.94 o                         
  -8   2   4       2911.83       3526.58        69.20 o                         
  -7   2   4       2651.28       3084.85        91.01 o                         
  -6   2   4        193.99        186.54        18.94 o                         
  -5   2   4       2277.80       2120.99        90.07 o                         
  -4   2   4      16532.61      14745.39       214.58 o                         
  -3   2   4      13136.29      13337.75       229.70 o                         
  -2   2   4      17826.69      18116.91       312.91 o                         
  -1   2   4      30724.68      29251.86       422.10 o                         
   0   2   4       4943.48       4586.73       108.87 o                         
   1   2   4      29459.13      25317.58       305.10 o                         
   2   2   4      17131.77      17300.93       236.47 o                         
   3   2   4      16308.82      14229.07       208.04 o                         
   4   2   4       5325.07       4740.41       122.57 o                         
   5   2   4       5575.96       5005.86       101.64 o                         
   6   2   4        546.28        538.88        20.84 o                         
   7   2   4       1073.90       1272.19        45.47 o                         
   8   2   4       2540.61       2566.66        49.29 o                         
   9   2   4        489.75        643.95        31.25 o                         
  10   2   4         66.02        111.73        24.62 o                         
  11   2   4        157.78        215.88        28.41 o                         
 -12   3   4         17.93         46.39        26.51 o                         
 -11   3   4         93.75          0.00        27.46 o                         
 -10   3   4        640.83        726.36        41.67 o                         
  -9   3   4        273.12        174.23        30.30 o                         
  -8   3   4        275.51        163.82        22.73 o                         
  -7   3   4        292.33        149.62        22.73 o                         
  -5   3   4        867.47        808.96        29.36 o                         
  -4   3   4        299.73        241.48        21.78 o                         
  -3   3   4       7074.48       7317.69       178.85 o                         
  -2   3   4       7995.02       7465.78       218.10 o                         
  -1   3   4      10185.09      10873.62       247.17 o                         
   0   3   4        116.61         89.51        23.67 o                         
   1   3   4      18336.93      18556.92       950.43 o                         
   2   3   4       3681.03       2634.27        80.69 o                         
   4   3   4       1065.81        796.76        27.47 o                         
   7   3   4        279.73        184.65        20.83 o                         
   8   3   4        316.45        199.80        18.94 o                         
   9   3   4         64.58         43.55        25.56 o                         
  10   3   4       1005.90       1068.36        40.73 o                         
  11   3   4         31.98         18.94        24.62 o                         
 -11   4   4        100.78        108.89        32.19 o                         
 -10   4   4         12.29         19.88        27.46 o                         
  -9   4   4         84.47        155.28        31.25 o                         
  -8   4   4       2761.09       3620.64        60.66 o                         
  -7   4   4         67.81         46.39        20.83 o                         
  -6   4   4        174.94        194.11        21.78 o                         
  -5   4   4        983.99        964.31        37.89 o                         
  -4   4   4       8341.91       7382.15       145.49 o                         
  -3   4   4       3910.47       4016.64       136.64 o                         
  -2   4   4        516.35        354.21        34.10 o                         
  -1   4   4      12815.13      12800.40       218.52 o                         
   0   4   4        983.05        787.25        52.11 o                         
   1   4   4       6398.55       5544.19       164.43 o                         
   2   4   4        163.82        118.36        19.88 o                         
   3   4   4      10525.21       9465.17       182.83 o                         
   4   4   4       4885.76       4094.62       117.69 o                         
   5   4   4       1714.07       1376.81        59.70 o                         
   6   4   4        268.15        258.51        19.89 o                         
   7   4   4        151.50         93.74        18.94 o                         
   8   4   4       2524.98       3146.35        54.97 o                         
   9   4   4        115.60        207.36        29.35 o                         
  10   4   4         88.25         95.63        27.46 o                         
 -10   5   4        299.07        308.69        36.93 o                         
  -9   5   4        254.33        237.67        34.09 o                         
  -8   5   4        119.92        210.20        32.19 o                         
  -7   5   4        397.58        385.41        39.77 o                         
  -3   5   4       2770.66       2884.00       113.77 o                         
  -2   5   4       1141.33       1272.28        53.05 o                         
  -1   5   4       3447.59       3876.37       115.71 o                         
   0   5   4       4054.90       4403.22       150.85 o                         
   1   5   4       4925.92       6149.71       738.44 o                         
   2   5   4        544.73        453.64        31.25 o                         
   3   5   4        944.75        910.28        35.99 o                         
   4   5   4       2115.49       2250.78        76.76 o                         
   5   5   4        381.11        277.46        25.57 o                         
   7   5   4        343.38        238.63        35.04 o                         
   8   5   4          8.16          9.47        25.56 o                         
   9   5   4        186.12        124.99        31.25 o                         
  10   5   4        166.62        184.64        32.19 o                         
  -9   6   4        219.72        290.69        35.03 o                         
  -8   6   4         48.34         78.59        31.25 o                         
  -7   6   4        478.60        539.77        44.51 o                         
  -6   6   4         81.73         25.56        32.19 o                         
  -5   6   4       1082.47       1016.35        49.25 o                         
  -4   6   4        281.15        185.59        25.57 o                         
  -3   6   4        950.43       1111.04        43.57 o                         
  -1   6   4        137.35          0.00        22.72 o                         
   0   6   4        165.87          0.00        19.95 o                         
   1   6   4        346.45        115.18       100.85 o                         
   3   6   4        537.57        490.55        32.20 o                         
   4   6   4         79.88         40.71        31.25 o                         
   6   6   4        298.97        291.65        35.04 o                         
   7   6   4        214.68        210.21        34.09 o                         
   8   6   4        103.20        182.74        34.09 o                         
   9   6   4        178.68        207.36        32.19 o                         
  -8   7   4          8.08          0.00        31.24 o                         
  -7   7   4        261.38        107.94        42.61 o                         
  -6   7   4         23.09         18.94        31.24 o                         
  -5   7   4        516.86        339.02        45.45 o                         
  -4   7   4        742.19        718.82        50.19 o                         
  -3   7   4        213.59        233.88        53.97 o                         
  -2   7   4          4.36         36.93        42.61 o                         
  -1   7   4        144.37         20.83        34.09 o                         
   0   7   4       2864.74       3104.08       100.00 o                         
   1   7   4         11.98          7.90        28.58 o                         
   2   7   4        113.54          0.95        40.71 o                         
   3   7   4        329.41        156.24        43.56 o                         
   4   7   4        746.59        796.47        53.04 o                         
   6   7   4         15.67         22.72        30.30 o                         
   7   7   4        389.56        368.35        45.45 o                         
  -6   8   4         38.58         63.44        33.14 o                         
  -5   8   4        110.18        120.25        38.82 o                         
  -4   8   4        131.68          0.00        38.82 o                         
  -3   8   4        114.88          0.00        64.39 o                         
  -2   8   4        462.33        184.66        56.82 o                         
  -1   8   4         50.80          0.00        27.30 o                         
   0   8   4          9.21          0.00        28.17 o                         
   1   8   4         97.12          0.00        34.81 o                         
   2   8   4        395.07        419.49        62.50 o                         
   3   8   4        129.40        127.82        44.50 o                         
   4   8   4         39.58         50.18        40.71 o                         
   5   8   4        116.73        127.82        39.77 o                         
  -2   9   4         95.40          0.00        42.61 o                         
  -1   9   4        107.96         21.44        29.94 o                         
   0   9   4         42.28          0.00        31.12 o                         
   1   9   4        158.73          0.00        37.82 o                         
  -1  -9   5         52.79         38.62        37.87 o                         
   0  -9   5         12.13         20.45        38.28 o                         
   1  -9   5          3.54         42.09        41.81 o                         
  -6  -8   5        175.52        142.03        58.71 o                         
  -5  -8   5         95.06         26.51        52.08 o                         
  -4  -8   5        141.43         86.16        54.92 o                         
  -3  -8   5         67.39          0.00        61.54 o                         
  -1  -8   5        475.33        629.97        43.86 o                         
   0  -8   5        156.19        175.68        40.04 o                         
   1  -8   5        179.05        249.56       125.46 o                         
   2  -8   5         57.97         28.40        51.13 o                         
   3  -8   5        267.00         64.39        43.56 o                         
   4  -8   5         56.37        106.99        36.93 o                         
   5  -8   5         53.16          3.79        35.98 o                         
  -8  -7   5        279.51        290.69        56.81 o                         
  -7  -7   5          2.79          0.00        47.34 o                         
  -6  -7   5        253.09        202.63        51.13 o                         
  -5  -7   5         37.02         15.15        43.55 o                         
  -4  -7   5       1114.91       1324.16        73.88 o                         
  -3  -7   5        747.12        851.41        79.55 o                         
  -2  -7   5         17.63          0.00        45.45 o                         
  -1  -7   5        455.58        499.57        38.17 o                         
   0  -7   5         50.88         39.28        43.55 o                         
   1  -7   5       2178.70       2694.76       153.51 o                         
   2  -7   5         29.68          0.00        39.77 o                         
   3  -7   5        490.03        356.06        44.51 o                         
   4  -7   5        365.77        589.94        42.61 o                         
   5  -7   5        265.05        317.21        39.77 o                         
   6  -7   5         36.55         17.04        35.98 o                         
   7  -7   5         22.02         58.70        40.71 o                         
  -8  -6   5         85.42          0.00        46.39 o                         
  -7  -6   5         77.53          0.00        45.45 o                         
  -6  -6   5       1235.92       1335.60        70.10 o                         
  -5  -6   5        228.67        195.06        45.45 o                         
  -4  -6   5        521.28        443.20        35.99 o                         
  -3  -6   5        673.43        891.19        48.30 o                         
  -2  -6   5       1235.95       1213.49        56.84 o                         
  -1  -6   5       2169.70       2118.23        64.16 o                         
   0  -6   5        202.26        270.90        35.98 o                         
   1  -6   5       2004.51       2213.08       160.62 o                         
   2  -6   5        320.70        119.31        31.25 o                         
   3  -6   5       2558.57       2895.49        70.14 o                         
   4  -6   5        140.65        143.92        33.14 o                         
   5  -6   5        354.28        455.47        41.66 o                         
   6  -6   5       1107.52       1278.69        59.67 o                         
   7  -6   5         82.46          0.00        38.82 o                         
   8  -6   5         13.34          0.00        41.66 o                         
   9  -6   5         22.20         19.88        42.61 o                         
  -8  -5   5        900.40        959.42        62.51 o                         
  -7  -5   5         92.39         94.68        41.66 o                         
  -6  -5   5        176.15        142.98        29.35 o                         
  -5  -5   5       2046.61       2643.90        85.29 o                         
  -4  -5   5       1296.40       1639.88        51.16 o                         
  -3  -5   5       4121.20       4443.48       154.63 o                         
  -2  -5   5       2893.50       3256.89       105.24 o                         
  -1  -5   5       2329.78       2066.70       117.07 o                         
   0  -5   5       1212.12       1284.91       106.11 o                         
   1  -5   5       1551.59       1678.17       232.15 o                         
   2  -5   5       6317.06       7399.92       134.85 o                         
   3  -5   5        668.90        812.61        31.25 o                         
   4  -5   5       2054.19       2263.00        69.18 o                         
   5  -5   5        455.05        578.61        27.46 o                         
   6  -5   5        413.15        458.33        40.72 o                         
   7  -5   5        874.27       1031.40        53.99 o                         
   8  -5   5        406.83        418.55        49.24 o                         
   9  -5   5        178.06        220.62        46.40 o                         
  -8  -4   5         85.76         77.64        41.66 o                         
  -7  -4   5       4662.46       4234.67       105.30 o                         
  -6  -4   5        139.10        145.82        29.35 o                         
  -5  -4   5       1454.20       1369.09        48.32 o                         
  -4  -4   5       4913.24       4941.61       141.43 o                         
  -2  -4   5       2578.85       2625.65        85.34 o                         
  -1  -4   5       1588.32       1541.89        77.24 o                         
   0  -4   5      19756.25      19549.69       583.95 o                         
   1  -4   5        377.96        381.65        21.57 o                         
   2  -4   5        930.60        923.62        34.10 o                         
   3  -4   5        608.86        683.82        28.41 o                         
   4  -4   5       8775.77       8974.85       137.88 o                         
   5  -4   5       2982.85       2728.65        80.59 o                         
   6  -4   5        149.93        119.31        24.62 o                         
   7  -4   5       1126.82       1227.61        35.99 o                         
   8  -4   5         18.71         31.24        37.87 o                         
   9  -4   5        731.22        575.80        55.88 o                         
  -8  -3   5        436.71        350.38        33.14 o                         
  -7  -3   5       1637.26       1786.98        54.95 o                         
  -6  -3   5        224.51        328.58        30.30 o                         
  -5  -3   5       8178.02       8146.32       173.08 o                         
  -4  -3   5        126.08        184.64        24.62 o                         
  -3  -3   5       2734.95       3310.33        93.90 o                         
  -2  -3   5      23172.03      24596.62       401.33 o                         
  -1  -3   5       3810.18       3608.50       150.97 o                         
   0  -3   5        209.05        181.23        16.60 o                         
   1  -3   5        213.85        256.99        73.86 o                         
   2  -3   5      18673.54      17844.86       256.02 o                         
   3  -3   5       3908.61       3773.73       112.00 o                         
   4  -3   5        591.83        441.36        23.68 o                         
   5  -3   5       4191.49       4352.33       104.37 o                         
   6  -3   5        903.73        979.41        32.20 o                         
   7  -3   5       2278.83       2213.88        68.24 o                         
   8  -3   5         49.91         22.72        34.09 o                         
   9  -3   5        885.89        921.54        53.04 o                         
  -8  -2   5        464.54        416.68        35.04 o                         
  -7  -2   5       3751.34       3252.43       110.98 o                         
  -6  -2   5       4867.20       4502.44       135.75 o                         
  -5  -2   5       4859.39       4918.01       151.94 o                         
  -4  -2   5       7027.19       7119.60       182.68 o                         
  -3  -2   5       7840.06       7618.99       215.32 o                         
  -2  -2   5       9696.44      10532.88       270.29 o                         
  -1  -2   5      10217.48      10526.46       636.44 o                         
   0  -2   5      31668.70      31416.90       604.95 o                         
   1  -2   5       2074.08       2198.61        58.47 o                         
   2  -2   5        727.65        864.97        30.32 o                         
   3  -2   5      12236.13      11814.79       196.80 o                         
   4  -2   5       7676.42       6721.30       138.92 o                         
   5  -2   5       7623.84       7489.20       142.63 o                         
   6  -2   5       4037.01       3774.04       101.51 o                         
   7  -2   5       1735.57       2035.33        72.96 o                         
   8  -2   5        121.07         97.53        25.57 o                         
   9  -2   5       1774.02       1560.43        60.64 o                         
 -12  -1   5        154.82         17.99        35.03 o                         
 -11  -1   5        280.43        169.49        36.93 o                         
 -10  -1   5        220.14        156.24        33.14 o                         
  -9  -1   5        417.76        311.55        24.62 o                         
  -8  -1   5       6029.29       5420.89       122.47 o                         
  -7  -1   5         65.32         89.36        71.96 o                         
  -6  -1   5       1167.23       1152.92        26.39 o                         
  -5  -1   5      10984.12       9804.66       129.23 o                         
  -4  -1   5      17579.34      16730.15       237.07 o                         
  -3  -1   5      31653.37      34686.77      1675.55 o                         
  -2  -1   5       1595.63       2028.61       273.65 o                         
  -1  -1   5      17089.47      16395.41       371.52 o                         
   0  -1   5       9251.24       9465.99        98.22 o                         
   1  -1   5      58100.78      59862.33       974.91 o                         
   2  -1   5      14217.33      14065.61       336.67 o                         
   3  -1   5      10800.76      11266.58       127.64 o                         
   4  -1   5      14087.62      13567.25       822.86 o                         
   5  -1   5       7153.95       6596.30       256.27 o                         
   6  -1   5        924.15        852.06        53.99 o                         
   7  -1   5       1221.33       1326.15        58.26 o                         
   8  -1   5       4266.59       4299.62        89.16 o                         
   9  -1   5        293.84        221.35        26.51 o                         
  10  -1   5         91.40          0.00        27.46 o                         
  11  -1   5        149.85         81.43        34.09 o                         
  12  -1   5        216.04        387.27        34.09 o                         
 -12   0   5         28.86         57.76        27.46 o                         
 -11   0   5         70.07         81.43        27.46 o                         
 -10   0   5       2571.18       2842.21        54.02 o                         
  -9   0   5        829.21        827.63       179.48 o                         
  -8   0   5        864.80        727.22        23.21 o                         
  -7   0   5          0.93         15.22        13.31 o                         
  -6   0   5       9013.55       8429.33       501.60 o                         
  -5   0   5       5266.78       5097.41       147.76 o                         
  -4   0   5       5756.48       5779.69       384.79 o                         
  -3   0   5        773.62        471.68        67.75 o                         
  -2   0   5      25519.64      27967.23      1073.79 o                         
  -1   0   5      22034.80      22841.46       736.90 o                         
   0   0   5         44.84         50.15         6.00 o                         
   1   0   5      18578.10      18987.67       358.47 o                         
   2   0   5       3749.17       3375.07        75.75 o                         
   3   0   5      16220.29      14357.79       174.33 o                         
   4   0   5         10.75          6.12         8.63 o                         
   5   0   5       1875.45       1727.86       197.17 o                         
   6   0   5      10221.01       9855.50        97.86 o                         
   7   0   5        465.95        475.71        16.11 o                         
   8   0   5        233.47        285.30        15.05 o                         
   9   0   5         20.50         30.73        24.14 o                         
  10   0   5       2536.03       2646.83        46.44 o                         
  11   0   5        101.03        145.81        27.46 o                         
  12   0   5          5.09         26.51        26.51 o                         
 -12   1   5        130.61         21.78        29.35 o                         
 -11   1   5        315.77        175.18        35.98 o                         
 -10   1   5        278.27        156.24        32.19 o                         
  -9   1   5        393.68        306.80        21.78 o                         
  -8   1   5       5786.37       6183.19        89.71 o                         
  -7   1   5         26.60          9.80        14.34 o                         
  -6   1   5        856.90        723.61        20.66 o                         
  -5   1   5      11079.07      10427.91       582.26 o                         
  -4   1   5      17218.32      15378.28       229.33 o                         
  -3   1   5      33684.66      35768.72      1194.74 o                         
  -2   1   5       1259.51       1824.79        75.85 o                         
  -1   1   5      16913.37      16883.16       403.88 o                         
   0   1   5       9903.93      10342.77       185.44 o                         
   1   1   5      59189.23      61826.85       847.64 o                         
   2   1   5      13301.13      13228.71       440.00 o                         
   3   1   5       9509.80       9829.55       721.07 o                         
   5   1   5       8236.34       7070.18       695.10 o                         
   6   1   5        810.26        751.47        19.96 o                         
   7   1   5       1252.51       1258.22        70.10 o                         
   8   1   5       4149.71       4582.06        89.16 o                         
   9   1   5        317.46        262.07        87.59 o                         
  10   1   5        137.89         98.47        27.46 o                         
  11   1   5        144.89         63.44        28.41 o                         
  12   1   5        199.25        276.48        30.30 o                         
 -12   2   5        134.69        189.37        30.30 o                         
 -11   2   5        271.54        352.24        35.04 o                         
 -10   2   5        275.69        477.24        35.04 o                         
  -9   2   5       1001.44       1166.93        38.83 o                         
  -8   2   5        330.41        373.09        23.67 o                         
  -7   2   5       3926.75       4415.68        93.91 o                         
  -6   2   5       4972.29       5152.98       106.33 o                         
  -5   2   5       5088.39       5044.06       124.42 o                         
  -4   2   5       7010.53       6323.17       149.37 o                         
  -3   2   5       6731.79       6501.45       185.62 o                         
  -2   2   5       9487.37       9826.19       256.88 o                         
  -1   2   5      11192.92      12197.05       273.77 o                         
   0   2   5      31968.78      31662.91       548.96 o                         
   1   2   5       2323.43       2318.70       184.56 o                         
   2   2   5       1404.36       1169.75        53.08 o                         
   3   2   5      11590.61      10756.94       179.52 o                         
   4   2   5       7603.53       7213.83       143.67 o                         
   5   2   5       7699.94       7030.22       111.26 o                         
   6   2   5       3842.90       3767.03        82.53 o                         
   7   2   5       1789.90       2018.33        51.17 o                         
   8   2   5         99.09        134.45        17.04 o                         
   9   2   5       1843.93       2010.52        44.53 o                         
  10   2   5        239.76        419.47        29.35 o                         
  11   2   5         77.26         68.17        25.56 o                         
 -11   3   5         88.48          2.84        29.35 o                         
 -10   3   5        277.43        146.77        35.98 o                         
  -9   3   5       2081.46       2481.63        54.01 o                         
  -8   3   5        413.96        402.46        25.57 o                         
  -7   3   5       1551.93       1686.48        43.58 o                         
  -6   3   5        300.15        177.08        23.67 o                         
  -4   3   5        341.72        244.33        24.62 o                         
  -3   3   5       1681.91       1846.43        72.04 o                         
  -2   3   5      23554.47      22108.85       349.45 o                         
  -1   3   5       3750.92       3607.09       140.52 o                         
   0   3   5        325.80        257.28        15.01 o                         
   1   3   5         92.30         84.87        17.04 o                         
   2   3   5      18748.47      17561.91       258.91 o                         
   3   3   5       3876.70       3663.56       116.74 o                         
   4   3   5        368.97        200.76        19.89 o                         
   6   3   5        945.90        782.41        27.47 o                         
   7   3   5       2178.16       2267.80        53.07 o                         
   8   3   5         63.26          0.00        23.67 o                         
   9   3   5        891.56        969.84        39.78 o                         
  10   3   5        111.37         92.79        28.41 o                         
  11   3   5        189.69         61.55        30.30 o                         
 -11   4   5        109.53        110.78        34.09 o                         
 -10   4   5        114.84         85.22        29.35 o                         
  -9   4   5        136.67        211.15        31.25 o                         
  -8   4   5         87.21        174.22        31.25 o                         
  -7   4   5       4595.28       5548.36        86.32 o                         
  -6   4   5        162.43        171.38        22.72 o                         
  -5   4   5       1531.54       1470.52        49.27 o                         
  -4   4   5       4996.11       4623.82       121.50 o                         
  -3   4   5       3837.12       4815.24       160.35 o                         
  -2   4   5       2467.44       2388.44        74.91 o                         
  -1   4   5       1523.53       1448.73        58.28 o                         
   0   4   5      19873.76      18221.13       320.98 o                         
   1   4   5        168.55         71.30        62.50 o                         
   2   4   5       1055.24        923.69        32.21 o                         
   3   4   5        716.44        677.23        31.26 o                         
   4   4   5       8472.79       7274.45       141.67 o                         
   5   4   5       3061.59       2686.08        78.70 o                         
   6   4   5        225.46        196.95        19.88 o                         
   7   4   5       1150.52       1377.28        39.78 o                         
   8   4   5         14.47          5.68        24.62 o                         
   9   4   5        651.84       1061.61        38.83 o                         
 -10   5   5         79.02          0.00        31.25 o                         
  -9   5   5        146.77        174.22        35.98 o                         
  -8   5   5        877.91       1092.96        46.41 o                         
  -7   5   5        162.91         64.39        34.09 o                         
  -6   5   5        234.07          6.63        22.73 o                         
  -4   5   5       1224.53       1125.43        38.84 o                         
  -3   5   5       4015.06       5054.16       147.03 o                         
  -1   5   5       2238.68       2268.55       116.11 o                         
   0   5   5       1135.71       1267.74       192.79 o                         
   1   5   5       1825.31       2060.80       225.54 o                         
   2   5   5       6611.47       6703.80       146.27 o                         
   3   5   5        654.16        678.12        34.10 o                         
   4   5   5       1955.65       1720.87        72.02 o                         
   5   5   5        374.78        239.58        25.57 o                         
   6   5   5        390.10        270.83        33.14 o                         
   7   5   5        914.89       1215.16        45.46 o                         
   8   5   5        423.89        435.59        38.82 o                         
   9   5   5        158.60        121.20        31.25 o                         
  10   5   5         29.51          0.00        26.51 o                         
  -9   6   5        113.46        183.69        35.03 o                         
  -8   6   5         96.32        148.65        33.14 o                         
  -7   6   5         92.51         35.98        34.09 o                         
  -6   6   5       1118.41       1194.41        53.04 o                         
  -5   6   5        263.04        213.05        37.88 o                         
  -4   6   5        552.45        456.46        31.25 o                         
  -3   6   5        534.70        756.66        43.56 o                         
  -2   6   5       1234.74       1228.65        51.15 o                         
   0   6   5        125.37          0.44        19.28 o                         
   2   6   5        171.50         61.55        27.46 o                         
   3   6   5       2566.99       2774.18        76.77 o                         
   4   6   5        191.77        140.14        34.09 o                         
   5   6   5        463.49        413.83        39.77 o                         
   6   6   5       1143.60       1370.59        52.10 o                         
   7   6   5         85.34         65.33        31.25 o                         
   9   6   5         17.20         51.13        27.46 o                         
  -8   7   5        302.49        360.77        40.72 o                         
  -7   7   5          1.21          2.84        34.09 o                         
  -6   7   5        258.44          2.84        38.82 o                         
  -5   7   5         26.97         28.40        37.87 o                         
  -4   7   5       1066.87        769.10        62.51 o                         
  -3   7   5        786.67       1296.55        82.40 o                         
  -2   7   5         35.73         14.20        41.66 o                         
  -1   7   5        443.67         80.75        58.71 o                         
   0   7   5         74.86         29.35        28.79 o                         
   1   7   5       2080.94       2237.16        87.17 o                         
   2   7   5         29.94         21.78        39.77 o                         
   3   7   5        420.96        245.26        46.40 o                         
   4   7   5        364.60        448.84        47.35 o                         
   6   7   5         23.80          0.00        31.24 o                         
   7   7   5         18.67          0.00        32.19 o                         
  -6   8   5        185.07         18.94        38.82 o                         
  -4   8   5        125.13         25.56        42.61 o                         
  -3   8   5        112.69          0.00        62.49 o                         
  -2   8   5         88.43          0.00        43.55 o                         
  -1   8   5        433.11         68.72        65.34 o                         
   0   8   5        164.75          0.00        32.73 o                         
   1   8   5        182.57          0.00        36.66 o                         
   2   8   5         86.99          7.57        46.39 o                         
   3   8   5        259.68        209.26        48.29 o                         
   4   8   5         61.32        141.08        42.61 o                         
   5   8   5         61.25          0.00        37.87 o                         
  -1   9   5         59.46          0.00        29.80 o                         
   0   9   5         14.69         30.84        34.24 o                         
   1   9   5          7.72          0.00        37.12 o                         
  -5  -8   6        270.20        112.68        62.49 o                         
  -4  -8   6        134.73        206.41        62.49 o                         
  -2  -8   6        274.02        227.25        53.97 o                         
  -1  -8   6         66.33        123.09        34.14 o                         
   0  -8   6        148.18        270.10        42.53 o                         
   1  -8   6        213.29        234.41        77.17 o                         
   2  -8   6        264.89          0.00        56.81 o                         
   3  -8   6        130.50         75.75        40.71 o                         
   4  -8   6         62.69        138.24        35.98 o                         
   5  -8   6         20.46         44.50        35.03 o                         
  -8  -7   6         15.60         73.85        50.18 o                         
  -7  -7   6        319.98        268.92        57.76 o                         
  -6  -7   6         32.50          0.00        48.29 o                         
  -5  -7   6          5.52          0.00        45.45 o                         
  -4  -7   6        247.82        367.39        60.60 o                         
  -3  -7   6        895.74       1123.28        81.45 o                         
  -2  -7   6        540.22        539.79        57.77 o                         
  -1  -7   6         54.61         55.39        29.46 o                         
   0  -7   6       1258.97       1426.63        55.50 o                         
   1  -7   6         44.07         13.54        35.70 o                         
   2  -7   6        696.22        567.28        55.88 o                         
   3  -7   6          8.80         55.86        35.03 o                         
   4  -7   6        555.50        672.36        44.51 o                         
   5  -7   6        504.59        635.41        46.40 o                         
   6  -7   6         45.25         74.80        37.87 o                         
   7  -7   6         23.32         51.13        38.82 o                         
  -8  -6   6         98.81         53.97        50.18 o                         
  -7  -6   6         24.99          0.00        46.39 o                         
  -6  -6   6        214.54         72.91        48.29 o                         
  -5  -6   6       1853.82       2084.44        80.54 o                         
  -4  -6   6        745.69        761.46        42.62 o                         
  -3  -6   6        473.16        495.28        45.46 o                         
  -2  -6   6       1825.97       1851.47        60.64 o                         
  -1  -6   6        545.26        607.88        27.64 o                         
   0  -6   6       1607.88       1751.97        68.69 o                         
   1  -6   6        631.57        688.96        40.25 o                         
   2  -6   6       1738.13       1636.31        48.32 o                         
   3  -6   6        867.17        592.91        33.15 o                         
   4  -6   6        409.94        415.71        38.83 o                         
   5  -6   6        199.95        312.47        37.88 o                         
   6  -6   6        270.50        213.05        43.56 o                         
   7  -6   6        665.71        521.81        53.98 o                         
   8  -6   6         39.46          0.00        41.66 o                         
  -8  -5   6        149.19        223.46        50.18 o                         
  -7  -5   6       1025.47       1270.16        65.35 o                         
  -6  -5   6       1004.24       1168.83        42.62 o                         
  -5  -5   6        455.72        492.43        36.93 o                         
  -4  -5   6       1345.07       1581.17        51.16 o                         
  -3  -5   6       2085.09       2030.98        69.18 o                         
  -2  -5   6       1871.30       2133.19        79.60 o                         
  -1  -5   6       4579.95       5055.00       115.71 o                         
   0  -5   6       4504.90       4691.27       322.15 o                         
   1  -5   6        389.59        401.38        62.97 o                         
   2  -5   6       1053.59        964.33        37.89 o                         
   3  -5   6       1377.75       1864.48        47.37 o                         
   4  -5   6       1894.59       2295.98        66.33 o                         
   5  -5   6        867.35       1030.49        32.20 o                         
   6  -5   6        698.42        879.82        47.35 o                         
   7  -5   6        235.54        256.61        40.72 o                         
   8  -5   6        159.04        180.85        42.61 o                         
   9  -5   6        330.48        374.98        51.13 o                         
  -8  -4   6       1359.44       1257.06        67.26 o                         
  -7  -4   6         35.94         52.08        30.30 o                         
  -6  -4   6       2487.91       2495.67        93.84 o                         
  -5  -4   6        667.43        675.29        37.88 o                         
  -4  -4   6       3852.00       3995.77       141.35 o                         
  -2  -4   6       2208.97       2195.56        83.42 o                         
  -1  -4   6        862.94        602.73        68.20 o                         
   0  -4   6        284.45        236.78        69.60 o                         
   1  -4   6      16707.02      16877.45       510.45 o                         
   2  -4   6        839.35        789.06        33.15 o                         
   3  -4   6        300.61        257.57        24.62 o                         
   4  -4   6       2560.80       2738.73        82.47 o                         
   5  -4   6       2891.09       3130.43        80.58 o                         
   6  -4   6       1023.90        973.73        34.10 o                         
   7  -4   6         85.74         53.02        33.14 o                         
   8  -4   6       1456.64       1138.66        60.63 o                         
   9  -4   6         11.11         17.04        41.66 o                         
  -8  -3   6       3014.78       2606.91        85.32 o                         
  -7  -3   6        487.90        400.59        33.15 o                         
  -6  -3   6       6481.33       6129.91       146.27 o                         
  -5  -3   6       1341.46       1407.96        42.64 o                         
  -4  -3   6       4694.21       5196.17       161.40 o                         
  -3  -3   6       1090.51       1096.22        42.64 o                         
  -2  -3   6       7907.14       8519.23       275.12 o                         
  -1  -3   6      33368.00      32558.88      1499.19 o                         
   0  -3   6        375.35        399.60        20.47 o                         
   1  -3   6        838.73        932.22       181.89 o                         
   2  -3   6        731.07        888.53        27.47 o                         
   3  -3   6      16851.94      15740.97       208.50 o                         
   4  -3   6       1730.75       1555.19        45.49 o                         
   5  -3   6        223.97        301.12        23.67 o                         
   6  -3   6       4444.11       4485.57        98.67 o                         
   7  -3   6        181.09        239.56        26.51 o                         
   8  -3   6        653.48        745.32        45.46 o                         
   9  -3   6        155.75        129.72        40.71 o                         
  -8  -2   6       1784.49       1697.03        54.01 o                         
  -7  -2   6        156.68         91.85        29.35 o                         
  -6  -2   6       1790.85       1884.98        61.60 o                         
  -5  -2   6       3866.27       3818.73       140.45 o                         
  -4  -2   6       8515.05       9328.24       230.44 o                         
  -3  -2   6      10437.64      10637.34       271.99 o                         
  -2  -2   6       9802.03      10645.23       289.28 o                         
  -1  -2   6       2494.02       2085.93       124.32 o                         
   0  -2   6       2805.31       3091.83        93.98 o                         
   1  -2   6      34681.26      34446.86       258.52 o                         
   2  -2   6       6372.31       6793.50       162.72 o                         
   3  -2   6       6159.05       6528.94       143.59 o                         
   4  -2   6       5353.29       4941.63       122.54 o                         
   5  -2   6       5486.38       5341.82       118.71 o                         
   6  -2   6       2791.42       2964.72        87.23 o                         
   7  -2   6       1238.83       1204.05        36.95 o                         
   8  -2   6       3315.13       3380.83        75.85 o                         
   9  -2   6         47.16         59.65        36.93 o                         
 -12  -1   6        101.02          0.00        32.19 o                         
 -11  -1   6        358.14        260.40        39.77 o                         
 -10  -1   6        419.44        384.46        38.83 o                         
  -9  -1   6        226.11        256.61        23.67 o                         
  -8  -1   6        608.06        505.25        22.30 o                         
  -7  -1   6       7465.65       7317.85       312.65 o                         
  -6  -1   6       1553.21       1565.38        34.39 o                         
  -5  -1   6       2506.23       2327.24        60.17 o                         
  -4  -1   6      13636.25      12998.13       227.65 o                         
  -3  -1   6      23627.43      24957.72      1005.21 o                         
  -2  -1   6       2356.48       2667.12       100.61 o                         
  -1  -1   6       4089.92       4077.67       172.73 o                         
   0  -1   6      49324.36      52127.00       255.45 o                         
   1  -1   6       2460.93       2628.53        52.50 o                         
   2  -1   6      16094.53      15535.84       347.41 o                         
   3  -1   6       3333.45       3452.27        79.54 o                         
   4  -1   6      17001.88      17375.18       215.48 o                         
   5  -1   6      13152.81      12700.46       714.14 o                         
   6  -1   6       1444.36       1316.57       101.86 o                         
   7  -1   6       1202.41       1326.40        26.57 o                         
   8  -1   6         78.92         19.02        22.72 o                         
   9  -1   6       2317.70       2378.58        65.39 o                         
  10  -1   6         72.09          0.00        29.35 o                         
  11  -1   6         26.44          0.00        27.46 o                         
 -12   0   6        230.76        258.50        33.14 o                         
 -10   0   6        689.84        758.59        37.88 o                         
  -9   0   6       5907.29       5782.76       232.53 o                         
  -8   0   6          4.98          3.48        15.20 o                         
  -7   0   6         11.05         17.97        14.52 o                         
  -6   0   6        130.46        119.92        16.57 o                         
  -5   0   6      23752.93      22159.75      1048.26 o                         
  -4   0   6      10479.80      10760.98       202.85 o                         
  -3   0   6        759.14        817.89        36.48 o                         
  -2   0   6      52437.03      58268.32      3251.54 o                         
  -1   0   6        972.26        953.08        19.99 o                         
   0   0   6      63016.38      71041.53       864.32 o                         
   1   0   6         48.71         95.61         9.84 o                         
   2   0   6      21443.26      21074.96       824.90 o                         
   3   0   6       8417.27       8096.88       204.99 o                         
   4   0   6        632.75        585.58        63.46 o                         
   5   0   6         81.99         87.09        28.41 o                         
   6   0   6       1808.38       1610.67       115.62 o                         
   7   0   6       5418.10       5254.13        90.65 o                         
   8   0   6          2.64         15.15        15.15 o                         
   9   0   6        140.15        166.11        72.91 o                         
  10   0   6        320.85        422.32        29.35 o                         
  11   0   6        485.09        617.42        35.04 o                         
 -12   1   6        128.11          0.00        29.35 o                         
 -11   1   6        267.37        145.82        35.98 o                         
 -10   1   6        411.02        299.24        36.93 o                         
  -9   1   6        229.14        264.14        50.66 o                         
  -8   1   6        573.15        386.81        44.04 o                         
  -7   1   6       6951.89       7063.21        91.00 o                         
  -6   1   6       1625.65       1552.10        72.50 o                         
  -5   1   6       2667.50       2578.99       194.90 o                         
  -4   1   6      14296.82      12725.05       219.15 o                         
  -3   1   6      21031.60      20406.40       241.58 o                         
  -2   1   6       1055.33       1082.73       145.49 o                         
  -1   1   6       4113.65       4171.04       101.94 o                         
   0   1   6      48440.08      52418.48       661.31 o                         
   1   1   6       1899.08       1920.07        85.45 o                         
   2   1   6      16404.06      15623.87       269.16 o                         
   3   1   6       3396.32       3501.74       168.99 o                         
   5   1   6      12304.98      10925.34       814.40 o                         
   6   1   6       1612.56       1402.38       138.82 o                         
   7   1   6       1092.93       1121.06       145.88 o                         
   8   1   6         14.52         17.45        12.90 o                         
   9   1   6       2083.12       2518.02        95.70 o                         
  10   1   6         20.09          0.00        24.62 o                         
  11   1   6         23.22         56.81        24.62 o                         
 -12   2   6        155.31        158.12        32.19 o                         
 -11   2   6        316.92        372.13        35.98 o                         
 -10   2   6        235.37        400.53        33.14 o                         
  -9   2   6        758.41        973.61        37.88 o                         
  -8   2   6       2044.93       2438.27        61.60 o                         
  -7   2   6        158.96        192.22        21.78 o                         
  -6   2   6       2189.32       2274.02        76.78 o                         
  -5   2   6       3643.91       4129.45       118.61 o                         
  -4   2   6       9019.70       8464.55       179.08 o                         
  -3   2   6      10416.67      10498.79       233.82 o                         
  -2   2   6      10367.75      10276.83       274.14 o                         
  -1   2   6       2653.04       2537.94        83.52 o                         
   0   2   6       3287.32       3420.33       219.86 o                         
   1   2   6      35138.16      31872.39       346.38 o                         
   2   2   6       6235.72       6008.73       156.05 o                         
   3   2   6       7482.68       7778.97       148.48 o                         
   4   2   6       6025.24       5475.87       124.49 o                         
   5   2   6       5578.78       4666.85        94.02 o                         
   6   2   6       2681.72       2627.05        69.21 o                         
   7   2   6       1333.65       1481.68        46.42 o                         
   8   2   6       3513.83       3734.76        53.10 o                         
  10   2   6        231.24        320.99        28.41 o                         
  11   2   6        200.30        284.06        30.30 o                         
 -11   3   6         84.61          0.00        29.35 o                         
 -10   3   6        227.61        159.08        35.98 o                         
  -9   3   6        289.36        231.05        34.09 o                         
  -8   3   6       3131.19       3572.11        66.36 o                         
  -7   3   6        638.74        559.72        29.36 o                         
  -5   3   6       1315.98       1224.13        36.95 o                         
  -4   3   6       3874.91       3941.99       126.21 o                         
  -3   3   6       1520.18       1795.95        67.29 o                         
  -2   3   6       6717.51       6271.26       193.09 o                         
  -1   3   6      32816.44      31574.21       400.21 o                         
   0   3   6        162.17        138.36        14.32 o                         
   1   3   6        661.19        758.73        21.79 o                         
   2   3   6        439.26        376.94        21.78 o                         
   4   3   6       2126.90       1787.77        51.19 o                         
   5   3   6        291.90        200.75        21.78 o                         
   6   3   6       4287.95       4198.76        80.64 o                         
   7   3   6        230.47        142.98        19.88 o                         
   8   3   6        595.90        625.04        34.09 o                         
   9   3   6        154.42         60.60        27.46 o                         
  10   3   6        696.88        747.20        37.88 o                         
  11   3   6        116.09         19.88        26.51 o                         
 -11   4   6        170.41        254.70        35.98 o                         
 -10   4   6        165.35        208.31        33.14 o                         
  -9   4   6        227.70        333.30        34.09 o                         
  -8   4   6       1351.26       1899.32        50.21 o                         
  -7   4   6         28.01         28.40        21.78 o                         
  -6   4   6       2380.89       2377.08        70.14 o                         
  -5   4   6        874.23        975.61        36.94 o                         
  -4   4   6       3910.74       3897.23       120.48 o                         
  -3   4   6       8252.99       9156.64       213.03 o                         
  -2   4   6       2382.90       2459.35        82.48 o                         
  -1   4   6        782.44        554.74        31.26 o                         
   0   4   6        182.35        118.36        22.73 o                         
   1   4   6      16510.88      15380.56       243.73 o                         
   2   4   6        447.59        282.22        25.57 o                         
   3   4   6        259.41        226.32        23.67 o                         
   4   4   6       2551.40       2298.85        85.32 o                         
   5   4   6       2933.93       2859.35        72.05 o                         
   6   4   6       1034.73       1067.51        44.52 o                         
   7   4   6         27.94         38.82        24.62 o                         
   8   4   6       1477.22       1803.69        44.52 o                         
   9   4   6         13.59         17.04        26.51 o                         
  10   4   6        103.09        158.12        28.41 o                         
  -9   5   6         33.50         29.35        31.24 o                         
  -8   5   6        130.82        264.17        36.93 o                         
  -7   5   6       1034.18       1255.95        53.99 o                         
  -5   5   6        637.28        457.43        33.15 o                         
  -4   5   6       1386.44       1413.51        43.58 o                         
  -3   5   6       2475.87       3213.38       129.86 o                         
  -2   5   6       2037.87       2784.45        60.66 o                         
  -1   5   6       4605.27       5142.37       139.50 o                         
   0   5   6       4620.83       5561.27       762.97 o                         
   1   5   6        433.66        388.37        22.92 o                         
   2   5   6       1314.97       1071.50        43.58 o                         
   4   5   6       2226.17       2286.83        72.03 o                         
   6   5   6        761.39        839.12        43.57 o                         
   7   5   6        252.57        152.45        33.14 o                         
   8   5   6        172.32         87.11        31.25 o                         
   9   5   6        326.61        293.54        35.04 o                         
  -9   6   6        326.34        575.72        43.56 o                         
  -8   6   6        119.07        151.49        35.03 o                         
  -7   6   6         18.03          0.00        32.19 o                         
  -6   6   6        256.07        249.03        39.77 o                         
  -5   6   6       1794.47       2226.51        67.27 o                         
  -4   6   6        732.18        660.11        36.94 o                         
  -3   6   6        557.39        727.31        45.46 o                         
  -2   6   6       1697.03       2056.03        55.90 o                         
  -1   6   6        398.41        134.22        22.07 o                         
   0   6   6       1639.67       1209.43       368.56 o                         
   1   6   6        666.65        527.52        41.67 o                         
   3   6   6        823.92        792.74        35.99 o                         
   4   6   6        380.28        370.26        39.77 o                         
   5   6   6        130.66        125.93        34.09 o                         
   6   6   6        261.19        248.09        35.98 o                         
   7   6   6        678.33        934.71        45.46 o                         
   8   6   6         28.15         31.24        30.30 o                         
  -8   7   6         14.62         32.19        34.09 o                         
  -7   7   6        352.62        270.82        50.19 o                         
  -6   7   6         22.62          0.00        32.19 o                         
  -5   7   6          1.30          8.52        37.87 o                         
  -4   7   6        259.60         46.40        50.19 o                         
  -3   7   6        888.64       1295.65        84.29 o                         
  -1   7   6         32.77         12.26        26.55 o                         
   0   7   6       1120.79       1230.42        71.04 o                         
   1   7   6         51.68         12.82        30.41 o                         
   2   7   6        674.88        651.56        56.82 o                         
   3   7   6         19.24          0.00        35.03 o                         
   4   7   6        475.74        531.25        47.35 o                         
   5   7   6        428.06        262.30        48.29 o                         
   6   7   6         51.63         30.30        32.19 o                         
   7   7   6         26.71         31.24        32.19 o                         
  -4   8   6        167.85          0.00        52.08 o                         
  -3   8   6        107.90         33.14        60.60 o                         
  -1   8   6         81.12          4.90        28.40 o                         
   0   8   6        118.02          0.00        34.15 o                         
   1   8   6        230.47          0.00        51.13 o                         
   2   8   6        266.44         62.49        56.81 o                         
   3   8   6        152.73         15.15        45.45 o                         
   4   8   6         64.80        145.81        42.61 o                         
   5   8   6         34.04         25.56        35.98 o                         
  -5  -8   7         38.35          3.79        53.97 o                         
  -4  -8   7        211.24        273.65        73.86 o                         
  -3  -8   7         64.39        147.70        57.76 o                         
  -2  -8   7         60.76         80.48        46.39 o                         
  -1  -8   7        423.99        615.70        68.65 o                         
   0  -8   7         90.51        130.01        39.36 o                         
   1  -8   7          9.33         35.81        38.96 o                         
   2  -8   7        111.58          0.00        48.29 o                         
   3  -8   7        236.16         82.38        44.50 o                         
   4  -8   7         69.88         66.28        35.03 o                         
   5  -8   7         39.52        117.41        36.93 o                         
  -7  -7   7          6.72         13.26        49.23 o                         
  -6  -7   7        463.16        613.62        64.39 o                         
  -5  -7   7         62.02        108.88        53.02 o                         
  -4  -7   7        239.52        269.86        63.44 o                         
  -3  -7   7       1021.06       1148.90        89.03 o                         
  -2  -7   7        274.86        182.75        53.97 o                         
  -1  -7   7        170.98        180.06        33.66 o                         
   0  -7   7         43.55          5.82        32.07 o                         
   1  -7   7       2017.34       2788.91       109.91 o                         
   2  -7   7        148.94         42.61        42.61 o                         
   3  -7   7          4.20         68.17        34.09 o                         
   4  -7   7        160.91        253.76        37.87 o                         
   5  -7   7        375.83        436.53        42.61 o                         
   6  -7   7        306.29        280.28        45.45 o                         
   7  -7   7          2.64          0.00        36.93 o                         
  -8  -6   7        334.85        184.65        56.81 o                         
  -7  -6   7        104.70         17.04        49.24 o                         
  -6  -6   7        194.67        102.26        52.08 o                         
  -5  -6   7        395.66        347.53        57.76 o                         
  -4  -6   7       1650.33       2009.47        90.00 o                         
  -3  -6   7        547.66        554.95        46.40 o                         
  -2  -6   7        499.48        478.24        40.72 o                         
  -1  -6   7       3433.99       3600.42       142.70 o                         
   0  -6   7        127.91        141.91        24.14 o                         
   1  -6   7        583.20        519.64        41.20 o                         
   2  -6   7        513.85        291.68        35.04 o                         
   3  -6   7       3658.70       4420.38        79.65 o                         
   4  -6   7        515.83        536.00        39.77 o                         
   5  -6   7         26.86          0.00        33.14 o                         
   6  -6   7        301.32        303.01        43.56 o                         
   7  -6   7         70.36          0.00        38.82 o                         
  -8  -5   7        123.61        196.00        48.29 o                         
  -6  -5   7        962.39       1078.82        42.62 o                         
  -5  -5   7       2346.27       2632.81        94.77 o                         
  -4  -5   7        481.55        668.59        43.56 o                         
  -3  -5   7       1378.13       1228.78        59.69 o                         
  -2  -5   7       1742.16       1691.44        72.02 o                         
  -1  -5   7        782.85        856.68        54.94 o                         
   0  -5   7       2725.02       2975.93       263.08 o                         
   1  -5   7       2378.79       2820.19       302.37 o                         
   2  -5   7       4008.43       4633.72       111.93 o                         
   3  -5   7        398.42        422.35        28.41 o                         
   4  -5   7       1491.81       1480.79        38.84 o                         
   5  -5   7        659.36        817.31        29.36 o                         
   6  -5   7        338.60        502.82        41.66 o                         
   7  -5   7        958.48       1142.24        53.99 o                         
   8  -5   7        182.76        229.14        44.50 o                         
   9  -5   7         13.33          0.00        40.71 o                         
  -8  -4   7        274.76        265.13        52.08 o                         
  -7  -4   7       4342.77       4038.60       103.38 o                         
  -6  -4   7        923.26        872.36        43.57 o                         
  -5  -4   7         42.62         43.55        29.35 o                         
  -4  -4   7       1575.52       1828.78        57.80 o                         
  -2  -4   7      11150.10      11658.61       278.18 o                         
  -1  -4   7       2150.58       1998.52       157.36 o                         
   0  -4   7       7585.11       7325.23       139.82 o                         
   1  -4   7        128.85        122.60        19.54 o                         
   2  -4   7       9228.65       9627.14       166.51 o                         
   3  -4   7        317.85        173.29        25.57 o                         
   4  -4   7       1271.38       1505.38        44.53 o                         
   5  -4   7       5176.44       5482.21        98.69 o                         
   6  -4   7        480.36        411.94        28.41 o                         
   7  -4   7         57.11         32.19        33.14 o                         
   8  -4   7         29.46         54.92        37.87 o                         
   9  -4   7        662.33        627.87        54.93 o                         
  -8  -3   7        117.05         67.23        30.30 o                         
  -7  -3   7        942.59        791.86        40.73 o                         
  -6  -3   7        246.41        287.86        32.20 o                         
  -5  -3   7       8825.26       8377.04       192.14 o                         
  -4  -3   7       6596.70       7365.48       199.58 o                         
  -3  -3   7       1956.33       2035.27        76.78 o                         
  -2  -3   7       2038.18       2241.28       104.29 o                         
  -1  -3   7       5996.72       5565.99       198.23 o                         
   0  -3   7      22414.92      21549.67       493.21 o                         
   1  -3   7       1880.78       1831.47       180.12 o                         
   2  -3   7       4178.96       4212.07       141.45 o                         
   3  -3   7       3015.51       2749.62        95.80 o                         
   4  -3   7       8373.50       7928.77       139.80 o                         
   5  -3   7        176.29        158.13        21.78 o                         
   6  -3   7        783.53        865.68        31.26 o                         
   7  -3   7       3849.18       4011.31        80.61 o                         
   8  -3   7        160.89        149.60        37.87 o                         
   9  -3   7         18.71         19.88        38.82 o                         
  -8  -2   7       2198.38       2002.47        56.86 o                         
  -7  -2   7       3020.39       3090.95       111.88 o                         
  -6  -2   7       2376.37       2155.70        67.31 o                         
  -5  -2   7        910.86        788.16        36.00 o                         
  -4  -2   7       5569.95       5905.81       200.50 o                         
  -3  -2   7       5886.57       6156.01       225.36 o                         
  -2  -2   7       7482.65       8412.51       271.46 o                         
  -1  -2   7      18704.32      18735.29       863.74 o                         
   0  -2   7      14189.89      14059.41       189.41 o                         
   1  -2   7        221.64        253.76        44.51 o                         
   2  -2   7       8406.76       7689.63       169.59 o                         
   3  -2   7       5640.47       5852.43       151.11 o                         
   4  -2   7       5053.89       4280.10       113.01 o                         
   5  -2   7       5730.02       5633.56       119.66 o                         
   6  -2   7       2070.58       2095.46        74.87 o                         
   7  -2   7        145.16        176.12        25.57 o                         
   8  -2   7        252.41        224.42        25.57 o                         
   9  -2   7       1719.19       1655.11        63.48 o                         
 -12  -1   7         69.06          0.00        33.14 o                         
 -11  -1   7        191.86         72.91        35.98 o                         
 -10  -1   7        681.42        586.22        42.62 o                         
  -9  -1   7       1175.76       1256.06        32.21 o                         
  -8  -1   7       1383.00       1259.07        45.47 o                         
  -7  -1   7        238.33        164.02        18.43 o                         
  -6  -1   7       6034.45       5658.80       214.21 o                         
  -5  -1   7      11650.75      10752.48       690.01 o                         
  -4  -1   7      10551.93      10811.86       211.79 o                         
  -3  -1   7      16515.77      16810.33       449.67 o                         
  -2  -1   7       6478.79       6747.63       155.65 o                         
  -1  -1   7        214.66        174.77        22.20 o                         
   0  -1   7      10867.86      11586.75       121.43 o                         
   1  -1   7      38404.71      38156.08       849.10 o                         
   2  -1   7       6484.56       6589.62       110.86 o                         
   3  -1   7        517.01        498.13        22.73 o                         
   4  -1   7       7285.79       7505.48       515.11 o                         
   5  -1   7       7047.74       7001.54       239.07 o                         
   6  -1   7       5438.56       5641.28       531.66 o                         
   7  -1   7       1084.12       1153.83       107.99 o                         
   8  -1   7       1694.09       1587.00        59.69 o                         
   9  -1   7        118.70         31.29        35.98 o                         
  10  -1   7        711.32        777.52        41.67 o                         
  11  -1   7         27.57          0.00        27.46 o                         
 -12   0   7        175.13        137.29        31.25 o                         
 -11   0   7        107.06         55.86        30.30 o                         
 -10   0   7        419.95        530.29        35.04 o                         
  -9   0   7       1226.94       1182.70       320.18 o                         
  -8   0   7       3157.67       3251.29       365.98 o                         
  -7   0   7        181.43        152.52        16.29 o                         
  -6   0   7       2951.09       2761.28        58.71 o                         
  -5   0   7       2964.65       2844.82       105.77 o                         
  -4   0   7      45755.45      43685.16      2087.52 o                         
  -3   0   7       3756.80       4097.76       247.46 o                         
  -2   0   7       9072.16       9842.98       684.20 o                         
  -1   0   7      27540.88      27963.54       785.76 o                         
   0   0   7       1350.63       1280.29        23.45 o                         
   1   0   7      12585.56      12716.09       343.52 o                         
   2   0   7       1399.69       1458.23        73.95 o                         
   3   0   7      30875.50      28898.55       201.83 o                         
   4   0   7       4911.53       4859.04       174.31 o                         
   5   0   7        599.68        527.73        20.36 o                         
   6   0   7       3353.70       3475.82        59.02 o                         
   7   0   7        515.59        544.60        16.99 o                         
   8   0   7       4146.89       4161.85       223.83 o                         
   9   0   7          2.68          8.64        19.77 o                         
  10   0   7        902.89        948.05        35.04 o                         
  11   0   7        105.29        140.13        30.30 o                         
 -12   1   7         68.41          4.73        29.35 o                         
 -11   1   7        166.66         24.62        35.03 o                         
 -10   1   7        691.11        564.44        43.56 o                         
  -9   1   7       1183.64       1247.75        25.58 o                         
  -8   1   7       1131.84       1231.93        45.00 o                         
  -7   1   7        263.83        145.88        23.67 o                         
  -6   1   7       5404.23       4904.70        87.78 o                         
  -5   1   7      11707.01      11669.14       476.40 o                         
  -4   1   7       9937.27       9130.70       199.30 o                         
  -3   1   7      17884.61      18531.69       279.62 o                         
  -2   1   7       4882.51       4793.69       140.77 o                         
  -1   1   7        676.63        733.77        40.07 o                         
   0   1   7      11496.71      12348.13       118.08 o                         
   1   1   7      37596.05      38689.08       606.58 o                         
   2   1   7       6837.33       7048.56       306.19 o                         
   3   1   7        796.09        795.33        38.37 o                         
   4   1   7       7820.32       7213.00       129.42 o                         
   5   1   7       7736.64       7059.94       727.95 o                         
   6   1   7       5062.49       5223.33       100.14 o                         
   7   1   7       1067.39       1053.57        21.15 o                         
   8   1   7       1729.10       1780.30        61.59 o                         
   9   1   7        151.03         66.49        59.18 o                         
  10   1   7        800.85        936.65        38.83 o                         
 -12   2   7         37.95         63.44        29.35 o                         
 -11   2   7        217.76        256.60        34.09 o                         
 -10   2   7        381.95        588.05        37.88 o                         
  -9   2   7        173.75        308.68        32.19 o                         
  -8   2   7       2278.61       2666.89        64.45 o                         
  -7   2   7       3326.74       3893.64        88.19 o                         
  -6   2   7       2024.85       2163.83        89.09 o                         
  -5   2   7        953.06       1000.38        33.16 o                         
  -4   2   7       5514.11       5582.52       174.84 o                         
  -3   2   7       7234.46       8126.58       221.77 o                         
  -2   2   7       8240.25       8368.03       255.43 o                         
  -1   2   7      19081.44      20818.91       340.60 o                         
   0   2   7      13973.23      14084.08       203.60 o                         
   1   2   7         88.28         83.68        10.91 o                         
   2   2   7       8146.23       7387.14       165.75 o                         
   3   2   7       4788.66       4520.29       116.83 o                         
   4   2   7       4907.40       4277.83       115.85 o                         
   5   2   7       5768.17       5451.33        96.87 o                         
   6   2   7       2255.29       2148.72        63.50 o                         
   7   2   7        185.61        178.96        17.99 o                         
   8   2   7        376.33        480.10        18.94 o                         
   9   2   7       1699.28       2082.37        44.53 o                         
  10   2   7        148.79        191.26        27.46 o                         
  11   2   7         47.68        136.34        28.40 o                         
 -11   3   7         74.49          1.89        30.30 o                         
  -9   3   7       1462.05       1840.65        53.05 o                         
  -8   3   7        152.27        107.00        22.72 o                         
  -7   3   7        881.79        809.83        33.15 o                         
  -6   3   7        315.40        189.39        27.46 o                         
  -5   3   7       9500.31       9916.67       173.18 o                         
  -4   3   7       7574.73       7962.00       160.70 o                         
  -3   3   7       1871.47       2290.15        87.21 o                         
  -2   3   7       2727.33       2674.83        82.52 o                         
  -1   3   7       5836.22       6201.85       175.86 o                         
   0   3   7      22980.63      22893.48      1371.04 o                         
   1   3   7       1924.82       1978.95       335.13 o                         
   2   3   7       3837.32       3261.11       123.38 o                         
   3   3   7       3022.65       3053.15        69.24 o                         
   5   3   7        246.65        198.85        21.78 o                         
   6   3   7        943.23        819.33        27.47 o                         
   7   3   7       3657.40       4012.89        55.95 o                         
   8   3   7         97.83         50.18        25.56 o                         
   9   3   7         15.82         20.83        24.62 o                         
  10   3   7         63.19         54.92        26.51 o                         
  11   3   7        297.15        410.00        32.19 o                         
 -11   4   7        110.68        175.17        35.03 o                         
 -10   4   7        187.21        226.30        35.98 o                         
  -9   4   7        146.12        220.62        33.14 o                         
  -8   4   7        312.52        465.88        37.88 o                         
  -7   4   7       4159.36       5614.55        87.25 o                         
  -6   4   7       1082.01       1132.91        36.94 o                         
  -5   4   7         20.10         41.66        22.72 o                         
  -4   4   7       1595.94       1754.89        64.43 o                         
  -3   4   7       4321.85       5181.42       176.51 o                         
  -2   4   7      10632.25      10971.48       228.57 o                         
  -1   4   7       2188.53       2194.10       146.94 o                         
   0   4   7       7613.75       7312.72       323.31 o                         
   1   4   7        170.24         58.63        56.34 o                         
   2   4   7       9319.42       8763.61       171.28 o                         
   3   4   7        161.60        170.44        23.67 o                         
   4   4   7       1211.08       1096.08        42.63 o                         
   5   4   7       4884.44       4793.59        85.40 o                         
   6   4   7        565.82        536.02        23.68 o                         
   8   4   7         20.10         16.10        25.56 o                         
   9   4   7        672.72       1008.58        38.83 o                         
  10   4   7         11.55          5.68        26.51 o                         
 -10   5   7         51.11         44.50        35.03 o                         
  -9   5   7        360.86        417.59        45.45 o                         
  -8   5   7        117.53        162.86        35.98 o                         
  -6   5   7        886.90        730.24        33.15 o                         
  -4   5   7        593.71        375.98        38.83 o                         
  -3   5   7       1336.87       1612.45        56.84 o                         
  -2   5   7       1652.43       1761.49        54.01 o                         
  -1   5   7        534.68        503.55        26.52 o                         
   0   5   7       2720.68       3677.52       352.20 o                         
   1   5   7       2495.79       3413.65       572.08 o                         
   2   5   7       3899.66       3849.07       115.72 o                         
   3   5   7        399.27        432.77        29.36 o                         
   4   5   7       1245.77       1302.54        39.79 o                         
   6   5   7        397.44        276.51        35.04 o                         
   7   5   7        994.37       1198.14        46.41 o                         
   8   5   7        182.46        115.52        35.03 o                         
   9   5   7         10.13         18.94        26.51 o                         
  -9   6   7         96.35        148.65        36.93 o                         
  -8   6   7        315.00        503.75        43.56 o                         
  -7   6   7        135.09        145.81        39.77 o                         
  -6   6   7        162.75        153.39        38.82 o                         
  -5   6   7        448.44        412.88        50.19 o                         
  -4   6   7       1676.84       1690.21        75.79 o                         
  -3   6   7        530.66        708.36        45.46 o                         
  -2   6   7        732.36        626.98        44.51 o                         
  -1   6   7       3514.11       4682.21        90.08 o                         
   0   6   7        137.57          0.00        19.54 o                         
   1   6   7        573.43        277.97       158.15 o                         
   2   6   7        615.42        641.15        35.99 o                         
   3   6   7       3740.57       4417.67        85.34 o                         
   4   6   7        555.48        565.36        44.51 o                         
   5   6   7         32.42          0.00        30.30 o                         
   6   6   7        298.36        349.41        36.93 o                         
   7   6   7         78.50        106.05        31.25 o                         
   8   6   7        268.25        312.47        35.98 o                         
  -7   7   7          7.04          0.00        35.98 o                         
  -6   7   7        463.68        206.44        51.14 o                         
  -4   7   7        208.52        109.84        57.76 o                         
  -3   7   7       1080.39       1740.91        89.98 o                         
  -1   7   7        168.07          0.00        28.42 o                         
   0   7   7         22.56         32.81        33.61 o                         
   1   7   7       1936.46       2379.13        89.06 o                         
   2   7   7        179.45         56.81        44.50 o                         
   3   7   7         13.18          0.00        36.93 o                         
   4   7   7        193.49        277.43        41.66 o                         
   5   7   7        345.06         61.55        41.66 o                         
   6   7   7        288.34        130.67        39.77 o                         
   7   7   7          1.66          0.00        31.24 o                         
  -5   8   7         31.56          0.00        47.34 o                         
  -4   8   7        150.68          0.00        57.76 o                         
  -3   8   7         88.14          5.68        64.38 o                         
  -2   8   7         43.87          0.00        43.55 o                         
  -1   8   7        425.54         58.78        57.76 o                         
   0   8   7         93.05          0.00        32.47 o                         
   1   8   7          2.12          6.56        31.80 o                         
   2   8   7        122.01         15.15        50.18 o                         
   3   8   7        233.22        266.07        50.18 o                         
   4   8   7         71.40        129.72        43.55 o                         
   5   8   7         29.33         44.50        35.03 o                         
  -4  -8   8         88.69        100.36        74.80 o                         
  -3  -8   8        144.28        187.48        59.65 o                         
  -2  -8   8         41.41         77.64        47.34 o                         
  -1  -8   8         58.32         75.16        35.59 o                         
   0  -8   8        272.75        438.49        47.71 o                         
   1  -8   8        167.20        160.19       132.56 o                         
   2  -8   8         68.78          0.00        46.39 o                         
   3  -8   8         63.67          0.00        39.77 o                         
   4  -8   8        142.32        201.68        39.77 o                         
  -7  -7   8        273.70        243.35        63.44 o                         
  -6  -7   8         31.95         74.80        53.97 o                         
  -5  -7   8        456.76        520.82        71.02 o                         
  -4  -7   8          3.43          0.00        59.65 o                         
  -3  -7   8        735.49        813.52        76.71 o                         
  -2  -7   8       1059.35       1339.30        75.77 o                         
  -1  -7   8         29.53         37.35        31.75 o                         
   0  -7   8          4.62         25.47        33.65 o                         
   1  -7   8          6.74         11.67        34.09 o                         
   2  -7   8       1868.27       2186.69        80.53 o                         
   3  -7   8        105.54          0.00        37.87 o                         
   4  -7   8        111.21        198.84        35.98 o                         
   5  -7   8        271.32        330.46        41.66 o                         
   6  -7   8        101.15        124.98        39.77 o                         
  -8  -6   8         36.69          8.52        50.18 o                         
  -7  -6   8        350.53        193.17        61.55 o                         
  -6  -6   8        130.29         67.23        52.08 o                         
  -5  -6   8       1067.13       1318.48        81.46 o                         
  -4  -6   8        987.69       1167.86        80.51 o                         
  -3  -6   8        709.32        633.59        47.35 o                         
  -2  -6   8        132.76        178.01        33.14 o                         
  -1  -6   8        574.92        715.95        59.66 o                         
   0  -6   8       2769.91       3114.10        91.47 o                         
   1  -6   8        372.88        434.59       114.58 o                         
   3  -6   8        410.15        357.95        43.56 o                         
   4  -6   8       1426.79       1828.31        55.89 o                         
   5  -6   8        190.28        131.62        35.03 o                         
   6  -6   8        133.09        176.11        39.77 o                         
   7  -6   8        453.59        319.12        47.35 o                         
   8  -6   8         12.21         25.56        39.77 o                         
  -8  -5   8        624.86        772.76        62.50 o                         
  -7  -5   8        531.51        438.46        59.66 o                         
  -5  -5   8        495.95        494.33        39.77 o                         
  -4  -5   8       1342.53       1530.93        58.74 o                         
  -3  -5   8       1276.94       1451.34        61.58 o                         
  -2  -5   8       2234.93       2430.13        84.35 o                         
  -1  -5   8       1458.96       1503.32        90.01 o                         
   0  -5   8       1653.16       1802.52       225.99 o                         
   1  -5   8        568.52        575.76        47.35 o                         
   2  -5   8       2182.07       2582.59        90.04 o                         
   3  -5   8       1763.45       2131.95        70.12 o                         
   4  -5   8        590.00        617.47        28.41 o                         
   5  -5   8        951.95       1037.14        44.52 o                         
   6  -5   8        186.43        263.23        37.87 o                         
   7  -5   8         93.12        148.65        37.87 o                         
   8  -5   8        348.65        358.88        47.35 o                         
   9  -5   8        252.60        312.47        48.29 o                         
  -8  -4   8         13.07         16.10        46.39 o                         
  -7  -4   8        221.60        196.95        35.98 o                         
  -6  -4   8       4879.79       5046.62       128.09 o                         
  -5  -4   8       1118.29       1236.22        49.26 o                         
  -4  -4   8        773.73        727.42        45.46 o                         
  -2  -4   8       5172.92       5252.34       199.38 o                         
  -1  -4   8       5082.39       4768.92       187.52 o                         
   0  -4   8       1324.65       1231.14        71.54 o                         
   1  -4   8      11641.65      12086.17       226.76 o                         
   2  -4   8        770.63        622.30        35.05 o                         
   3  -4   8       2841.81       3040.66        90.07 o                         
   4  -4   8        531.23        570.12        27.46 o                         
   5  -4   8       2603.86       2865.42        74.88 o                         
   6  -4   8       2987.02       3148.13        71.10 o                         
   7  -4   8         90.26         31.25        35.03 o                         
   8  -4   8        297.54         39.77        40.72 o                         
   9  -4   8         15.88         22.72        39.77 o                         
  -8  -3   8       4539.98       4234.20       100.54 o                         
  -7  -3   8        575.84        413.86        37.88 o                         
  -6  -3   8        435.17        504.75        36.93 o                         
  -5  -3   8       1240.64       1359.53        49.27 o                         
  -4  -3   8       7760.84       8342.21       221.56 o                         
  -3  -3   8      10065.03      11117.83       289.57 o                         
  -2  -3   8        799.02        965.29        47.36 o                         
  -1  -3   8      20173.48      20716.45      1328.18 o                         
   0  -3   8       1519.50       1449.82       112.31 o                         
   1  -3   8       4877.21       4635.64       228.89 o                         
   2  -3   8        368.09        405.32        24.62 o                         
   3  -3   8      11106.85      11306.61       172.44 o                         
   4  -3   8       4505.04       4466.98       105.34 o                         
   5  -3   8       1619.78       1558.69        44.53 o                         
   6  -3   8        481.96        513.28        27.46 o                         
   7  -3   8        881.26        923.46        33.15 o                         
   8  -3   8       2133.25       2385.95        65.38 o                         
   9  -3   8         49.33         12.31        39.77 o                         
  -8  -2   8         74.49         20.83        33.14 o                         
  -7  -2   8       1907.94       1462.21        54.96 o                         
  -6  -2   8       5120.24       5465.92       154.73 o                         
  -5  -2   8       6506.94       6283.31       180.55 o                         
  -4  -2   8       1129.90       1300.89        47.37 o                         
  -3  -2   8       5137.25       4922.00       143.48 o                         
  -2  -2   8       6680.46       6558.34       232.19 o                         
  -1  -2   8       4199.20       4337.98       267.89 o                         
   0  -2   8      11801.97      11044.93       394.22 o                         
   1  -2   8      29013.37      29224.51       907.05 o                         
   2  -2   8       1372.32       1572.27        49.28 o                         
   3  -2   8        824.30        652.69        25.58 o                         
   4  -2   8       6316.78       6091.86       127.33 o                         
   5  -2   8       2590.52       2472.56        94.81 o                         
   6  -2   8       3649.46       3373.50        88.20 o                         
   7  -2   8       1337.38       1421.96        40.74 o                         
   8  -2   8        527.65        521.80        42.62 o                         
   9  -2   8        162.95         97.53        41.66 o                         
 -12  -1   8          7.81          0.00        30.30 o                         
 -11  -1   8        147.12         55.86        35.98 o                         
 -10  -1   8        754.61        708.41        47.35 o                         
  -9  -1   8        958.84        823.09        29.36 o                         
  -8  -1   8       1656.37       1586.10        50.22 o                         
  -7  -1   8       2578.53       2560.57       172.06 o                         
  -6  -1   8        611.83        622.69        22.93 o                         
  -5  -1   8       8966.89       8580.22       864.85 o                         
  -4  -1   8       9722.25       9609.01       155.91 o                         
  -3  -1   8      11851.09      11588.48       732.93 o                         
  -2  -1   8      15938.66      16617.70       794.82 o                         
  -1  -1   8       7445.16       7873.25       362.51 o                         
   0  -1   8       2020.18       1938.49        44.77 o                         
   1  -1   8       9791.07      10300.72       247.40 o                         
   2  -1   8      25609.25      25800.79       302.80 o                         
   3  -1   8       1560.05       1487.81       112.79 o                         
   4  -1   8       4521.05       4753.14       122.48 o                         
   5  -1   8       7304.19       7472.86       618.34 o                         
   6  -1   8       2107.10       2063.47       104.73 o                         
   7  -1   8        410.92        422.07        60.61 o                         
   8  -1   8        244.40        270.57       119.31 o                         
   9  -1   8       1881.11       1979.25        62.53 o                         
  10  -1   8         66.43          0.00        29.35 o                         
  11  -1   8         78.59          0.00        30.30 o                         
 -12   0   8        398.35        459.26        41.66 o                         
 -11   0   8        339.76        448.84        36.93 o                         
 -10   0   8          4.06         15.15        30.30 o                         
  -9   0   8       2808.10       2918.54       108.06 o                         
  -8   0   8        255.04        305.79        31.25 o                         
  -7   0   8       1696.27       1716.86       112.76 o                         
  -6   0   8        197.46        164.76        19.89 o                         
  -5   0   8       5708.73       5443.51       111.65 o                         
  -4   0   8      20663.14      20125.27      1369.51 o                         
  -3   0   8       3257.32       3273.17        78.10 o                         
  -2   0   8        855.88        787.14        21.84 o                         
  -1   0   8       3809.30       3603.18        96.66 o                         
   0   0   8      53511.01      57413.50       971.66 o                         
   1   0   8         33.01         19.23         6.42 o                         
   2   0   8       8723.52       9442.24       754.35 o                         
   3   0   8       6217.80       5706.17        99.73 o                         
   4   0   8      18953.01      17241.99       357.37 o                         
   5   0   8       2134.79       2008.37       142.19 o                         
   6   0   8        249.83        292.70        51.61 o                         
   7   0   8       2549.30       2664.99        45.29 o                         
   8   0   8        476.61        471.88        29.36 o                         
   9   0   8        920.26       1035.07        95.66 o                         
  10   0   8         30.83         37.87        25.56 o                         
  11   0   8        443.23        560.59        35.04 o                         
 -12   1   8         10.48          0.00        28.40 o                         
 -11   1   8        214.45        204.52        35.98 o                         
 -10   1   8        640.97        598.52        45.46 o                         
  -9   1   8        923.70        765.46        49.73 o                         
  -8   1   8       1807.03       1838.09        43.03 o                         
  -7   1   8       2502.61       2573.04       243.15 o                         
  -6   1   8        508.61        491.52        21.62 o                         
  -5   1   8       8757.91       8782.40       169.43 o                         
  -4   1   8       9325.24       8098.64       200.11 o                         
  -3   1   8       9894.15       9503.48       173.68 o                         
  -2   1   8      17251.70      18528.62       648.20 o                         
  -1   1   8       6988.67       7081.16       127.61 o                         
   0   1   8       1995.26       1980.49        34.07 o                         
   1   1   8       9825.53      10321.32       109.45 o                         
   2   1   8      25671.82      24602.88       825.37 o                         
   3   1   8       1195.30       1102.24        23.34 o                         
   4   1   8       4196.05       4091.81       265.31 o                         
   5   1   8       6948.27       6280.56       344.99 o                         
   6   1   8       2644.85       2732.70       214.25 o                         
   7   1   8        212.10        172.33        31.72 o                         
   8   1   8        224.25        266.70       120.73 o                         
   9   1   8       1975.07       2083.54        65.38 o                         
  10   1   8         25.82          5.68        24.62 o                         
  11   1   8         69.51          0.00        25.56 o                         
 -12   2   8         91.93         89.00        32.19 o                         
 -11   2   8        145.05        209.25        33.14 o                         
 -10   2   8        626.10        802.12        42.62 o                         
  -9   2   8        687.71        796.48        40.72 o                         
  -8   2   8         66.58         75.75        22.72 o                         
  -7   2   8       2066.50       2200.58        75.82 o                         
  -6   2   8       5499.86       5592.30       113.93 o                         
  -5   2   8       5871.54       6457.75       167.19 o                         
  -4   2   8        880.52        932.17        34.10 o                         
  -3   2   8       5068.57       5096.59       182.43 o                         
  -2   2   8       6217.90       5903.50       226.40 o                         
  -1   2   8       2716.23       2931.00        92.99 o                         
   0   2   8      11378.44      11801.49       594.71 o                         
   1   2   8      29109.11      28435.20      1278.67 o                         
   2   2   8       1366.71       1414.94        50.23 o                         
   3   2   8        871.12        977.65        35.05 o                         
   4   2   8       6039.21       5404.95       115.91 o                         
   5   2   8       2602.42       2379.66        68.26 o                         
   6   2   8       4042.59       4036.23        77.78 o                         
   7   2   8       1401.69       1496.84        42.63 o                         
   8   2   8        384.03        497.15        28.41 o                         
   9   2   8        165.48        292.58        29.35 o                         
  10   2   8        723.97        860.86        35.04 o                         
  11   2   8         93.64        171.38        28.41 o                         
 -11   3   8        150.90         32.19        34.09 o                         
 -10   3   8         18.26          3.79        33.14 o                         
  -9   3   8        173.94        150.55        35.03 o                         
  -8   3   8       4254.40       5072.12        77.77 o                         
  -7   3   8        608.32        554.97        32.20 o                         
  -6   3   8        554.93        491.52        31.25 o                         
  -5   3   8       1212.99       1196.56        40.74 o                         
  -4   3   8       8285.52       8957.19       173.11 o                         
  -3   3   8      10176.77      11865.40       261.96 o                         
  -2   3   8        758.98        783.39        37.89 o                         
  -1   3   8      21477.24      22795.25       323.56 o                         
   0   3   8       1792.89       1789.84       105.69 o                         
   1   3   8       5020.91       5498.25       357.62 o                         
   2   3   8        491.35        506.69        24.62 o                         
   3   3   8      10795.78      10517.87       168.60 o                         
   5   3   8       1725.55       1732.18        38.85 o                         
   6   3   8        339.14        213.06        20.83 o                         
   7   3   8        854.60        791.80        25.57 o                         
   9   3   8         44.56          0.00        24.62 o                         
  10   3   8         47.25          0.00        24.62 o                         
 -11   4   8         73.37        182.74        35.98 o                         
 -10   4   8        332.09        406.22        41.66 o                         
  -9   4   8        213.44        226.30        35.98 o                         
  -8   4   8          4.82          0.00        33.14 o                         
  -7   4   8        254.09        412.85        28.41 o                         
  -6   4   8       4693.23       5422.85        94.87 o                         
  -5   4   8       1207.42       1348.05        46.42 o                         
  -4   4   8        637.98        593.83        36.94 o                         
  -3   4   8       2670.29       3068.10        91.97 o                         
  -2   4   8       5319.84       5361.95       157.62 o                         
  -1   4   8       5279.81       5750.55       604.40 o                         
   0   4   8       1448.03       1445.81       169.14 o                         
   1   4   8      11961.77      10945.24       198.21 o                         
   2   4   8        829.48        791.87        32.21 o                         
   3   4   8       2992.10       3086.40        97.66 o                         
   4   4   8        474.26        429.94        25.57 o                         
   5   4   8       2566.74       2454.00        64.45 o                         
   6   4   8       2744.81       3130.77        60.66 o                         
   7   4   8        115.22        172.33        28.41 o                         
   8   4   8        318.35        362.67        30.30 o                         
   9   4   8         14.56         50.18        26.51 o                         
  10   4   8        301.76        531.21        33.14 o                         
 -10   5   8         81.75         73.85        35.98 o                         
  -9   5   8         69.12         56.81        37.87 o                         
  -8   5   8        633.67        794.55        50.19 o                         
  -7   5   8        483.78        355.12        47.35 o                         
  -6   5   8          3.97          1.89        33.14 o                         
  -5   5   8        603.52        455.53        36.93 o                         
  -4   5   8       1124.74       1181.24        48.31 o                         
  -3   5   8       1358.25       1902.35        61.58 o                         
  -2   5   8       1994.68       2282.02        55.91 o                         
  -1   5   8       1270.64       1402.03       144.00 o                         
   0   5   8       1512.54       1775.31       210.34 o                         
   1   5   8        479.69        488.82        34.57 o                         
   2   5   8       2337.49       2281.37        86.25 o                         
   3   5   8       1684.58       1961.32        72.01 o                         
   4   5   8        710.50        712.21        30.31 o                         
   6   5   8        254.52         78.59        32.19 o                         
   7   5   8         86.24         24.62        29.35 o                         
   8   5   8        354.26        317.22        37.88 o                         
   9   5   8        271.37        266.08        34.09 o                         
  -9   6   8        187.97        343.71        43.56 o                         
  -8   6   8         60.37        110.78        38.82 o                         
  -7   6   8        359.16        392.97        48.29 o                         
  -6   6   8        183.30        155.29        41.66 o                         
  -5   6   8       1029.12       1354.45        66.30 o                         
  -4   6   8        980.88       1149.86        71.04 o                         
  -3   6   8        809.63       1229.35        48.30 o                         
  -2   6   8        116.58         36.93        30.30 o                         
  -1   6   8        671.98        527.35       143.95 o                         
   0   6   8       2695.82       2721.30        63.51 o                         
   1   6   8        372.54        193.01       137.78 o                         
   2   6   8         64.15         33.14        24.62 o                         
   3   6   8        383.23        296.39        45.45 o                         
   4   6   8       1393.76       1733.56        59.68 o                         
   5   6   8        233.86        180.86        35.03 o                         
   6   6   8        121.13        211.15        34.09 o                         
   7   6   8        466.72        642.98        42.61 o                         
  -7   7   8        280.28        125.94        51.13 o                         
  -6   7   8         27.17         43.55        40.71 o                         
  -5   7   8        428.93        370.26        64.39 o                         
  -4   7   8          6.67          0.00        48.29 o                         
  -3   7   8        709.24        483.94        82.39 o                         
  -1   7   8         36.71         37.35        35.98 o                         
   0   7   8         14.96         26.26        28.09 o                         
   1   7   8          7.15          0.00        29.07 o                         
   2   7   8       1853.45       2306.06        78.64 o                         
   3   7   8         64.76         87.11        38.82 o                         
   4   7   8         94.09         83.32        38.82 o                         
   6   7   8        103.84          0.00        34.09 o                         
  -4   8   8        106.88          0.00        53.97 o                         
  -3   8   8        113.96          0.00        65.33 o                         
  -2   8   8         57.83          0.00        43.55 o                         
  -1   8   8         34.40          0.00        30.94 o                         
   0   8   8        254.30          0.00        53.03 o                         
   1   8   8        168.08          0.00        36.14 o                         
   2   8   8         65.67          0.00        47.34 o                         
   3   8   8         71.69         21.78        42.61 o                         
   4   8   8        128.17        245.23        44.50 o                         
  -4  -8   9        144.20        102.26        69.12 o                         
  -3  -8   9        183.49         93.74        59.65 o                         
  -2  -8   9        136.63        176.11        51.13 o                         
  -1  -8   9        189.51        327.62        55.87 o                         
   0  -8   9          6.57         31.27        40.02 o                         
   1  -8   9        148.32        333.29        60.60 o                         
   2  -8   9        125.87          0.00        50.18 o                         
   3  -8   9        149.74         21.78        44.50 o                         
   4  -8   9         75.16         31.25        37.87 o                         
  -7  -7   9         11.11          0.00        53.02 o                         
  -6  -7   9        459.74        585.21        74.81 o                         
  -5  -7   9         83.59          9.47        63.44 o                         
  -4  -7   9         99.26         77.64        62.49 o                         
  -3  -7   9        333.32        335.21        64.39 o                         
  -2  -7   9        542.97        504.75        63.45 o                         
  -1  -7   9        546.28        587.03        43.39 o                         
   0  -7   9         58.81         90.36        60.12 o                         
   1  -7   9        454.98        553.97        48.39 o                         
   2  -7   9        106.79          0.00        47.34 o                         
   3  -7   9        669.07        798.34        55.87 o                         
   4  -7   9          7.10         23.67        35.03 o                         
   5  -7   9        141.57        145.81        37.87 o                         
   6  -7   9        273.93        221.57        44.50 o                         
  -8  -6   9        454.09        232.00        68.18 o                         
  -7  -6   9         81.11         15.15        53.02 o                         
  -5  -6   9        224.09         89.01        61.55 o                         
  -4  -6   9       2037.94       2424.76       106.12 o                         
  -3  -6   9       1384.57       1509.08        84.31 o                         
  -2  -6   9        652.31        706.50        44.51 o                         
  -1  -6   9        439.46        484.02        53.50 o                         
   0  -6   9        172.77        208.20        24.34 o                         
   1  -6   9       2794.77       3269.17       134.12 o                         
   2  -6   9        656.67        355.14        51.14 o                         
   3  -6   9       1625.98       1770.68        62.53 o                         
   4  -6   9        364.17        425.17        39.77 o                         
   5  -6   9        466.39        543.56        42.61 o                         
   6  -6   9         49.70         54.92        36.93 o                         
   7  -6   9        117.91         47.34        40.71 o                         
   8  -6   9        428.67        276.50        50.19 o                         
  -8  -5   9         99.31         82.37        53.02 o                         
  -7  -5   9        740.09        765.23        66.29 o                         
  -6  -5   9       1034.07       1163.14        71.04 o                         
  -5  -5   9        263.67        305.85        39.77 o                         
  -4  -5   9       1354.65       1650.29        60.63 o                         
  -3  -5   9       1098.38       1016.42        56.84 o                         
  -2  -5   9        975.93        991.75        51.15 o                         
  -1  -5   9       1661.62       1896.32       229.78 o                         
   0  -5   9       3939.78       4383.69       101.97 o                         
   1  -5   9       1561.48       1722.17       180.97 o                         
   2  -5   9        210.86        180.86        29.35 o                         
   3  -5   9        777.12        890.29        33.15 o                         
   4  -5   9        994.20       1240.82        34.10 o                         
   5  -5   9        633.99        714.07        41.67 o                         
   6  -5   9        718.65        875.08        47.35 o                         
   7  -5   9        323.35        320.06        42.61 o                         
   8  -5   9         11.00         45.45        37.87 o                         
   9  -5   9        113.34        100.36        44.50 o                         
  -8  -4   9        169.50        146.76        53.97 o                         
  -7  -4   9        883.09        744.45        43.57 o                         
  -6  -4   9        100.28         52.08        35.98 o                         
  -5  -4   9       3669.69       3743.23       134.67 o                         
  -4  -4   9         90.31        192.21        38.82 o                         
  -3  -4   9        959.10        440.48        50.20 o                         
  -2  -4   9       8654.41       8412.36       232.07 o                         
  -1  -4   9       2693.79       2578.29        71.59 o                         
   0  -4   9        277.91        265.92        24.10 o                         
   1  -4   9        315.85        347.27        22.92 o                         
   2  -4   9       6040.73       6771.24       143.40 o                         
   3  -4   9       1126.48       1013.63        36.00 o                         
   4  -4   9        403.17        436.56        26.52 o                         
   5  -4   9       1094.69       1260.78        36.94 o                         
   6  -4   9       1140.27       1133.84        34.10 o                         
   7  -4   9        711.56        672.41        46.41 o                         
   8  -4   9         53.82          0.00        36.93 o                         
   9  -4   9        297.79        320.05        47.34 o                         
  -8  -3   9        212.52        283.12        35.03 o                         
  -7  -3   9       4283.29       3803.62       114.77 o                         
  -6  -3   9        355.06        271.78        37.88 o                         
  -5  -3   9       4772.98       4751.97       157.54 o                         
  -4  -3   9       3217.32       3296.82       108.12 o                         
  -3  -3   9       7902.70       8313.83       248.25 o                         
  -2  -3   9       2157.96       2158.71        81.53 o                         
  -1  -3   9       3789.42       3835.16       148.05 o                         
   0  -3   9      30330.81      29926.09       776.56 o                         
   1  -3   9       2413.68       2602.56       164.99 o                         
   2  -3   9        579.71        554.07        28.41 o                         
   3  -3   9        919.54       1022.11        33.15 o                         
   4  -3   9       9998.00       9518.10       143.68 o                         
   5  -3   9       3228.24       3266.60        84.39 o                         
   6  -3   9        170.95        208.31        23.67 o                         
   7  -3   9       1423.47       1514.79        53.05 o                         
   8  -3   9        235.46        213.05        39.77 o                         
   9  -3   9        632.60        720.68        53.03 o                         
  -8  -2   9       1499.77       1271.40        50.21 o                         
  -7  -2   9       1088.95       1176.51        48.31 o                         
  -6  -2   9        244.50        232.00        35.04 o                         
  -5  -2   9       4007.57       3911.31       179.34 o                         
  -4  -2   9       2659.86       2707.48        94.83 o                         
  -3  -2   9       6710.65       7865.78       260.58 o                         
  -2  -2   9       7866.61       8227.03       251.35 o                         
  -1  -2   9       5371.15       5015.53       449.62 o                         
   0  -2   9        782.06        675.54        76.26 o                         
   1  -2   9       3231.59       3160.99       138.08 o                         
   2  -2   9      10067.20      10392.50       189.66 o                         
   3  -2   9       1094.51       1100.92        39.79 o                         
   4  -2   9       2368.40       2417.49        88.17 o                         
   5  -2   9       3678.60       3473.53        93.90 o                         
   6  -2   9       1305.17       1290.31        38.84 o                         
   7  -2   9        866.27        753.93        31.26 o                         
   8  -2   9        770.29        674.32        46.41 o                         
   9  -2   9        802.20        730.19        53.98 o                         
 -12  -1   9         21.37          0.00        32.19 o                         
 -11  -1   9        105.32         50.18        34.09 o                         
 -10  -1   9        789.90        730.20        47.35 o                         
  -9  -1   9        734.05        763.35        42.62 o                         
  -8  -1   9        236.45         84.54        41.19 o                         
  -7  -1   9        211.46        201.43        19.76 o                         
  -6  -1   9       8729.27       8126.41       117.11 o                         
  -5  -1   9       3650.85       3651.04       114.81 o                         
  -4  -1   9       4456.04       4580.57        92.81 o                         
  -3  -1   9       6781.97       6544.26       322.56 o                         
  -2  -1   9       7620.05       8021.48       396.28 o                         
  -1  -1   9      19282.97      19830.49       307.59 o                         
   0  -1   9      12067.79      13209.92       187.06 o                         
   1  -1   9       3693.50       3407.15       117.17 o                         
   2  -1   9       1567.42       1793.77        39.21 o                         
   3  -1   9       8405.93       8997.31       558.84 o                         
   4  -1   9       2800.94       2950.82       197.73 o                         
   5  -1   9       3465.23       3448.82       275.55 o                         
   6  -1   9       4626.72       4855.04       514.76 o                         
   7  -1   9       1482.77       1679.28       131.69 o                         
   8  -1   9         17.04         32.19        28.40 o                         
   9  -1   9        160.01        279.75       122.62 o                         
  10  -1   9        734.94        675.24        45.46 o                         
  11  -1   9         29.92          0.00        28.40 o                         
 -12   0   9        125.85        122.14        32.19 o                         
 -11   0   9        671.45        463.09        47.35 o                         
 -10   0   9          4.01         20.83        29.35 o                         
  -9   0   9        457.39        538.91       123.11 o                         
  -8   0   9       5932.81       6160.14       327.49 o                         
  -7   0   9         80.01        137.98        37.87 o                         
  -6   0   9        916.74        972.65        54.94 o                         
  -5   0   9        219.83        165.92        17.51 o                         
  -4   0   9      41710.61      40316.72      2651.28 o                         
  -3   0   9      13460.24      13896.30       598.78 o                         
  -2   0   9         10.55         74.80        20.83 o                         
  -1   0   9       8539.71       8183.80       364.06 o                         
   0   0   9       4032.48       4043.36        76.24 o                         
   1   0   9      46015.94      45155.49       580.71 o                         
   2   0   9        150.41        173.39        12.31 o                         
   3   0   9      21636.06      21043.88      1500.46 o                         
   4   0   9       7420.30       7134.42       420.35 o                         
   5   0   9       3386.71       3111.26        71.61 o                         
   6   0   9        104.78        124.05        34.09 o                         
   7   0   9        480.98        442.66        52.09 o                         
   8   0   9       5823.93       5913.82       412.81 o                         
   9   0   9         18.18          9.85        20.79 o                         
  10   0   9          0.19          0.00        24.62 o                         
  11   0   9         27.39         24.62        26.51 o                         
 -12   1   9          7.26          0.00        30.30 o                         
 -10   1   9        819.07        863.74        48.30 o                         
  -9   1   9        672.13        627.88        57.77 o                         
  -8   1   9        152.65         58.81        49.71 o                         
  -7   1   9        242.92        232.53        57.76 o                         
  -6   1   9       8567.12       7968.63       207.81 o                         
  -5   1   9       4379.32       4430.53       213.10 o                         
  -4   1   9       4287.03       4420.16       193.69 o                         
  -3   1   9       6667.32       6528.78       147.34 o                         
  -2   1   9       5939.15       5780.41       267.80 o                         
  -1   1   9      19463.58      20172.15       329.42 o                         
   0   1   9      11930.97      12777.59       225.41 o                         
   1   1   9       4233.90       4246.78        87.81 o                         
   2   1   9       1272.46       1444.60        32.22 o                         
   3   1   9       7620.47       7491.10       344.93 o                         
   4   1   9       2943.93       2919.84       118.08 o                         
   5   1   9       3615.81       3401.19       365.68 o                         
   6   1   9       3794.42       3661.42        57.20 o                         
   7   1   9       1250.18       1320.11       156.78 o                         
   8   1   9         26.75         20.32        26.51 o                         
   9   1   9        183.75        181.05        78.59 o                         
  10   1   9        699.97        774.67        40.72 o                         
  11   1   9          9.61         19.88        25.56 o                         
 -12   2   9        113.89         89.95        34.09 o                         
 -11   2   9        104.11        121.20        35.98 o                         
 -10   2   9        343.37        485.77        40.72 o                         
  -9   2   9       1134.50       1378.20        46.41 o                         
  -8   2   9       1509.26       1895.74        58.74 o                         
  -7   2   9        863.23       1026.74        33.15 o                         
  -6   2   9        320.52        339.01        26.51 o                         
  -5   2   9       5123.35       5567.67       144.32 o                         
  -4   2   9       3415.49       3656.53       147.06 o                         
  -3   2   9       6442.85       7400.39       216.79 o                         
  -2   2   9       8423.50       7864.51       246.69 o                         
  -1   2   9       5486.51       5272.28       191.08 o                         
   0   2   9        716.53        693.88        34.58 o                         
   1   2   9       3380.14       3495.50       341.19 o                         
   2   2   9       9887.51       9616.50       187.74 o                         
   3   2   9       1375.01       1516.15        47.38 o                         
   4   2   9       2731.65       2908.20        89.13 o                         
   5   2   9       3582.89       3302.64        73.03 o                         
   6   2   9       1467.03       1412.62        51.16 o                         
   7   2   9        916.60       1017.26        36.94 o                         
   8   2   9        639.61        826.76        32.20 o                         
   9   2   9        813.07       1052.20        36.94 o                         
  10   2   9         47.95         19.88        25.56 o                         
  11   2   9        202.66        284.06        29.35 o                         
 -10   3   9         50.42         53.97        34.09 o                         
  -9   3   9        537.38        627.86        45.46 o                         
  -8   3   9        250.42        223.47        26.51 o                         
  -7   3   9       4076.75       5006.87        95.79 o                         
  -6   3   9        336.94        291.66        31.25 o                         
  -5   3   9       4976.97       5654.16       137.63 o                         
  -4   3   9       2688.03       2967.81        81.54 o                         
  -3   3   9       8078.69       9760.54       243.51 o                         
  -2   3   9       2383.88       2415.97        79.65 o                         
  -1   3   9       3597.49       4264.55       142.34 o                         
   0   3   9      30705.81      29910.46       385.95 o                         
   1   3   9       2440.45       2766.86       297.27 o                         
   2   3   9        520.92        421.46        24.62 o                         
   3   3   9       1208.63       1403.13        49.27 o                         
   5   3   9       3113.95       2961.12        70.16 o                         
   6   3   9        171.31        140.14        19.88 o                         
   7   3   9       1570.87       1721.41        42.63 o                         
   8   3   9        203.18         66.28        26.51 o                         
   9   3   9        654.61        741.52        39.77 o                         
  10   3   9         55.65         26.51        26.51 o                         
 -11   4   9         35.28         29.35        34.09 o                         
 -10   4   9        142.95        134.45        41.66 o                         
  -9   4   9        507.71        852.28        45.45 o                         
  -8   4   9        180.98        268.91        37.87 o                         
  -7   4   9        891.53       1165.93        36.94 o                         
  -6   4   9        158.29        124.04        28.41 o                         
  -5   4   9       2975.98       3589.42       107.13 o                         
  -4   4   9        138.76        147.71        31.25 o                         
  -3   4   9       1242.98       1585.00        55.90 o                         
  -2   4   9       8497.93       8373.64       193.05 o                         
  -1   4   9       2471.15       2469.83       187.24 o                         
   0   4   9        270.80        210.48        23.67 o                         
   1   4   9        347.11        318.37        28.88 o                         
   2   4   9       6029.28       6343.84       140.55 o                         
   3   4   9        967.08       1061.86        36.00 o                         
   4   4   9        411.18        461.18        25.57 o                         
   5   4   9       1165.76       1329.97        49.26 o                         
   6   4   9       1192.78       1357.41        41.68 o                         
   7   4   9        684.10        972.62        36.93 o                         
   8   4   9         55.23         63.44        27.46 o                         
   9   4   9        277.55        395.80        32.19 o                         
  10   4   9         40.38        125.93        27.46 o                         
 -10   5   9         83.84         41.66        37.87 o                         
  -9   5   9        144.02         42.61        41.66 o                         
  -8   5   9        118.02         96.58        39.77 o                         
  -7   5   9        772.91        673.37        56.82 o                         
  -6   5   9       1060.81       1152.74        58.73 o                         
  -5   5   9        198.56        195.06        35.03 o                         
  -4   5   9       1471.10       1557.52        53.05 o                         
  -3   5   9       1166.26       1655.87        57.78 o                         
  -2   5   9       1134.91       1153.80        46.42 o                         
  -1   5   9       1797.51       2156.86       150.19 o                         
   0   5   9       3947.14       4207.67       131.85 o                         
   1   5   9       1478.70       1669.67       267.18 o                         
   2   5   9        118.22         81.43        26.51 o                         
   3   5   9        772.30        790.84        34.10 o                         
   4   5   9        851.13        967.02        33.15 o                         
   5   5   9        615.81        552.12        41.67 o                         
   6   5   9        635.83        545.49        41.67 o                         
   7   5   9        357.35        299.23        35.98 o                         
   8   5   9         15.01         44.50        28.40 o                         
   9   5   9        109.77         68.17        30.30 o                         
  -9   6   9         64.67        127.82        41.66 o                         
  -8   6   9        449.65        738.62        50.19 o                         
  -7   6   9         91.40         65.33        43.55 o                         
  -6   6   9        142.10          5.68        41.66 o                         
  -5   6   9        284.54        290.70        54.92 o                         
  -4   6   9       2168.30       2643.78        89.07 o                         
  -3   6   9       1297.14       1743.01        81.47 o                         
  -2   6   9        754.68        768.09        43.57 o                         
  -1   6   9        391.49        208.72        54.45 o                         
   0   6   9        161.09          5.30        19.95 o                         
   1   6   9       2868.89       3108.15        89.10 o                         
   2   6   9        705.45        683.78        53.04 o                         
   3   6   9       1729.49       1857.91        63.48 o                         
   4   6   9        304.91        355.09        40.72 o                         
   5   6   9        433.64        387.30        44.51 o                         
   6   6   9         56.35         31.25        31.25 o                         
   7   6   9        117.96        142.97        34.09 o                         
   8   6   9        422.37        507.55        39.77 o                         
  -7   7   9          7.67          0.00        42.61 o                         
  -5   7   9         90.72          0.00        57.76 o                         
  -4   7   9         87.89          0.00        49.24 o                         
  -3   7   9        341.67        137.30        69.13 o                         
  -1   7   9        495.05        325.96       144.89 o                         
   0   7   9         70.60          0.00        28.77 o                         
   1   7   9        532.08        591.59        41.52 o                         
   3   7   9        656.75        890.20        58.72 o                         
   4   7   9          3.34         14.20        35.98 o                         
   5   7   9        141.39          0.00        35.03 o                         
   6   7   9        271.18          0.00        39.77 o                         
  -5   8   9         59.73          0.00        58.70 o                         
  -4   8   9        130.52          0.00        54.92 o                         
  -2   8   9        134.44          0.00        44.50 o                         
  -1   8   9        203.74          0.00        33.14 o                         
   0   8   9          4.37         46.40        46.87 o                         
   1   8   9        132.44         22.94        35.81 o                         
   3   8   9        132.30        125.93        48.29 o                         
   4   8   9         91.76        147.71        41.66 o                         
  -5  -8  10         42.95          0.00        59.65 o                         
  -4  -8  10         95.11         59.65        62.49 o                         
  -3  -8  10        171.11         59.65        63.44 o                         
  -2  -8  10        130.24        124.04        52.08 o                         
  -1  -8  10         81.31        115.51        35.48 o                         
   0  -8  10        432.93        562.82        50.24 o                         
   1  -8  10          9.04         13.58        38.39 o                         
   2  -8  10         39.76         29.35        45.45 o                         
   3  -8  10         50.97          0.00        39.77 o                         
  -7  -7  10         22.54          0.00        58.70 o                         
  -6  -7  10          6.77          0.00        57.76 o                         
  -5  -7  10        696.27        694.17        86.18 o                         
  -4  -7  10        113.93        190.32        63.44 o                         
  -3  -7  10        115.28        160.02        57.76 o                         
  -2  -7  10        658.02        682.81        68.19 o                         
  -1  -7  10        201.61        131.36        35.41 o                         
   0  -7  10        407.36        336.13        43.87 o                         
   1  -7  10          3.27         38.87        34.47 o                         
   2  -7  10       1191.44       1434.06        72.93 o                         
   3  -7  10        175.03        142.98        41.66 o                         
   4  -7  10         97.18         53.02        35.03 o                         
   5  -7  10         12.97         59.65        34.09 o                         
   6  -7  10         93.69        141.08        38.82 o                         
  -8  -6  10         17.25          0.00        55.86 o                         
  -7  -6  10        630.28        726.35        76.71 o                         
  -6  -6  10         75.71          0.00        54.92 o                         
  -5  -6  10         69.80         47.34        56.81 o                         
  -4  -6  10        495.81        638.27        76.71 o                         
  -3  -6  10       1235.19       1127.24        82.41 o                         
  -2  -6  10        773.54        838.18        42.62 o                         
  -1  -6  10        433.99        494.09        26.39 o                         
   0  -6  10        784.67        854.77        33.15 o                         
   1  -6  10         14.87         32.82        32.22 o                         
   2  -6  10        883.81        573.01        58.72 o                         
   3  -6  10        229.09        137.30        40.72 o                         
   4  -6  10        727.62        973.57        47.35 o                         
   5  -6  10        415.03        351.32        41.67 o                         
   6  -6  10         94.08         21.78        34.09 o                         
   7  -6  10         30.85          0.00        37.87 o                         
  -8  -5  10        527.08        462.13        64.39 o                         
  -7  -5  10          6.58          0.00        53.97 o                         
  -6  -5  10        277.86        290.70        57.76 o                         
  -5  -5  10       1250.65       1384.92        56.84 o                         
  -4  -5  10       1514.02       1705.33        64.42 o                         
  -3  -5  10       2088.78       2003.36        69.18 o                         
  -2  -5  10        797.33        875.16        49.25 o                         
  -1  -5  10       1197.90       1211.11        98.99 o                         
   0  -5  10        341.22        351.78        54.45 o                         
   1  -5  10       2991.37       3587.44        87.70 o                         
   2  -5  10       2555.51       2965.82        89.10 o                         
   3  -5  10        207.34        320.99        27.46 o                         
   4  -5  10        577.45        666.70        28.41 o                         
   5  -5  10        568.07        643.97        41.67 o                         
   6  -5  10        327.49        489.56        42.61 o                         
   7  -5  10        348.81        433.69        43.56 o                         
   8  -5  10        258.19        152.45        44.50 o                         
   9  -5  10         29.82         62.49        40.71 o                         
  -8  -4  10        495.92        260.42        61.55 o                         
  -7  -4  10        424.64        366.47        59.66 o                         
  -6  -4  10       4274.97       4521.44       128.99 o                         
  -5  -4  10        649.45        713.15        48.30 o                         
  -4  -4  10       1536.56       1720.63        62.53 o                         
  -3  -4  10        272.19         12.31        42.61 o                         
  -2  -4  10       2692.38       2542.80        91.97 o                         
  -1  -4  10      10596.65      11270.38       306.53 o                         
   0  -4  10       3516.25       3629.49       259.89 o                         
   1  -4  10       1143.83       1167.97       126.47 o                         
   2  -4  10        128.64         77.64        27.46 o                         
   3  -4  10       5934.76       6401.87       115.83 o                         
   4  -4  10        717.87        745.37        30.31 o                         
   5  -4  10        396.41        487.68        26.51 o                         
   6  -4  10       2179.84       2235.40        62.54 o                         
   7  -4  10        233.99        217.78        39.77 o                         
   8  -4  10         51.24         12.31        38.82 o                         
   9  -4  10         58.53          0.00        40.71 o                         
  -8  -3  10       1485.08       1452.29        74.84 o                         
  -7  -3  10        125.95        146.76        36.93 o                         
  -6  -3  10        971.68        913.12        47.36 o                         
  -5  -3  10        244.06        214.00        37.88 o                         
  -4  -3  10       6560.75       6607.62       211.86 o                         
  -3  -3  10       4605.26       4298.12       201.24 o                         
  -2  -3  10       2590.02       2450.24        88.19 o                         
  -1  -3  10       1920.09       1747.96       142.66 o                         
   0  -3  10        984.63        976.14       141.16 o                         
   1  -3  10      17584.85      17455.42       599.68 o                         
   2  -3  10        734.30        775.75        32.20 o                         
   3  -3  10        612.75        684.76        29.36 o                         
   4  -3  10       2637.43       2394.67        80.58 o                         
   5  -3  10       4807.92       4485.17        93.94 o                         
   6  -3  10        817.46        870.41        31.26 o                         
   7  -3  10        223.07        276.49        36.93 o                         
   8  -3  10       1379.58       1512.80        57.78 o                         
   9  -3  10          0.25         17.04        40.71 o                         
  -8  -2  10       1024.22        882.79        47.36 o                         
  -7  -2  10       3874.50       3568.01       121.40 o                         
  -6  -2  10       2583.83       2506.49        74.89 o                         
  -5  -2  10       3909.54       4124.31       165.09 o                         
  -4  -2  10       9232.80       9785.24       254.15 o                         
  -3  -2  10       2328.40       2133.43        75.86 o                         
  -2  -2  10       7235.00       7964.94       239.75 o                         
  -1  -2  10      13135.24      13477.04       320.05 o                         
   0  -2  10      16902.42      17148.50       242.32 o                         
   1  -2  10       1892.89       2146.60       104.28 o                         
   2  -2  10        273.00        241.48        23.67 o                         
   3  -2  10       5668.72       5719.24       129.18 o                         
   4  -2  10       3148.19       3138.16        92.94 o                         
   5  -2  10       2921.64       2825.43        83.44 o                         
   6  -2  10       2043.08       2021.35        68.23 o                         
   7  -2  10        602.03        634.51        30.31 o                         
   8  -2  10        138.47         71.96        35.98 o                         
   9  -2  10        354.96        247.15        45.45 o                         
 -12  -1  10        122.57          7.57        35.03 o                         
 -11  -1  10         10.56          0.00        32.19 o                         
 -10  -1  10        579.32        448.88        45.46 o                         
  -9  -1  10       1934.62       1739.64        53.06 o                         
  -8  -1  10        953.41       1025.96        28.86 o                         
  -7  -1  10        272.42        242.28        21.54 o                         
  -6  -1  10        219.75        175.46        22.25 o                         
  -5  -1  10      17428.02      16287.42      1110.50 o                         
  -4  -1  10       2802.56       2961.17        61.23 o                         
  -3  -1  10       6136.37       6362.42       164.01 o                         
  -2  -1  10       8870.58       9159.91       293.06 o                         
  -1  -1  10       7925.29       7823.35       288.64 o                         
   0  -1  10       8717.82       9278.47       248.19 o                         
   1  -1  10       2512.91       2354.28        50.38 o                         
   2  -1  10      18351.81      19219.30       330.23 o                         
   3  -1  10       5230.36       5714.53       316.78 o                         
   4  -1  10       4015.44       4264.54       578.84 o                         
   5  -1  10       1629.70       1473.68        96.18 o                         
   6  -1  10        991.31       1016.32        47.84 o                         
   7  -1  10       2530.26       2932.25       551.15 o                         
   8  -1  10        265.38        293.42       130.20 o                         
   9  -1  10        373.85        325.19       106.53 o                         
  10  -1  10         71.38          0.00        31.25 o                         
  11  -1  10        181.06         19.88        33.14 o                         
 -12   0  10        120.33        202.62        36.93 o                         
 -11   0  10        187.55        148.66        35.98 o                         
 -10   0  10        201.42        348.45        36.93 o                         
  -9   0  10        630.05        714.75        54.45 o                         
  -8   0  10        801.15        866.62       154.86 o                         
  -7   0  10       3369.29       3613.48       117.59 o                         
  -6   0  10          9.53         30.12        17.16 o                         
  -5   0  10        279.49        284.81        19.54 o                         
  -4   0  10       4478.47       3758.81       112.39 o                         
  -3   0  10      15848.09      15846.96       639.59 o                         
  -2   0  10       1480.98       1688.84       150.72 o                         
  -1   0  10       1946.01       1907.71        36.27 o                         
   0   0  10      32585.29      33233.73       462.73 o                         
   1   0  10          0.34         32.46        10.87 o                         
   2   0  10      20549.89      19438.78       344.80 o                         
   3   0  10        431.63        449.95        21.78 o                         
   4   0  10      13824.69      13076.81       118.92 o                         
   5   0  10       5416.11       5384.50       148.59 o                         
   6   0  10       1016.39        919.87        52.57 o                         
   7   0  10         42.76         54.88        13.13 o                         
   8   0  10         73.18         47.34        23.67 o                         
   9   0  10       2037.47       2400.25       409.32 o                         
  10   0  10          0.82         11.36        26.51 o                         
  11   0  10         95.96         82.37        27.46 o                         
 -12   1  10        125.47          0.00        34.09 o                         
 -11   1  10          6.97          0.00        38.82 o                         
 -10   1  10        689.02        611.79        47.35 o                         
  -9   1  10       1834.14       1927.44       140.70 o                         
  -8   1  10        817.22        824.07        58.72 o                         
  -7   1  10        470.04        462.80        24.11 o                         
  -6   1  10        222.33        176.35        41.19 o                         
  -5   1  10      16902.98      16672.63       187.82 o                         
  -4   1  10       2538.10       2577.22        81.08 o                         
  -3   1  10       6960.85       7154.88       161.43 o                         
  -2   1  10      10032.37      10201.79       206.99 o                         
  -1   1  10       6860.00       6714.57       255.16 o                         
   0   1  10       8841.35       9260.92       162.91 o                         
   1   1  10       2371.29       2242.27        86.08 o                         
   2   1  10      17826.93      17937.12       704.31 o                         
   3   1  10       6248.34       6569.99       115.48 o                         
   4   1  10       3836.80       3740.03        74.48 o                         
   5   1  10       1796.40       1564.52        89.55 o                         
   6   1  10       1253.00       1303.12        77.21 o                         
   7   1  10       2920.09       3015.02        56.88 o                         
   8   1  10        274.91        282.95       131.15 o                         
   9   1  10        381.93        313.83        63.92 o                         
  10   1  10         69.58         11.36        26.51 o                         
  11   1  10        176.67        133.51        30.30 o                         
 -12   2  10        124.05         34.09        36.93 o                         
 -11   2  10        155.69        194.11        36.93 o                         
 -10   2  10        384.80        486.72        40.72 o                         
  -9   2  10        546.77        658.17        40.72 o                         
  -8   2  10       1298.93       1599.06        56.84 o                         
  -7   2  10       3743.85       4409.97        94.84 o                         
  -6   2  10       2445.90       2562.25        88.16 o                         
  -5   2  10       3389.05       3973.31       130.89 o                         
  -4   2  10       9214.32       9387.25       201.79 o                         
  -3   2  10       2089.63       2392.88        73.00 o                         
  -2   2  10       5907.68       6018.82       206.27 o                         
  -1   2  10      13937.26      15220.57       284.85 o                         
   0   2  10      16928.15      17102.30       215.50 o                         
   1   2  10       1830.17       2047.66        44.54 o                         
   2   2  10        165.02        165.71        19.88 o                         
   3   2  10       5554.02       5746.42       123.48 o                         
   4   2  10       3027.79       2982.44        85.35 o                         
   5   2  10       3213.25       3082.81        69.22 o                         
   6   2  10       1566.07       1593.62        50.22 o                         
   7   2  10        598.66        703.65        21.78 o                         
   8   2  10         97.24         88.06        24.62 o                         
   9   2  10        357.81        564.37        33.14 o                         
  10   2  10        379.21        423.27        30.30 o                         
 -11   3  10        238.35        219.68        42.61 o                         
 -10   3  10         64.67         11.36        37.87 o                         
  -9   3  10         62.16         85.21        35.98 o                         
  -8   3  10       1500.71       2046.30        60.63 o                         
  -7   3  10         97.83         66.28        25.56 o                         
  -6   3  10       1089.92       1006.95        38.84 o                         
  -5   3  10        207.90        164.76        32.19 o                         
  -4   3  10       6754.35       6897.13       167.23 o                         
  -3   3  10       4161.02       4760.17       167.02 o                         
  -2   3  10       2458.91       2578.06        74.90 o                         
  -1   3  10       2142.97       2494.24        75.84 o                         
   0   3  10       1316.96       1289.69        31.11 o                         
   1   3  10      17650.99      17967.73       874.68 o                         
   2   3  10        835.62        790.00        34.10 o                         
   3   3  10        579.80        588.14        28.41 o                         
   4   3  10       2406.52       2292.98        52.13 o                         
   6   3  10        746.69        768.10        26.52 o                         
   7   3  10        196.55        132.56        29.35 o                         
   8   3  10       1433.75       1633.14        46.42 o                         
   9   3  10          0.15          0.00        25.56 o                         
  10   3  10         82.29         42.61        26.51 o                         
 -11   4  10          4.31          0.00        35.98 o                         
 -10   4  10        190.39        283.11        42.61 o                         
  -9   4  10        179.61        356.02        40.72 o                         
  -8   4  10        444.83        678.97        47.35 o                         
  -7   4  10        369.63        470.63        45.45 o                         
  -6   4  10       4192.79       5078.03        92.95 o                         
  -5   4  10        993.37       1191.60        47.36 o                         
  -4   4  10       1238.45       1476.92        49.26 o                         
  -3   4  10        260.53        493.35        39.77 o                         
  -2   4  10       2619.90       2777.82       121.35 o                         
  -1   4  10      10313.94      11234.23       840.94 o                         
   0   4  10       3353.99       3889.18       314.88 o                         
   1   4  10       1158.98       1241.60       201.31 o                         
   2   4  10        270.04        237.68        26.51 o                         
   4   4  10        714.31        750.11        29.36 o                         
   5   4  10        588.42        594.74        26.52 o                         
   6   4  10       2375.22       2861.04        55.91 o                         
   7   4  10        170.81        225.35        30.30 o                         
   8   4  10         42.97         78.59        28.40 o                         
   9   4  10         58.41         74.80        27.46 o                         
 -10   5  10        113.51         88.06        41.66 o                         
  -9   5  10        162.93         95.63        43.56 o                         
  -8   5  10        535.10        762.32        53.98 o                         
  -7   5  10          2.96          0.00        39.77 o                         
  -6   5  10        232.51         10.42        43.56 o                         
  -5   5  10       1282.98       1247.58        51.15 o                         
  -4   5  10       1426.62       1458.95        54.00 o                         
  -3   5  10       2022.65       2748.14        72.97 o                         
  -2   5  10        842.72        896.01        44.52 o                         
  -1   5  10       1264.22       1269.13        32.15 o                         
   0   5  10        379.91        255.66        88.07 o                         
   1   5  10       2814.52       3790.46       389.62 o                         
   2   5  10       2623.79       2673.96        87.20 o                         
   3   5  10        173.31        149.61        26.51 o                         
   4   5  10        629.01        783.20        29.36 o                         
   5   5  10        464.04        234.85        38.83 o                         
   6   5  10        329.80        123.10        36.93 o                         
   7   5  10        334.96        237.68        36.93 o                         
   8   5  10        243.13         74.80        34.09 o                         
   9   5  10         29.61         45.45        28.40 o                         
  -9   6  10         28.91         14.20        41.66 o                         
  -8   6  10         37.80         12.31        40.71 o                         
  -7   6  10        669.33       1036.04        65.34 o                         
  -6   6  10         90.32          0.00        43.55 o                         
  -5   6  10         30.82          0.00        47.34 o                         
  -4   6  10        518.41        515.16        64.40 o                         
  -3   6  10       1401.83       2084.10        83.36 o                         
  -2   6  10        700.29        379.77        59.67 o                         
  -1   6  10        479.90        258.85        80.02 o                         
   0   6  10        723.77        647.22       181.37 o                         
   1   6  10         12.18          3.64        26.39 o                         
   2   6  10        912.32        796.54        56.83 o                         
   3   6  10        254.64        366.45        45.45 o                         
   4   6  10        778.03        966.96        50.19 o                         
   5   6  10        390.25        479.15        40.72 o                         
   6   6  10         98.13        133.50        31.25 o                         
   7   6  10         43.70         47.34        31.25 o                         
  -7   7  10         26.19         29.35        45.45 o                         
  -6   7  10          7.80         16.10        47.34 o                         
  -5   7  10        613.31        538.84        79.55 o                         
  -4   7  10        107.05          0.00        55.86 o                         
  -3   7  10        132.23          0.00        56.81 o                         
  -2   7  10        692.61        263.28        65.35 o                         
  -1   7  10        129.95          3.09        29.93 o                         
   0   7  10        385.20        286.78        44.51 o                         
   1   7  10          1.09          0.00        28.79 o                         
   2   7  10       1192.45       1679.39        71.99 o                         
   3   7  10        210.75        224.41        45.45 o                         
   4   7  10         77.94         85.21        37.87 o                         
   5   7  10         11.62          0.00        32.19 o                         
   6   7  10         94.54         52.08        33.14 o                         
  -4   8  10         93.14          0.00        56.81 o                         
  -3   8  10        143.22          0.00        63.44 o                         
  -2   8  10        160.05          0.00        48.29 o                         
  -1   8  10         72.24          2.99        32.34 o                         
   0   8  10        437.78         83.58        97.06 o                         
   1   8  10          2.13          0.00        32.78 o                         
   2   8  10         30.06          0.00        47.34 o                         
   3   8  10         72.08          0.00        42.61 o                         
  -4  -8  11        102.32        254.70        67.23 o                         
  -3  -8  11        147.79        194.10        57.76 o                         
  -1  -8  11         29.98         46.39        35.48 o                         
   0  -8  11         44.32         23.81        37.88 o                         
   1  -8  11        479.33        750.97       223.01 o                         
   2  -8  11        103.10        125.93        53.02 o                         
   3  -8  11         21.95          0.00        41.66 o                         
  -7  -7  11          3.91          0.00        60.60 o                         
  -6  -7  11         70.39        158.12        64.38 o                         
  -5  -7  11         15.45         35.03        74.80 o                         
  -4  -7  11        577.00        898.69        85.23 o                         
  -3  -7  11         22.56         46.39        52.07 o                         
  -2  -7  11        296.78        250.93        56.81 o                         
  -1  -7  11        744.71        981.70       116.01 o                         
   0  -7  11        186.42        133.56        39.63 o                         
   1  -7  11         36.20          0.00        36.37 o                         
   2  -7  11          3.64         37.87        45.45 o                         
   3  -7  11        907.21       1155.46        62.51 o                         
   4  -7  11         90.75         41.66        36.93 o                         
   5  -7  11          8.02          0.00        33.14 o                         
   6  -7  11         96.08        153.39        39.77 o                         
  -8  -6  11        168.76        105.10        63.44 o                         
  -7  -6  11         22.37          0.00        57.76 o                         
  -6  -6  11        653.88        572.95        77.66 o                         
  -5  -6  11         75.24        150.55        61.54 o                         
  -4  -6  11        649.71        651.56        78.60 o                         
  -3  -6  11        890.33       1002.06        75.77 o                         
  -2  -6  11        516.64        339.97        56.82 o                         
  -1  -6  11        102.95        103.84        33.01 o                         
   0  -6  11         60.04        114.57        49.24 o                         
   1  -6  11       3151.01       3709.48       233.20 o                         
   2  -6  11        511.59        223.49        51.14 o                         
   3  -6  11         94.71         80.48        37.87 o                         
   4  -6  11        219.51        229.14        37.88 o                         
   5  -6  11        267.08        324.78        41.66 o                         
   6  -6  11        275.13        211.16        42.61 o                         
  -8  -5  11        343.24        452.63        64.39 o                         
  -7  -5  11        778.05        841.00        73.87 o                         
  -6  -5  11        448.44        508.52        65.34 o                         
  -5  -5  11        256.92        428.95        66.28 o                         
  -4  -5  11        650.58        793.63        51.14 o                         
  -3  -5  11       2263.82       1901.11        67.29 o                         
  -2  -5  11       1896.15       1891.38        68.23 o                         
  -1  -5  11       1716.62       1672.29        42.54 o                         
   0  -5  11       2453.35       2637.48       276.29 o                         
   1  -5  11         38.10          3.20        21.02 o                         
   2  -5  11       1133.52       1333.74        42.63 o                         
   3  -5  11        795.14        947.11        34.10 o                         
   4  -5  11       1225.27       1260.80        49.26 o                         
   5  -5  11        485.32        599.44        41.67 o                         
   6  -5  11        287.91        332.36        40.72 o                         
   7  -5  11        104.84        148.65        41.66 o                         
   8  -5  11         69.37        169.48        39.77 o                         
  -8  -4  11         14.95        110.78        57.76 o                         
  -7  -4  11        291.51        159.08        59.66 o                         
  -6  -4  11        137.61         97.53        40.71 o                         
  -5  -4  11       3622.64       4217.98       141.29 o                         
  -4  -4  11       1238.89       1469.32        60.63 o                         
  -3  -4  11        135.37          7.57        34.09 o                         
  -2  -4  11       1107.80       1140.57        54.00 o                         
  -1  -4  11       2765.71       2696.02       266.42 o                         
   0  -4  11       4532.96       5095.04       274.72 o                         
   1  -4  11       1179.06       1184.89        74.37 o                         
   2  -4  11       3479.40       3859.81       110.96 o                         
   3  -4  11        645.11        716.94        33.15 o                         
   4  -4  11       2868.85       2724.45        74.89 o                         
   5  -4  11        336.17        382.56        25.57 o                         
   6  -4  11        462.37        511.36        40.72 o                         
   7  -4  11       1061.14        969.90        53.04 o                         
   9  -4  11          5.35         29.35        38.82 o                         
  -8  -3  11         18.75          0.00        52.07 o                         
  -7  -3  11       3019.42       3100.85       107.12 o                         
  -6  -3  11         29.82         51.13        35.98 o                         
  -5  -3  11         67.46         10.42        35.03 o                         
  -4  -3  11       1218.84       1143.50        56.84 o                         
  -3  -3  11       4349.78       4134.83       104.39 o                         
  -2  -3  11       5906.15       6216.27       228.93 o                         
  -1  -3  11       1290.25       1492.30        88.59 o                         
   0  -3  11       8706.02       8577.41       533.78 o                         
   1  -3  11        454.06        547.29       161.47 o                         
   2  -3  11       7372.60       8023.07       159.68 o                         
   3  -3  11        370.70        408.15        26.52 o                         
   4  -3  11       2357.78       2460.61        82.46 o                         
   5  -3  11       4107.40       4053.86        85.36 o                         
   6  -3  11       1135.05       1127.22        33.15 o                         
   7  -3  11         35.40         56.81        34.09 o                         
   8  -3  11        150.28         94.69        37.87 o                         
   9  -3  11       1008.39       1093.93        58.72 o                         
  -8  -2  11        715.16        607.08        44.51 o                         
  -7  -2  11          6.68          0.00        35.03 o                         
  -6  -2  11       3668.97       3374.57       135.63 o                         
  -5  -2  11       6571.27       6677.54       203.30 o                         
  -4  -2  11       5275.57       5765.87       205.11 o                         
  -3  -2  11       3124.42       3146.41        97.70 o                         
  -2  -2  11       7023.07       7194.20       157.86 o                         
  -1  -2  11       4073.03       4025.42       127.10 o                         
   0  -2  11       8804.45       9066.17       146.30 o                         
   1  -2  11       6997.01       7051.26       124.72 o                         
   2  -2  11       2400.61       2578.94        72.06 o                         
   3  -2  11       1086.64       1060.10        33.16 o                         
   4  -2  11       3194.86       3297.33        90.09 o                         
   5  -2  11       1171.70       1169.94        33.16 o                         
   6  -2  11        908.01        800.36        31.26 o                         
   7  -2  11       1765.82       1621.11        54.01 o                         
   8  -2  11        327.37        258.51        40.72 o                         
   9  -2  11          4.17          0.00        37.87 o                         
 -12  -1  11         45.36          0.00        35.03 o                         
 -11  -1  11         44.40          0.00        35.03 o                         
 -10  -1  11        451.22        358.90        45.45 o                         
  -9  -1  11        392.63        295.45        41.67 o                         
  -8  -1  11       2777.98       2488.23        66.35 o                         
  -7  -1  11       1968.52       2018.14       210.38 o                         
  -6  -1  11       2903.40       2794.01        65.54 o                         
  -5  -1  11       1244.91       1177.23        67.74 o                         
  -4  -1  11       4995.09       5072.39        99.70 o                         
  -3  -1  11       7423.08       8023.54       311.09 o                         
  -2  -1  11       5966.23       6305.53       225.32 o                         
  -1  -1  11      13623.82      13300.07       166.40 o                         
   0  -1  11       2611.63       2724.35        66.52 o                         
   1  -1  11       1000.49        997.89        27.76 o                         
   2  -1  11       1902.89       1972.34        43.87 o                         
   3  -1  11      15847.61      16847.53       771.58 o                         
   4  -1  11       3146.79       3337.10       415.39 o                         
   5  -1  11       1296.01       1276.14       164.37 o                         
   6  -1  11       1008.76       1098.22       156.29 o                         
   7  -1  11        850.27        793.86        69.61 o                         
   8  -1  11        701.51        858.79        93.28 o                         
   9  -1  11        391.53        461.48        49.24 o                         
  10  -1  11        296.21        199.80        35.98 o                         
 -12   0  11         28.35          0.00        31.24 o                         
 -11   0  11        324.46        369.29        44.50 o                         
 -10   0  11        442.74        572.91        41.67 o                         
  -9   0  11         41.51         59.65        27.46 o                         
  -8   0  11       1240.30       1411.82       174.78 o                         
  -7   0  11         63.50        101.06        38.82 o                         
  -6   0  11       2814.56       2817.30        81.54 o                         
  -5   0  11         70.18        180.43        63.91 o                         
  -4   0  11       8903.38       8950.11       315.57 o                         
  -3   0  11      11714.28      10599.83       333.49 o                         
  -2   0  11       3466.83       3625.13        85.38 o                         
  -1   0  11       2322.81       2403.00        79.89 o                         
   0   0  11         27.40         23.52        10.28 o                         
   1   0  11      52260.11      50409.42       538.26 o                         
   2   0  11        948.41        938.44        20.73 o                         
   3   0  11         15.44          2.37        12.05 o                         
   4   0  11       4188.81       4381.39       264.76 o                         
   5   0  11       6911.41       6388.02       131.10 o                         
   6   0  11       3473.89       3190.00       375.99 o                         
   7   0  11        303.52        284.85        60.13 o                         
   8   0  11       2909.18       3290.62       279.62 o                         
   9   0  11          3.10         14.98        21.89 o                         
  10   0  11        483.65        640.14        35.04 o                         
 -12   1  11         44.81          0.00        33.14 o                         
 -11   1  11         49.56          0.00        34.09 o                         
 -10   1  11        381.75        372.15        44.51 o                         
  -9   1  11        435.14        315.17        34.29 o                         
  -8   1  11       2630.71       2670.02       262.08 o                         
  -7   1  11       1908.86       2031.99        48.67 o                         
  -6   1  11       3250.54       3307.41        66.57 o                         
  -5   1  11       1405.48       1350.63       135.02 o                         
  -4   1  11       4809.63       4583.80       111.52 o                         
  -3   1  11       7048.23       7758.48       162.55 o                         
  -2   1  11       5403.39       5380.72       150.15 o                         
  -1   1  11      15237.43      14954.13       300.28 o                         
   0   1  11       2975.59       3019.27        60.35 o                         
   1   1  11       1022.51       1054.72        34.19 o                         
   2   1  11       1878.00       1884.97       157.83 o                         
   3   1  11      15586.56      15101.33       873.69 o                         
   4   1  11       3511.03       3589.94        69.01 o                         
   5   1  11       1366.37       1347.52        27.92 o                         
   6   1  11       1444.17       1448.21        45.48 o                         
   7   1  11        627.51        517.27       142.06 o                         
   8   1  11        773.23        837.34        72.93 o                         
   9   1  11        403.60        408.78       140.62 o                         
  10   1  11        335.07        253.77        32.19 o                         
 -11   2  11        167.55        256.60        42.61 o                         
 -10   2  11        233.03        299.21        40.72 o                         
  -9   2  11       1385.55       1870.91        54.00 o                         
  -8   2  11        564.49        785.08        32.20 o                         
  -7   2  11         33.27         35.03        23.67 o                         
  -6   2  11       3775.54       3789.23        98.64 o                         
  -5   2  11       6813.50       7306.39       164.37 o                         
  -4   2  11       5184.86       5172.12       159.52 o                         
  -3   2  11       2767.31       3291.79       102.42 o                         
  -2   2  11       7272.12       7122.09       216.86 o                         
  -1   2  11       3802.33       4175.23       150.91 o                         
   0   2  11       8040.24       8229.36       135.39 o                         
   1   2  11       7026.23       7546.70       314.29 o                         
   2   2  11       2148.08       2053.37        94.80 o                         
   3   2  11        882.88       1008.83        31.26 o                         
   4   2  11       3127.14       3051.61        82.50 o                         
   5   2  11       1308.95       1330.12        53.05 o                         
   6   2  11        803.57        893.14        26.52 o                         
   7   2  11       1389.48       1634.13        38.84 o                         
   8   2  11        365.84        437.48        29.35 o                         
   9   2  11          1.01         32.19        24.62 o                         
  10   2  11         72.64        126.87        26.51 o                         
 -11   3  11        122.33         75.75        39.77 o                         
 -10   3  11        332.34        231.99        46.40 o                         
  -9   3  11         15.22          5.68        35.03 o                         
  -7   3  11       3320.14       4360.31        91.97 o                         
  -6   3  11         29.96         35.98        28.40 o                         
  -5   3  11         96.29         30.30        30.30 o                         
  -4   3  11        938.10       1014.51        45.47 o                         
  -3   3  11       4701.54       5459.72       174.65 o                         
  -2   3  11       6134.74       5956.75       166.26 o                         
  -1   3  11       1313.05       1716.89        57.80 o                         
   0   3  11       8557.65       8473.45       203.12 o                         
   1   3  11        526.11        603.60        41.20 o                         
   2   3  11       7444.63       7515.79       150.18 o                         
   3   3  11        371.52        426.14        27.46 o                         
   4   3  11       2377.65       2374.37        74.88 o                         
   6   3  11       1083.66        962.38        28.42 o                         
   7   3  11         39.98         30.30        26.51 o                         
   8   3  11        131.21         44.50        27.46 o                         
   9   3  11       1016.44       1132.76        45.46 o                         
  10   3  11          4.42          0.00        25.56 o                         
 -10   4  11         45.01        128.77        42.61 o                         
  -9   4  11        578.04        962.15        52.08 o                         
  -8   4  11         22.49        113.62        39.77 o                         
  -7   4  11        263.23        365.50        44.50 o                         
  -6   4  11         70.66         97.52        29.35 o                         
  -5   4  11       3496.25       4963.07       117.58 o                         
  -4   4  11       1526.75       1813.45        53.06 o                         
  -3   4  11        134.46        208.31        34.09 o                         
  -2   4  11       1052.93       1154.75        42.63 o                         
  -1   4  11       2507.91       2657.25       321.37 o                         
   0   4  11       4630.86       5704.84       615.41 o                         
   1   4  11       1214.39       1342.94        81.95 o                         
   2   4  11       3282.09       3492.47       102.41 o                         
   3   4  11        866.04        888.45        36.94 o                         
   4   4  11       2952.24       2942.58        72.05 o                         
   5   4  11        345.51        326.69        22.73 o                         
   6   4  11        477.40        514.21        34.09 o                         
   7   4  11       1210.56       1552.49        44.52 o                         
   8   4  11         73.47        135.40        27.46 o                         
   9   4  11          8.56          0.00        27.46 o                         
 -10   5  11         92.81         35.98        41.66 o                         
  -9   5  11         45.54         88.05        43.55 o                         
  -8   5  11        350.72        427.06        52.08 o                         
  -7   5  11        763.38       1048.40        66.29 o                         
  -6   5  11        387.08        170.45        52.08 o                         
  -5   5  11        269.45        148.66        53.03 o                         
  -4   5  11        735.40        637.39        46.41 o                         
  -3   5  11       2332.43       3345.52       110.89 o                         
  -2   5  11       1805.60       1956.68        53.06 o                         
  -1   5  11       1672.00       1769.03       133.12 o                         
   0   5  11       2496.64       2797.69       179.62 o                         
   1   5  11         31.13          0.00        17.37 o                         
   2   5  11       1169.04       1326.18        44.52 o                         
   3   5  11        734.43        797.45        34.10 o                         
   4   5  11       1091.60       1155.59        48.31 o                         
   5   5  11        516.77        362.70        41.67 o                         
   6   5  11        268.92        129.72        35.98 o                         
   7   5  11        111.16          0.00        30.30 o                         
   8   5  11         67.78          0.00        28.40 o                         
  -8   6  11        165.76        160.02        52.08 o                         
  -7   6  11         34.56         55.86        45.45 o                         
  -6   6  11        707.84        899.69        67.24 o                         
  -5   6  11         69.31         89.95        53.02 o                         
  -4   6  11        648.75        944.19        69.13 o                         
  -3   6  11        864.35       1446.25        74.82 o                         
  -2   6  11        614.44        519.92        57.77 o                         
  -1   6  11        115.01         17.55        28.10 o                         
   0   6  11         44.68          0.00        26.68 o                         
   1   6  11       3254.53       3586.26        88.16 o                         
   2   6  11        493.18        296.41        51.14 o                         
   3   6  11         71.72         54.92        36.93 o                         
   4   6  11        208.99        401.48        41.66 o                         
   5   6  11        321.90        345.62        41.66 o                         
   6   6  11        281.00        376.86        38.82 o                         
   7   6  11         51.47         98.47        32.19 o                         
  -7   7  11          3.60         14.20        50.18 o                         
  -6   7  11         68.85         41.66        49.23 o                         
  -5   7  11         24.97          0.00        53.97 o                         
  -4   7  11        502.57        398.67        75.76 o                         
  -3   7  11         31.25         14.20        53.97 o                         
  -2   7  11        293.91          0.00        49.24 o                         
  -1   7  11        799.96        679.10        45.54 o                         
   0   7  11        155.01          0.00        34.34 o                         
   1   7  11         30.79          8.61        30.46 o                         
   2   7  11          6.35         60.60        42.61 o                         
   3   7  11        874.75       1050.32        65.35 o                         
   4   7  11        118.54        108.89        41.66 o                         
   5   7  11         11.17          0.00        33.14 o                         
  -4   8  11        114.87         37.87        58.70 o                         
  -3   8  11        144.71          0.00        58.70 o                         
  -2   8  11        112.59          0.00        48.29 o                         
  -1   8  11         41.05          0.00        30.41 o                         
   0   8  11         22.89         35.28        34.56 o                         
   1   8  11        463.25        174.02       142.52 o                         
   2   8  11        102.78          0.00        48.29 o                         
   3   8  11         15.58         18.94        42.61 o                         
  -4  -8  12         82.21         53.02        63.44 o                         
  -3  -8  12        120.49        175.17        56.81 o                         
  -2  -8  12        270.18        276.49        58.71 o                         
  -1  -8  12         41.77         31.25        37.49 o                         
   0  -8  12         48.99         68.17        52.08 o                         
   1  -8  12         12.03         18.94        38.46 o                         
   2  -8  12        204.48          0.00        50.18 o                         
  -6  -7  12          5.35          3.79        73.85 o                         
  -5  -7  12        232.54        369.28        75.75 o                         
  -4  -7  12        155.32        197.89        67.23 o                         
  -3  -7  12         82.78        187.47        56.81 o                         
  -2  -7  12         74.04        108.89        48.29 o                         
  -1  -7  12        259.01        219.83        39.49 o                         
   0  -7  12        792.78        971.16        54.57 o                         
   1  -7  12         20.44         49.78        36.26 o                         
   2  -7  12         96.02         59.65        47.34 o                         
   3  -7  12         38.67         35.98        41.66 o                         
   4  -7  12        357.98        483.87        45.45 o                         
   5  -7  12         18.94         94.68        35.03 o                         
  -8  -6  12         88.04         37.87        63.44 o                         
  -7  -6  12        325.90        210.21        74.81 o                         
  -6  -6  12         27.11         43.55        64.38 o                         
  -5  -6  12        223.49        164.76        66.28 o                         
  -4  -6  12        189.12        238.61        69.12 o                         
  -3  -6  12       1059.27       1201.97        75.77 o                         
  -2  -6  12        755.93        820.17        66.30 o                         
  -1  -6  12        345.14        406.56        50.19 o                         
   0  -6  12         41.69          0.00        32.62 o                         
   1  -6  12         89.00         56.46        52.08 o                         
   2  -6  12       1489.73       1442.78        72.00 o                         
   3  -6  12        262.50        163.81        44.50 o                         
   4  -6  12        232.99        217.78        39.77 o                         
   5  -6  12        370.68        529.33        44.51 o                         
   6  -6  12        182.66        131.61        40.72 o                         
   7  -6  12         28.83          6.63        39.77 o                         
  -8  -5  12        194.20        262.28        65.33 o                         
  -7  -5  12        277.82        381.60        66.28 o                         
  -6  -5  12        750.03        990.63        79.55 o                         
  -5  -5  12       1722.01       2076.78        95.69 o                         
  -4  -5  12        349.29        445.06        47.35 o                         
  -3  -5  12       1544.13       1283.74        60.63 o                         
  -2  -5  12        892.24        936.74        51.15 o                         
  -1  -5  12        887.73       1071.10        73.88 o                         
   0  -5  12       3718.82       4207.18       199.62 o                         
   1  -5  12       1221.78       1516.21       142.09 o                         
   2  -5  12        605.36        603.26        35.04 o                         
   3  -5  12        263.86        271.76        26.51 o                         
   4  -5  12        704.90        771.85        45.46 o                         
   5  -5  12        664.79        807.82        45.46 o                         
   6  -5  12        337.57        321.00        41.66 o                         
   7  -5  12        229.93        348.45        40.72 o                         
   8  -5  12         33.52         26.51        41.66 o                         
  -8  -4  12       1398.21       1114.95        83.36 o                         
  -7  -4  12         85.07        159.07        55.86 o                         
  -6  -4  12        120.04         78.59        38.82 o                         
  -5  -4  12        310.82        299.23        44.51 o                         
  -4  -4  12       3187.36       3462.61       144.12 o                         
  -3  -4  12       1270.05       1185.15        55.89 o                         
  -2  -4  12        673.89        634.56        45.46 o                         
  -1  -4  12       3546.06       3549.27       154.12 o                         
   0  -4  12       1941.12       1929.41        84.34 o                         
   1  -4  12        775.04        853.89        29.08 o                         
   2  -4  12         39.50          4.73        24.62 o                         
   3  -4  12       3687.07       3893.83        91.04 o                         
   4  -4  12        970.61        873.31        32.20 o                         
   5  -4  12        263.65        249.04        35.04 o                         
   6  -4  12        508.15        438.45        41.67 o                         
   7  -4  12        215.17        196.00        40.72 o                         
   8  -4  12        593.88        475.39        50.19 o                         
   9  -4  12         41.89         56.81        40.71 o                         
  -8  -3  12         25.72          0.00        54.92 o                         
  -7  -3  12         35.85         52.08        36.93 o                         
  -6  -3  12       4885.00       4945.14       145.17 o                         
  -5  -3  12        317.08        209.27        41.67 o                         
  -4  -3  12       1027.52        804.24        54.00 o                         
  -3  -3  12       3093.09       2629.66        73.97 o                         
  -2  -3  12       4044.14       4005.07       187.87 o                         
  -1  -3  12       2148.09       2001.03        83.89 o                         
   0  -3  12        759.78        924.39        82.41 o                         
   1  -3  12      11248.26      11535.60       240.96 o                         
   2  -3  12        647.58        811.68        35.04 o                         
   3  -3  12        801.66        808.88        32.20 o                         
   4  -3  12        815.65        713.21        31.26 o                         
   5  -3  12       2459.10       2265.21        67.29 o                         
   6  -3  12       2025.50       2074.21        57.80 o                         
   7  -3  12        170.68        248.08        36.93 o                         
   8  -3  12        341.99        351.31        45.45 o                         
   9  -3  12          3.66         20.83        38.82 o                         
  -8  -2  12       1698.43       1501.69        56.85 o                         
  -7  -2  12       1762.34       1679.00        59.69 o                         
  -6  -2  12        343.01        410.03        44.51 o                         
  -5  -2  12        372.44        370.27        41.67 o                         
  -4  -2  12      10194.24      10354.28       259.88 o                         
  -3  -2  12       3447.32       3452.17       102.46 o                         
  -2  -2  12       4990.13       5715.70       207.01 o                         
  -1  -2  12      15514.08      15817.99       517.03 o                         
   0  -2  12       2896.04       2861.28        62.37 o                         
   1  -2  12       2371.41       2294.87        59.73 o                         
   2  -2  12       5006.16       5463.07       140.52 o                         
   3  -2  12       9293.03       9569.85       157.93 o                         
   4  -2  12       2002.21       2073.61        76.77 o                         
   5  -2  12       2009.02       2022.30        68.23 o                         
   6  -2  12        576.15        551.17        28.41 o                         
   7  -2  12        182.38        191.27        37.87 o                         
   8  -2  12        859.05        728.32        48.30 o                         
   9  -2  12        282.31        228.20        45.45 o                         
 -12  -1  12        179.21         61.55        42.61 o                         
 -11  -1  12         56.49         24.62        36.93 o                         
 -10  -1  12        103.61         34.09        37.87 o                         
  -9  -1  12       1304.67       1344.18        50.21 o                         
  -8  -1  12        354.49        284.91        88.54 o                         
  -7  -1  12       2465.38       2287.93       249.75 o                         
  -6  -1  12        400.99        375.44        24.70 o                         
  -5  -1  12       8913.14       8702.11       174.07 o                         
  -4  -1  12       4158.17       4278.55       168.93 o                         
  -3  -1  12       4395.55       4476.16       136.90 o                         
  -2  -1  12       2012.04       2030.56        96.23 o                         
  -1  -1  12       3867.43       3760.93        81.10 o                         
   0  -1  12      16787.23      17555.31       214.56 o                         
   1  -1  12       1798.43       1853.68        48.71 o                         
   2  -1  12       1402.13       1533.92       168.20 o                         
   3  -1  12       1205.58       1340.41        85.27 o                         
   4  -1  12       4382.61       4509.29       535.66 o                         
   5  -1  12       2192.22       2312.95       266.80 o                         
   6  -1  12        416.19        372.37        80.02 o                         
   7  -1  12       2047.68       2441.78       425.46 o                         
   8  -1  12        235.98        208.60       142.51 o                         
  10  -1  12         73.60          0.00        32.19 o                         
 -12   0  12          1.56          0.00        33.14 o                         
 -11   0  12        214.06        293.53        40.72 o                         
 -10   0  12        462.84        437.50        42.61 o                         
  -9   0  12        586.44        567.23       114.12 o                         
  -8   0  12         34.25         27.46        20.07 o                         
  -7   0  12       2174.81       2520.31       115.62 o                         
  -6   0  12          2.57          0.00        18.74 o                         
  -5   0  12       3232.11       3248.43        74.79 o                         
  -4   0  12        445.35        398.10        23.86 o                         
  -3   0  12       8969.65       8724.55       419.88 o                         
  -2   0  12      12491.44      12688.78       610.01 o                         
  -1   0  12         37.90         32.22        13.29 o                         
   0   0  12       2105.16       2217.70        69.52 o                         
   1   0  12         34.81         30.06        11.48 o                         
   2   0  12      11667.57      10646.63       124.97 o                         
   3   0  12         43.35         62.22        13.71 o                         
   4   0  12       5356.15       5210.49        74.00 o                         
   5   0  12       3120.28       3033.27        82.02 o                         
   6   0  12       2576.24       2633.38        99.05 o                         
   7   0  12       1107.45        980.52       131.66 o                         
   8   0  12         13.94          0.00        20.65 o                         
   9   0  12       1705.44       2023.94       405.00 o                         
  10   0  12          2.59         27.46        25.56 o                         
 -12   1  12        195.25         52.08        40.72 o                         
 -11   1  12         36.81         21.78        35.03 o                         
 -10   1  12         89.62          7.57        38.82 o                         
  -9   1  12       1305.94       1564.74       119.36 o                         
  -8   1  12        303.67        270.44        97.53 o                         
  -7   1  12       2650.12       2596.36       181.05 o                         
  -6   1  12        425.15        346.44        25.26 o                         
  -5   1  12       9160.12       9158.81       137.88 o                         
  -4   1  12       3451.90       3495.67       322.07 o                         
  -3   1  12       4522.09       4776.58       220.74 o                         
  -2   1  12       2014.25       2058.26        65.41 o                         
  -1   1  12       2800.78       2762.24        51.58 o                         
   0   1  12      17416.94      17632.47       140.57 o                         
   1   1  12       1808.67       1987.43        31.50 o                         
   2   1  12       1418.47       1579.89       225.06 o                         
   3   1  12       1297.25       1465.89        51.64 o                         
   4   1  12       4387.10       4206.77        69.33 o                         
   5   1  12       2353.20       2282.07       105.68 o                         
   6   1  12        240.38        170.59        66.76 o                         
   7   1  12       2246.47       2534.63        43.59 o                         
   8   1  12        242.32        212.20       171.86 o                         
   9   1  12         60.88         41.56        53.02 o                         
  10   1  12         70.90         45.45        27.46 o                         
 -11   2  12        108.68        152.44        39.77 o                         
 -10   2  12        136.85        241.45        43.56 o                         
  -9   2  12        416.31        531.24        43.56 o                         
  -8   2  12       1710.52       2246.39        62.53 o                         
  -7   2  12       1879.00       2420.07        77.70 o                         
  -6   2  12        370.53        487.69        31.25 o                         
  -5   2  12        170.72        213.05        30.30 o                         
  -4   2  12      10356.04      10536.05       207.54 o                         
  -3   2  12       4246.67       5108.93       170.84 o                         
  -2   2  12       5017.84       5004.52       170.93 o                         
  -1   2  12      15773.63      16405.95       271.46 o                         
   0   2  12       3369.84       3294.86       144.21 o                         
   1   2  12       2410.24       2453.27        74.19 o                         
   2   2  12       4966.47       5257.87       129.12 o                         
   3   2  12       9255.90       9523.05       141.75 o                         
   4   2  12       1891.57       1980.63        69.18 o                         
   5   2  12       1633.65       1776.56        53.06 o                         
   6   2  12        673.56        783.23        24.62 o                         
   7   2  12        254.71        346.56        28.41 o                         
   8   2  12        878.66        950.89        38.83 o                         
   9   2  12        264.98        407.16        31.25 o                         
  10   2  12         57.37         74.80        26.51 o                         
 -10   3  12        244.90        119.31        44.50 o                         
  -9   3  12         89.44          0.00        38.82 o                         
  -8   3  12         28.08          0.00        40.71 o                         
  -7   3  12         42.34         50.18        26.51 o                         
  -6   3  12       4841.95       5229.69       103.42 o                         
  -5   3  12        193.66         88.06        34.09 o                         
  -4   3  12       1162.35       1070.50        48.31 o                         
  -3   3  12       2995.48       3747.54       143.19 o                         
  -2   3  12       3965.53       3974.54       140.42 o                         
  -1   3  12       2057.66       2232.21        68.25 o                         
   0   3  12        653.99        663.51        25.57 o                         
   1   3  12      11033.61      12094.69       516.14 o                         
   2   3  12        554.21        634.54        28.41 o                         
   3   3  12        815.07        859.09        32.20 o                         
   4   3  12        832.82        797.51        29.36 o                         
   6   3  12       2196.86       2546.27        52.12 o                         
   7   3  12        183.86         94.69        31.25 o                         
   8   3  12        350.66        235.78        33.14 o                         
   9   3  12          8.37         50.18        25.56 o                         
  10   3  12        385.34        486.72        33.14 o                         
 -10   4  12         21.41        100.36        41.66 o                         
  -9   4  12         94.10        164.75        40.71 o                         
  -8   4  12       1410.00       2036.66        66.31 o                         
  -7   4  12         60.54         71.01        40.71 o                         
  -6   4  12        117.44        125.93        30.30 o                         
  -5   4  12        391.46        525.56        38.83 o                         
  -4   4  12       3225.74       4035.36       111.88 o                         
  -3   4  12       1126.14       1732.61        55.89 o                         
  -2   4  12        602.17        658.22        37.88 o                         
  -1   4  12       3384.04       3517.65       390.24 o                         
   0   4  12       1668.80       1646.64       239.26 o                         
   1   4  12        818.05        994.26       105.61 o                         
   2   4  12          3.89         70.06        21.78 o                         
   3   4  12       3580.53       3961.92        91.04 o                         
   4   4  12       1070.61        979.43        33.15 o                         
   5   4  12        249.63        203.58        31.25 o                         
   6   4  12        558.17        685.63        35.99 o                         
   7   4  12        187.89        214.94        31.25 o                         
   8   4  12        615.41        896.81        40.72 o                         
   9   4  12         49.44         31.25        27.46 o                         
  -9   5  12        185.15        279.32        50.18 o                         
  -8   5  12        245.48        227.25        50.18 o                         
  -7   5  12        289.54        265.13        55.87 o                         
  -6   5  12        716.92        610.85        65.35 o                         
  -5   5  12       1781.53       2149.78        83.38 o                         
  -4   5  12        438.18        248.11        42.61 o                         
  -3   5  12       1653.24       2348.74        96.64 o                         
  -2   5  12       1038.96       1000.27        47.36 o                         
  -1   5  12        762.27        847.21        28.77 o                         
   0   5  12       3615.09       4537.42       437.15 o                         
   1   5  12       1366.30       1706.52       115.10 o                         
   2   5  12        620.76        561.60        33.15 o                         
   3   5  12        311.85        375.93        28.41 o                         
   4   5  12        641.84        721.64        44.51 o                         
   5   5  12        656.16        430.90        42.62 o                         
   6   5  12        299.58        217.79        39.77 o                         
   7   5  12        215.35         56.81        35.03 o                         
   8   5  12         23.55          0.00        28.40 o                         
  -8   6  12         88.05         60.60        48.29 o                         
  -7   6  12        312.06        528.37        62.50 o                         
  -6   6  12         17.65          0.00        46.39 o                         
  -5   6  12        210.24        147.71        59.65 o                         
  -4   6  12        166.26        104.15        57.76 o                         
  -3   6  12       1088.34       1713.47        77.67 o                         
  -2   6  12        634.05        561.59        60.61 o                         
  -1   6  12        299.03        309.25       120.73 o                         
   0   6  12         37.00          8.99        26.68 o                         
   1   6  12         78.77          0.00        28.70 o                         
   2   6  12       1493.56       1898.45        69.16 o                         
   3   6  12        245.38        303.00        46.40 o                         
   4   6  12        215.53        221.57        40.72 o                         
   5   6  12        318.99        390.13        42.61 o                         
   6   6  12        182.88        181.80        35.03 o                         
   7   6  12         34.53          7.57        30.30 o                         
  -6   7  12          3.09          0.00        47.34 o                         
  -5   7  12        222.45         88.06        68.17 o                         
  -4   7  12        160.11          0.00        57.76 o                         
  -3   7  12         56.68          0.00        54.92 o                         
  -2   7  12         58.78          0.00        44.50 o                         
  -1   7  12        219.87         57.76        49.24 o                         
   0   7  12        842.83        935.10        47.12 o                         
   1   7  12         22.42         29.67        31.13 o                         
   2   7  12        113.65        122.14        48.29 o                         
   3   7  12         45.24          0.95        41.66 o                         
   4   7  12        352.68        468.72        49.24 o                         
   5   7  12         18.87          0.00        34.09 o                         
  -4   8  12         85.97          0.00        57.76 o                         
  -3   8  12        132.99          0.00        66.28 o                         
  -2   8  12        294.22          0.00        57.76 o                         
  -1   8  12         39.72         37.33        30.78 o                         
   0   8  12         59.23          0.00        33.14 o                         
   1   8  12         10.89          0.00        33.76 o                         
   2   8  12        205.58        143.92        63.44 o                         
  -3  -8  13         93.66         84.27        57.76 o                         
  -2  -8  13         93.81          0.00        55.86 o                         
  -1  -8  13        252.05        243.85        43.18 o                         
   0  -8  13         60.23          2.49        39.35 o                         
   1  -8  13        140.25         52.70        51.13 o                         
  -6  -7  13          1.76         54.91        68.17 o                         
  -5  -7  13          1.96         21.78        65.33 o                         
  -4  -7  13        435.68        384.46        77.65 o                         
  -3  -7  13        257.25        233.88        61.55 o                         
  -2  -7  13         13.82         38.82        47.34 o                         
  -1  -7  13        234.59        307.10        41.14 o                         
   0  -7  13        138.46        111.69        87.11 o                         
   1  -7  13        314.31        268.02        43.46 o                         
   2  -7  13         32.18          0.00        46.39 o                         
   3  -7  13        315.84        361.72        49.24 o                         
   4  -7  13         85.26         84.27        39.77 o                         
   5  -7  13         94.08         47.34        36.93 o                         
  -8  -6  13          6.25         22.72        62.49 o                         
  -7  -6  13         42.53          0.00        63.44 o                         
  -6  -6  13        678.49        651.55        85.23 o                         
  -5  -6  13         44.24        124.03        64.38 o                         
  -3  -6  13        458.80        520.83        64.39 o                         
  -2  -6  13        551.77        394.90        60.61 o                         
  -1  -6  13        456.78        497.36        43.52 o                         
   0  -6  13        285.48        253.53        69.60 o                         
   1  -6  13        880.31        998.09       146.33 o                         
   2  -6  13         25.33         12.31        41.66 o                         
   3  -6  13        260.46        172.33        45.45 o                         
   4  -6  13        147.78        260.38        37.87 o                         
   5  -6  13        249.98        326.68        41.66 o                         
   6  -6  13        352.13        282.18        45.45 o                         
  -8  -5  13        250.15        332.36        71.02 o                         
  -7  -5  13        552.58        450.77        74.81 o                         
  -6  -5  13         34.03          0.00        58.70 o                         
  -5  -5  13        845.74        940.48        79.56 o                         
  -4  -5  13       1277.61       1510.91        90.94 o                         
  -3  -5  13        769.45        707.48        48.30 o                         
  -2  -5  13       2999.65       3030.67       109.96 o                         
  -1  -5  13        945.21       1091.02       153.44 o                         
   0  -5  13        282.48        287.88        26.68 o                         
   1  -5  13        984.45       1137.23        94.25 o                         
   2  -5  13       2844.49       3455.97        84.36 o                         
   3  -5  13        743.25       1008.64        50.20 o                         
   4  -5  13        229.38        178.96        36.93 o                         
   5  -5  13        497.05        568.18        44.51 o                         
   6  -5  13        143.73        215.88        40.71 o                         
   7  -5  13        192.45        194.11        41.66 o                         
   8  -5  13        120.93        137.29        42.61 o                         
  -8  -4  13        105.58         48.29        58.70 o                         
  -7  -4  13       1372.55       1173.69        87.15 o                         
  -6  -4  13        234.87        259.45        61.55 o                         
  -5  -4  13       1606.65       1694.01        65.37 o                         
  -4  -4  13       1253.45       1402.03        63.47 o                         
  -3  -4  13       1052.66       1001.24        51.15 o                         
  -2  -4  13        299.02        338.06        39.77 o                         
  -1  -4  13       1407.83       1427.42       110.37 o                         
   0  -4  13       5240.63       5885.15       175.11 o                         
   1  -4  13        791.42        769.87        38.36 o                         
   2  -4  13          9.76          0.00        24.62 o                         
   3  -4  13        158.27        157.18        25.57 o                         
   4  -4  13       2521.74       2601.62        66.34 o                         
   5  -4  13        626.43        569.17        41.67 o                         
   6  -4  13        201.45        155.29        36.93 o                         
   7  -4  13        480.98        349.43        45.45 o                         
   8  -4  13         95.81         76.69        41.66 o                         
   9  -4  13        122.81        117.41        42.61 o                         
  -8  -3  13         25.59         79.53        56.81 o                         
  -7  -3  13        490.34        555.88        43.56 o                         
  -6  -3  13        146.64         79.54        39.77 o                         
  -5  -3  13       3221.90       3123.27       139.38 o                         
  -4  -3  13        106.19         55.86        39.77 o                         
  -3  -3  13       2905.60       2571.42        73.96 o                         
  -2  -3  13       3706.29       3662.52       159.36 o                         
  -1  -3  13       1389.23       1470.60       139.28 o                         
   0  -3  13         43.80         80.48        30.30 o                         
   1  -3  13        204.37        244.68        95.16 o                         
   2  -3  13       6781.06       7862.40       147.24 o                         
   3  -3  13        495.90        506.66        29.36 o                         
   4  -3  13         19.46          0.00        21.78 o                         
   5  -3  13       1392.42       1383.12        54.00 o                         
   6  -3  13        896.48        960.39        47.36 o                         
   7  -3  13        539.05        602.29        44.51 o                         
   8  -3  13         20.04          0.00        36.93 o                         
   9  -3  13        416.09        458.32        49.24 o                         
  -8  -2  13        412.03        331.43        63.45 o                         
  -7  -2  13       1016.74       1032.45        54.94 o                         
  -6  -2  13       3802.16       3999.45       145.11 o                         
  -5  -2  13       2333.73       2381.98        72.99 o                         
  -4  -2  13       2165.96       2207.55        69.19 o                         
  -3  -2  13       5513.55       5456.53       204.17 o                         
  -2  -2  13       1504.02       1632.72        58.75 o                         
  -1  -2  13       6795.09       7217.58       141.64 o                         
   0  -2  13      11593.60      12148.62       191.56 o                         
   1  -2  13       5343.43       5700.01       148.61 o                         
   2  -2  13        162.11        175.17        27.46 o                         
   3  -2  13       1772.18       1674.48        52.12 o                         
   4  -2  13       4710.50       4775.67       100.58 o                         
   5  -2  13       1986.60       1899.97        63.49 o                         
   6  -2  13       1047.36        996.46        32.20 o                         
   7  -2  13        452.61        394.89        41.67 o                         
   8  -2  13        106.38        136.35        37.87 o                         
   9  -2  13        229.91         85.22        44.50 o                         
 -11  -1  13         91.33          6.63        36.93 o                         
 -10  -1  13         33.10          0.00        41.66 o                         
  -9  -1  13        693.14        581.49        47.35 o                         
  -8  -1  13       2387.33       2198.68        63.50 o                         
  -7  -1  13       1032.46       1068.32        31.34 o                         
  -6  -1  13        145.58        180.64        50.66 o                         
  -5  -1  13       1266.00       1218.67        32.31 o                         
  -4  -1  13       9435.39       9567.38       219.35 o                         
  -3  -1  13       4205.53       4282.19       402.89 o                         
  -2  -1  13       3245.89       3464.71        94.64 o                         
  -1  -1  13       5900.01       5736.16       106.20 o                         
   0  -1  13       2072.98       2118.64        44.20 o                         
   1  -1  13      12527.03      13378.65       110.25 o                         
   2  -1  13       4991.56       5388.37        97.32 o                         
   3  -1  13       5157.60       5785.40       302.37 o                         
   4  -1  13       2014.61       1995.18       351.13 o                         
   5  -1  13       2548.86       2725.95       377.73 o                         
   6  -1  13        257.38        202.17        38.82 o                         
   7  -1  13        328.94        298.81        50.19 o                         
   8  -1  13       1189.00       1235.16        53.04 o                         
   9  -1  13        152.32         65.49        71.49 o                         
  10  -1  13          3.50         24.62        28.40 o                         
 -11   0  13        161.20        226.30        43.56 o                         
 -10   0  13        496.00        662.88        47.35 o                         
  -9   0  13        849.78        857.88       165.27 o                         
  -8   0  13          8.82         29.84        24.62 o                         
  -7   0  13         33.92         73.73        20.32 o                         
  -6   0  13       5715.34       5648.90        97.39 o                         
  -5   0  13        414.25        411.70        28.41 o                         
  -4   0  13        996.67        969.51        29.94 o                         
  -3   0  13       2394.42       2276.64       112.35 o                         
  -2   0  13       7487.94       7699.72       441.35 o                         
  -1   0  13       8598.04       8616.02       159.54 o                         
   0   0  13        205.90        213.55        18.18 o                         
   1   0  13       6087.70       6190.80        77.91 o                         
   2   0  13        204.88        171.09        21.78 o                         
   3   0  13       3461.13       3640.59       244.73 o                         
   4   0  13        380.12        407.34        27.46 o                         
   5   0  13        590.79        594.09        52.56 o                         
   6   0  13       3794.97       3715.59       343.76 o                         
   7   0  13        289.92        293.30        26.99 o                         
   8   0  13        186.60        249.83        58.23 o                         
   9   0  13          2.03          0.00        21.50 o                         
  10   0  13        659.02        982.99        37.88 o                         
 -11   1  13        136.18         13.26        41.66 o                         
 -10   1  13         37.21          0.00        37.87 o                         
  -9   1  13        795.38        708.71        42.05 o                         
  -8   1  13       2490.77       2785.76       191.44 o                         
  -7   1  13       1094.19       1122.47        70.10 o                         
  -6   1  13        131.59        138.96        24.15 o                         
  -5   1  13       1242.33       1148.67        32.91 o                         
  -4   1  13      10020.13       9593.40       274.15 o                         
  -3   1  13       4150.81       4243.90        92.00 o                         
  -2   1  13       3192.22       3290.72        98.66 o                         
  -1   1  13       6490.21       6267.63       164.11 o                         
   0   1  13       1581.31       1599.16        26.00 o                         
   1   1  13      11837.25      12003.99       263.39 o                         
   2   1  13       4889.28       5120.40        87.45 o                         
   3   1  13       5334.52       5492.20        83.05 o                         
   4   1  13       2302.10       2361.37       134.12 o                         
   5   1  13       2300.44       2189.95        67.29 o                         
   6   1  13        190.16        117.90        77.64 o                         
   7   1  13        220.82        274.01       158.60 o                         
   8   1  13       1173.44       1439.75        60.62 o                         
   9   1  13        152.25        121.27       100.84 o                         
  10   1  13          5.29          0.00        25.56 o                         
 -11   2  13         96.62        151.49        40.71 o                         
 -10   2  13        152.67        299.21        43.56 o                         
  -9   2  13        497.28        663.83        47.35 o                         
  -8   2  13        307.90        393.92        44.51 o                         
  -7   2  13        792.64       1097.71        38.83 o                         
  -6   2  13       3686.60       4015.37        99.58 o                         
  -5   2  13       2415.20       2840.86       109.96 o                         
  -4   2  13       2063.14       2179.00        69.19 o                         
  -3   2  13       5215.62       6120.28       176.60 o                         
  -2   2  13       1578.03       1841.27        57.81 o                         
  -1   2  13       7329.13       8098.63       185.40 o                         
   0   2  13      11834.80      11866.46       149.93 o                         
   1   2  13       5362.61       5946.05       391.24 o                         
   2   2  13        106.85        154.34        22.72 o                         
   3   2  13       1658.46       1959.60        51.17 o                         
   4   2  13       4697.05       4538.42        89.19 o                         
   5   2  13       1893.96       1959.59        54.01 o                         
   6   2  13        969.67       1145.13        38.83 o                         
   7   2  13        507.57        696.03        33.14 o                         
   8   2  13        119.14        134.45        26.51 o                         
   9   2  13        237.52        339.93        31.25 o                         
  10   2  13        139.41        218.72        28.41 o                         
 -11   3  13         62.56          0.00        39.77 o                         
 -10   3  13        334.98        176.13        51.13 o                         
  -9   3  13        237.76        146.77        44.50 o                         
  -8   3  13         15.56          0.00        42.61 o                         
  -7   3  13        458.44        504.74        34.09 o                         
  -5   3  13       3246.83       3690.31        77.75 o                         
  -4   3  13         65.26         14.20        34.09 o                         
  -3   3  13       2987.55       3666.70       132.75 o                         
  -2   3  13       4157.66       4205.13       133.78 o                         
  -1   3  13       1472.96       1801.25        63.48 o                         
   0   3  13         67.27         79.75        25.56 o                         
   1   3  13        252.48        268.91        80.49 o                         
   2   3  13       6825.00       7352.45       138.69 o                         
   3   3  13        446.49        482.02        30.30 o                         
   4   3  13         45.21         52.08        18.94 o                         
   6   3  13        775.78        569.20        37.88 o                         
   7   3  13        489.36        419.51        36.93 o                         
   8   3  13         22.99         24.62        25.56 o                         
   9   3  13        414.29        327.64        36.93 o                         
 -10   4  13         11.81         21.78        41.66 o                         
  -9   4  13        261.35        421.37        50.19 o                         
  -8   4  13        123.54        113.62        45.45 o                         
  -7   4  13       1330.19       1936.23        70.10 o                         
  -6   4  13        219.09        213.05        49.24 o                         
  -5   4  13       1558.39       2165.79        86.21 o                         
  -4   4  13       1316.96       1671.11        52.10 o                         
  -3   4  13       1175.58       1505.26        50.21 o                         
  -2   4  13        151.55        196.95        31.25 o                         
  -1   4  13       1687.89       1918.87       235.94 o                         
   0   4  13       5521.54       6414.11       588.99 o                         
   1   4  13        754.28        648.49        25.10 o                         
   2   4  13         17.26         44.50        23.67 o                         
   4   4  13       2458.11       2545.64        62.55 o                         
   5   4  13        639.96        728.27        36.93 o                         
   6   4  13        136.81        122.14        29.35 o                         
   7   4  13        463.46        559.65        36.93 o                         
   8   4  13         94.42        147.71        29.35 o                         
   9   4  13        111.81        167.59        30.30 o                         
  -9   5  13        141.80        162.86        53.02 o                         
  -8   5  13        223.21        277.43        54.92 o                         
  -7   5  13        575.46        596.61        67.24 o                         
  -6   5  13         26.11          9.47        44.50 o                         
  -5   5  13        782.46        877.95        73.87 o                         
  -4   5  13       1316.68       1401.05        77.68 o                         
  -3   5  13        732.69       1035.16        49.25 o                         
  -2   5  13       2856.01       3184.06        88.16 o                         
  -1   5  13        841.03        906.18        38.83 o                         
   0   5  13        381.97        298.40        87.59 o                         
   1   5  13       1116.68       1158.97       161.98 o                         
   2   5  13       2898.63       3698.70        81.52 o                         
   3   5  13        685.00        797.42        48.30 o                         
   4   5  13        273.36        318.16        36.93 o                         
   5   5  13        457.35        577.65        41.67 o                         
   6   5  13        181.21          0.00        35.03 o                         
   7   5  13        168.92         39.77        34.09 o                         
   8   5  13        121.77         99.42        31.25 o                         
  -8   6  13          5.16         31.24        46.39 o                         
  -7   6  13         50.87        146.76        53.02 o                         
  -6   6  13        658.61        811.59        71.03 o                         
  -5   6  13         40.45          3.79        54.92 o                         
  -4   6  13         35.09          7.57        53.97 o                         
  -3   6  13        532.77        798.31        67.24 o                         
  -2   6  13        737.57        780.38        64.40 o                         
  -1   6  13        498.88        413.71        56.35 o                         
   0   6  13        233.56         97.85        86.64 o                         
   1   6  13        890.57        847.33       151.54 o                         
   2   6  13         39.85          0.00        38.82 o                         
   3   6  13        297.99        234.83        47.35 o                         
   4   6  13        137.30        131.61        41.66 o                         
   5   6  13        269.52        327.62        42.61 o                         
   6   6  13        366.53        427.06        40.72 o                         
  -6   7  13          1.47          0.95        58.70 o                         
  -5   7  13          1.85         35.03        54.91 o                         
  -4   7  13        436.24        107.00        69.13 o                         
  -3   7  13        257.40          0.00        61.55 o                         
  -2   7  13         17.71          3.79        44.50 o                         
  -1   7  13        259.47        125.99       110.79 o                         
   0   7  13        119.42         18.56        31.75 o                         
   1   7  13        271.23        177.01        79.54 o                         
   2   7  13         36.82          0.00        45.45 o                         
   3   7  13        322.83        447.89        53.97 o                         
   4   7  13         77.27        114.57        43.55 o                         
   5   7  13         76.31          0.00        36.93 o                         
  -3   8  13         92.16         61.54        54.92 o                         
  -2   8  13         70.07         22.72        53.97 o                         
  -1   8  13        239.04          0.00        47.34 o                         
   0   8  13         51.16          2.41        33.46 o                         
   1   8  13        146.23          0.00        50.18 o                         
  -2  -8  14        163.09        168.54        57.76 o                         
  -1  -8  14         85.03         82.11        39.73 o                         
   0  -8  14         42.41          0.00        41.74 o                         
  -6  -7  14         10.68          0.00        65.33 o                         
  -5  -7  14         33.56         52.07        65.33 o                         
  -4  -7  14         61.11         94.68        64.38 o                         
  -3  -7  14        317.03        386.34        64.39 o                         
  -2  -7  14        205.55        208.31        55.87 o                         
  -1  -7  14         90.35         93.26        40.15 o                         
   0  -7  14        475.29        581.66        68.65 o                         
   1  -7  14          0.99         28.18        37.15 o                         
   2  -7  14        104.75        160.96        49.24 o                         
   3  -7  14          1.73          0.00        45.45 o                         
   4  -7  14        268.97        363.60        46.40 o                         
  -8  -6  14         47.44          0.00        72.91 o                         
  -7  -6  14         56.68         42.61        71.01 o                         
  -6  -6  14         19.11          4.73        65.33 o                         
  -5  -6  14        531.65        552.09        85.23 o                         
  -4  -6  14         66.52        135.40        60.60 o                         
  -3  -6  14        374.45        474.41        60.60 o                         
  -2  -6  14        421.76        467.79        59.66 o                         
  -1  -6  14        387.43        406.77        67.71 o                         
   0  -6  14        167.94        162.40        81.43 o                         
   1  -6  14        129.23         50.18        51.13 o                         
   2  -6  14        816.05        845.74        65.35 o                         
   3  -6  14         99.30         17.99        44.50 o                         
   4  -6  14         70.17        132.56        36.93 o                         
   5  -6  14         68.69        148.65        37.87 o                         
   6  -6  14        112.97        108.89        42.61 o                         
  -7  -5  14        402.98        587.10        77.65 o                         
  -6  -5  14        354.03        417.59        71.02 o                         
  -5  -5  14        378.62        530.29        75.76 o                         
  -4  -5  14        574.63        819.17        71.97 o                         
  -3  -5  14        499.31        341.86        59.66 o                         
  -2  -5  14       1696.25       1553.82        56.85 o                         
  -1  -5  14       1266.12       1518.31       185.67 o                         
   0  -5  14       2513.70       2804.28        67.33 o                         
   1  -5  14        329.89        373.71        99.43 o                         
   2  -5  14         75.42        142.03        39.77 o                         
   3  -5  14       1646.21       1856.89        61.58 o                         
   4  -5  14        470.76        625.95        45.45 o                         
   5  -5  14        374.70        456.42        43.56 o                         
   6  -5  14        256.35        224.41        42.61 o                         
  -8  -4  14        632.04        459.30        78.60 o                         
  -7  -4  14         15.53          2.84        60.60 o                         
  -6  -4  14        604.51        537.91        71.97 o                         
  -5  -4  14        477.28        435.61        48.30 o                         
  -4  -4  14       3879.01       4603.26       144.15 o                         
  -3  -4  14       1742.18       1630.68        60.64 o                         
  -2  -4  14        327.31        343.74        39.77 o                         
  -1  -4  14        845.90        775.83        31.81 o                         
   0  -4  14        311.49        355.92       110.79 o                         
   1  -4  14       5258.28       6079.73       138.55 o                         
   2  -4  14        404.16        321.97        33.14 o                         
   3  -4  14        698.66        800.28        35.04 o                         
   4  -4  14        488.49        534.10        39.77 o                         
   5  -4  14       1006.13       1017.25        49.25 o                         
   6  -4  14         99.48         17.99        35.03 o                         
   7  -4  14         94.54         61.54        37.87 o                         
   8  -4  14        441.45        232.95        48.29 o                         
  -8  -3  14        170.16        185.59        61.55 o                         
  -7  -3  14        157.91        142.03        57.76 o                         
  -6  -3  14       2639.50       2715.54       111.84 o                         
  -5  -3  14        323.84        256.62        44.51 o                         
  -4  -3  14        325.10        202.65        42.61 o                         
  -3  -3  14        295.21        133.52        38.82 o                         
  -2  -3  14       3215.20       3682.21       164.05 o                         
  -1  -3  14       4265.07       4357.21       338.25 o                         
   0  -3  14        427.08        525.17        27.78 o                         
   1  -3  14       1939.99       1991.49       128.89 o                         
   2  -3  14         88.05        109.83        26.51 o                         
   3  -3  14       3499.52       3648.00        91.98 o                         
   4  -3  14        106.85         89.00        23.67 o                         
   5  -3  14        316.13        309.64        25.57 o                         
   6  -3  14       1208.31       1179.31        50.20 o                         
   7  -3  14        151.38        179.90        38.82 o                         
   8  -3  14         29.55         69.12        38.82 o                         
   9  -3  14         20.79         10.41        38.82 o                         
  -8  -2  14       1494.34       1415.33        87.16 o                         
  -7  -2  14         17.50          0.00        38.82 o                         
  -6  -2  14        321.47        271.77        44.51 o                         
  -5  -2  14       2959.54       2891.71        88.17 o                         
  -4  -2  14       4322.75       4490.72       173.63 o                         
  -3  -2  14       3961.03       3475.21       100.57 o                         
  -2  -2  14       1794.05       1860.35        69.18 o                         
  -1  -2  14       5107.37       5041.54       232.61 o                         
   0  -2  14       1346.88       1611.56        92.85 o                         
   1  -2  14       9965.59      10093.67       133.20 o                         
   2  -2  14       5232.00       6204.52       140.49 o                         
   3  -2  14        995.28       1061.87        36.00 o                         
   4  -2  14       1608.85       1545.35        65.38 o                         
   5  -2  14       1312.66       1380.25        37.89 o                         
   6  -2  14        668.66        561.60        39.78 o                         
   7  -2  14        549.18        562.52        45.46 o                         
   8  -2  14        703.80        533.18        50.19 o                         
   9  -2  14         54.49         44.50        41.66 o                         
 -11  -1  14        140.86          0.00        40.71 o                         
 -10  -1  14        126.69          0.00        38.82 o                         
  -9  -1  14        243.16        205.48        40.72 o                         
  -8  -1  14        636.49        359.06        39.73 o                         
  -7  -1  14       3421.89       3421.74       269.75 o                         
  -6  -1  14        847.94        747.04        35.99 o                         
  -5  -1  14       1446.98       1414.71        59.69 o                         
  -4  -1  14       3052.73       2838.93       124.70 o                         
  -3  -1  14       7179.26       7433.32       145.60 o                         
  -2  -1  14       3135.34       3564.95        87.73 o                         
  -1  -1  14       1482.26       1457.71        27.34 o                         
   0  -1  14      12768.23      13051.76       257.69 o                         
   1  -1  14         87.17         45.08        11.54 o                         
   2  -1  14        796.66        757.37        23.10 o                         
   3  -1  14       2266.93       2571.89        64.30 o                         
   4  -1  14       5751.64       6326.42       613.74 o                         
   5  -1  14       2914.78       3016.00       529.93 o                         
   6  -1  14        492.44        401.42        18.41 o                         
   7  -1  14        556.47        554.46        29.83 o                         
   8  -1  14         97.25         90.13        85.22 o                         
   9  -1  14        472.41        420.54        63.92 o                         
  10  -1  14         81.43        188.42        32.19 o                         
 -11   0  14          7.86         36.93        36.93 o                         
 -10   0  14        396.86        456.42        46.40 o                         
  -9   0  14       1082.86       1149.58       129.76 o                         
  -8   0  14         95.40        136.85        30.54 o                         
  -7   0  14        624.40        784.47        27.33 o                         
  -6   0  14          1.34         58.19        20.64 o                         
  -5   0  14       4356.36       4151.76        93.68 o                         
  -4   0  14       1063.11       1182.01        33.17 o                         
  -3   0  14        627.16        669.77        59.20 o                         
  -2   0  14       7541.29       7424.29       141.95 o                         
  -1   0  14       4442.05       4303.32        95.69 o                         
   0   0  14       1559.70       1596.96        25.82 o                         
   1   0  14        201.11        202.60        22.43 o                         
   2   0  14      11994.36      11648.43       304.45 o                         
   3   0  14        688.26        741.09       139.23 o                         
   4   0  14        175.53        236.08        32.67 o                         
   5   0  14         23.78         44.22        13.19 o                         
   6   0  14       1245.49       1201.20        58.73 o                         
   7   0  14       1079.25       1127.66       156.29 o                         
   8   0  14         10.76         23.06        20.84 o                         
   9   0  14        319.61        283.76        26.78 o                         
  10   0  14         31.84         91.84        28.40 o                         
 -10   1  14         96.65          0.00        38.82 o                         
  -9   1  14        177.94        145.72        34.98 o                         
  -8   1  14        801.83        709.14        44.04 o                         
  -7   1  14       3629.34       3960.68       274.99 o                         
  -6   1  14        643.15        576.77        27.99 o                         
  -5   1  14       1212.92       1057.90        84.32 o                         
  -4   1  14       2447.54       2378.86       133.67 o                         
  -3   1  14       7276.80       7441.25       496.66 o                         
  -2   1  14       3628.89       3994.42       138.52 o                         
  -1   1  14       1179.40       1175.33        70.01 o                         
   0   1  14      12540.46      12225.20       261.10 o                         
   1   1  14        276.19        279.24        12.65 o                         
   2   1  14        754.45        737.90        21.31 o                         
   3   1  14       2257.18       2302.55        75.36 o                         
   4   1  14       5461.72       5444.94        69.85 o                         
   5   1  14       3394.02       3210.42        49.65 o                         
   6   1  14        548.51        429.36        99.91 o                         
   7   1  14        621.60        652.24        54.45 o                         
   8   1  14         75.91         27.83        36.93 o                         
   9   1  14        512.70        490.22        74.81 o                         
  10   1  14         82.48         99.42        27.46 o                         
 -11   2  14        152.97        195.05        44.50 o                         
 -10   2  14         91.25        250.91        47.34 o                         
  -9   2  14        435.63        582.38        46.40 o                         
  -8   2  14       1558.81       2187.47        66.32 o                         
  -7   2  14         54.11        101.31        26.51 o                         
  -6   2  14        268.72        367.40        34.09 o                         
  -5   2  14       2778.81       3264.99       109.97 o                         
  -4   2  14       4718.14       5083.76       138.55 o                         
  -3   2  14       4125.12       4986.02       152.76 o                         
  -2   2  14       1758.22       1711.53        52.12 o                         
  -1   2  14       4837.66       5132.74       149.99 o                         
   0   2  14       1325.32       1545.70        96.17 o                         
   1   2  14      10450.70      11272.37       564.04 o                         
   2   2  14       5431.23       6151.02       128.17 o                         
   3   2  14       1092.16       1230.54        39.79 o                         
   4   2  14       1668.84       1783.21        59.69 o                         
   5   2  14       1582.82       1708.22        48.32 o                         
   6   2  14        757.27        808.81        35.99 o                         
   7   2  14        523.36        768.95        34.09 o                         
   8   2  14        643.91        925.23        35.99 o                         
   9   2  14         54.74         29.35        27.46 o                         
 -11   3  14         39.39         25.56        41.66 o                         
 -10   3  14        273.48        279.33        51.13 o                         
  -9   3  14        230.63        235.77        48.29 o                         
  -8   3  14        186.50        134.46        47.34 o                         
  -7   3  14        137.92         30.30        45.45 o                         
  -6   3  14       2624.61       3070.00        57.82 o                         
  -5   3  14        328.45        233.89        39.77 o                         
  -4   3  14        468.20        375.96        43.56 o                         
  -3   3  14        333.52        286.93        37.88 o                         
  -2   3  14       2889.88       2852.95       112.83 o                         
  -1   3  14       4130.62       4774.04       131.87 o                         
   0   3  14        390.30        432.23        22.77 o                         
   1   3  14       1845.10       1872.47        40.54 o                         
   2   3  14        109.07         91.84        23.67 o                         
   3   3  14       3498.82       4001.71        87.24 o                         
   4   3  14        241.40        218.73        21.78 o                         
   5   3  14        331.19        191.28        22.73 o                         
   6   3  14       1299.83       1367.85        46.42 o                         
   7   3  14        164.54         64.39        31.25 o                         
   8   3  14         30.31          0.00        26.51 o                         
   9   3  14         13.97          0.00        27.46 o                         
 -10   4  14         59.26          0.00        44.50 o                         
  -9   4  14         72.76         89.00        47.34 o                         
  -8   4  14        642.63       1012.36        59.66 o                         
  -7   4  14         37.34         66.28        44.50 o                         
  -6   4  14        582.26        675.22        58.72 o                         
  -5   4  14        454.67        489.59        38.83 o                         
  -4   4  14       3759.17       4573.63       104.31 o                         
  -3   4  14       1425.60       1972.47        54.95 o                         
  -2   4  14        380.45        424.24        35.98 o                         
  -1   4  14        656.99        630.19       128.80 o                         
   0   4  14        253.40        257.31        47.82 o                         
   1   4  14       5116.80       6297.66       413.26 o                         
   2   4  14        356.06        332.38        30.30 o                         
   3   4  14        618.26        673.35        34.09 o                         
   4   4  14        516.13        569.15        41.67 o                         
   5   4  14        915.47       1092.04        43.57 o                         
   6   4  14        108.80        111.73        29.35 o                         
   7   4  14         68.68        131.61        30.30 o                         
   8   4  14        448.11        615.51        36.93 o                         
  -9   5  14         79.11         35.98        47.34 o                         
  -8   5  14         40.43          0.00        48.29 o                         
  -7   5  14        391.78        396.77        62.50 o                         
  -6   5  14        334.17        190.33        57.76 o                         
  -5   5  14        438.35        190.34        62.50 o                         
  -4   5  14        542.22        412.89        62.50 o                         
  -3   5  14        554.53        465.93        63.45 o                         
  -2   5  14       1615.01       1696.83        49.27 o                         
  -1   5  14       1203.88       1407.26        38.36 o                         
   0   5  14       2548.57       2810.23       222.73 o                         
   1   5  14        340.43        313.88       139.20 o                         
   2   5  14        105.78         61.54        37.87 o                         
   3   5  14       1657.91       2089.96        64.42 o                         
   4   5  14        529.69        687.51        45.46 o                         
   5   5  14        376.76        358.89        40.72 o                         
   6   5  14        226.52          0.00        35.03 o                         
   7   5  14        143.89          0.00        34.09 o                         
  -8   6  14         46.50          8.52        49.23 o                         
  -7   6  14         56.04          0.00        54.92 o                         
  -6   6  14         36.55         52.07        51.13 o                         
  -5   6  14        480.33        624.05        71.97 o                         
  -4   6  14         64.60         41.66        57.76 o                         
  -3   6  14        370.63        467.78        62.50 o                         
  -2   6  14        365.60        279.34        55.87 o                         
  -1   6  14        449.79        201.88        57.76 o                         
   0   6  14        159.98         41.19        31.47 o                         
   1   6  14        164.11         33.97        33.61 o                         
   2   6  14        854.99       1019.07        63.46 o                         
   3   6  14         93.70         91.84        42.61 o                         
   4   6  14         72.26         50.18        37.87 o                         
   5   6  14         69.46         20.83        36.93 o                         
   6   6  14        136.17        136.35        36.93 o                         
  -6   7  14          6.31         43.55        57.76 o                         
  -4   7  14         37.67         13.26        53.02 o                         
  -3   7  14        311.94         30.30        68.18 o                         
  -2   7  14        221.22          0.00        52.08 o                         
  -1   7  14         89.22          0.00        33.77 o                         
   0   7  14        478.01        353.08       248.58 o                         
   1   7  14          0.78          1.40        30.46 o                         
   2   7  14        105.73         92.79        46.40 o                         
   3   7  14          0.78          0.00        40.71 o                         
   4   7  14        237.93        374.96        49.24 o                         
  -2   8  14        183.48          0.00        53.97 o                         
  -1   8  14         68.11          0.00        33.14 o                         
   0   8  14         35.76          0.00        34.12 o                         
  -5  -7  15          5.83          0.00        66.28 o                         
  -4  -7  15         88.00        156.23        61.54 o                         
  -3  -7  15        212.62        237.66        59.65 o                         
  -2  -7  15        247.87        201.69        58.71 o                         
  -1  -7  15          2.60         13.40        35.41 o                         
   0  -7  15         53.22          1.98        40.01 o                         
   1  -7  15        497.29        614.94        50.55 o                         
   2  -7  15         17.20         99.42        46.39 o                         
   4  -7  15         19.23        144.86        39.77 o                         
  -7  -6  15        123.02         80.48        72.91 o                         
  -6  -6  15        250.94        124.04        76.70 o                         
  -5  -6  15         13.49          0.00        61.54 o                         
  -4  -6  15        271.18        350.35        66.28 o                         
  -3  -6  15        122.21        217.77        56.81 o                         
  -2  -6  15        515.21        469.70        65.34 o                         
  -1  -6  15        908.07       1075.49        51.55 o                         
   0  -6  15         67.00         47.16        34.44 o                         
   1  -6  15         91.12         69.91        35.81 o                         
   2  -6  15         59.88         35.98        44.50 o                         
   3  -6  15        984.95        913.03        64.40 o                         
   5  -6  15         23.28         41.66        37.87 o                         
   6  -6  15        179.78        131.61        41.66 o                         
  -8  -5  15         79.41        112.67        68.17 o                         
  -7  -5  15         10.05          0.00        64.38 o                         
  -6  -5  15        337.27        362.67        73.86 o                         
  -5  -5  15        506.49        594.70        75.76 o                         
  -4  -5  15        810.70       1009.60        79.56 o                         
  -3  -5  15        521.72        393.00        62.50 o                         
  -2  -5  15        842.08        780.42        67.25 o                         
  -1  -5  15        507.84        563.79        63.92 o                         
   0  -5  15        464.17        565.94        74.81 o                         
   1  -5  15       1135.04       1338.11        48.56 o                         
   2  -5  15        628.12        771.83        54.93 o                         
   3  -5  15        108.57        160.96        40.71 o                         
   4  -5  15        203.23        249.97        38.82 o                         
   5  -5  15        245.29        331.41        42.61 o                         
   6  -5  15        131.30        160.96        39.77 o                         
   7  -5  15        173.68        209.26        41.66 o                         
  -8  -4  15        110.29        196.00        65.33 o                         
  -7  -4  15       1097.36       1062.73        90.93 o                         
  -6  -4  15         39.77         69.12        62.49 o                         
  -5  -4  15         17.39         57.76        57.76 o                         
  -4  -4  15        400.32        436.55        46.40 o                         
  -3  -4  15       2514.85       2335.39       104.26 o                         
  -2  -4  15        889.33        869.50        48.31 o                         
  -1  -4  15        203.74        168.77        47.34 o                         
   0  -4  15       2047.65       2219.25        54.64 o                         
   1  -4  15         26.29         18.94        30.30 o                         
   2  -4  15       1580.51       1696.83        49.27 o                         
   3  -4  15         69.16         48.29        24.62 o                         
   4  -4  15       1723.85       1831.38        58.74 o                         
   5  -4  15        692.17        806.88        47.35 o                         
   6  -4  15        212.52        160.02        39.77 o                         
   7  -4  15          8.23         57.76        35.98 o                         
   8  -4  15         22.47         11.36        38.82 o                         
  -8  -3  15         35.17         32.19        59.65 o                         
  -7  -3  15        224.76         50.18        59.65 o                         
  -6  -3  15        242.68        262.29        42.61 o                         
  -5  -3  15       5440.57       5612.21       157.53 o                         
  -4  -3  15        650.77        569.19        51.14 o                         
  -3  -3  15        438.53        235.80        42.61 o                         
  -2  -3  15        983.32        938.72        50.20 o                         
  -1  -3  15       1446.35       1442.04        86.69 o                         
   0  -3  15       4625.61       5191.90       100.96 o                         
   1  -3  15        708.10        765.66        89.50 o                         
   2  -3  15       4051.97       4529.15       110.03 o                         
   3  -3  15        318.38        295.44        28.41 o                         
   4  -3  15       1162.71       1012.61        36.00 o                         
   5  -3  15         25.57         85.21        32.19 o                         
   6  -3  15        498.31        496.22        42.61 o                         
   7  -3  15        851.55        938.56        52.09 o                         
   8  -3  15         53.64          8.52        40.71 o                         
   9  -3  15         20.44         35.98        40.71 o                         
  -8  -2  15        468.19        332.39        73.86 o                         
  -7  -2  15       1242.26       1300.60        57.78 o                         
  -6  -2  15        461.74        450.77        48.30 o                         
  -5  -2  15        310.69        241.47        43.56 o                         
  -4  -2  15       1279.93       1388.85        59.68 o                         
  -3  -2  15       4618.91       4607.16       111.98 o                         
  -2  -2  15       2949.88       3058.95       146.03 o                         
  -1  -2  15       1987.38       1994.31        49.09 o                         
   0  -2  15       4912.71       5371.08       332.68 o                         
   1  -2  15        177.15        137.87        29.83 o                         
   2  -2  15       2696.76       2827.95       101.44 o                         
   3  -2  15       1773.09       1937.78        52.12 o                         
   4  -2  15       2669.72       2681.58        72.04 o                         
   5  -2  15       1063.25       1136.65        34.10 o                         
   6  -2  15        926.74        777.60        46.41 o                         
   7  -2  15        155.98        124.04        39.77 o                         
   8  -2  15         76.13         49.24        38.82 o                         
   9  -2  15        511.40        295.45        51.14 o                         
 -11  -1  15        153.04         66.28        43.56 o                         
 -10  -1  15        172.47         15.15        40.72 o                         
  -9  -1  15        376.51        228.21        42.61 o                         
  -8  -1  15       1204.62       1139.93       103.25 o                         
  -7  -1  15        256.74        275.56        25.57 o                         
  -6  -1  15       1409.75       1271.62        34.50 o                         
  -5  -1  15        790.91        807.36        84.77 o                         
  -4  -1  15       3829.62       3700.68        80.68 o                         
  -3  -1  15       4079.90       4207.52       111.85 o                         
  -2  -1  15       2715.33       2851.82        63.52 o                         
  -1  -1  15        468.31        391.33        30.63 o                         
   0  -1  15       2138.44       2206.82        64.03 o                         
   1  -1  15      10316.46      10902.84       189.54 o                         
   2  -1  15        504.00        468.93        39.30 o                         
   3  -1  15        388.88        430.61        70.08 o                         
   4  -1  15       1004.86       1106.57       249.12 o                         
   5  -1  15       4021.79       4285.33       441.00 o                         
   6  -1  15        739.01        831.31        98.97 o                         
   7  -1  15        276.03        224.73        35.98 o                         
   8  -1  15        700.72        765.20        50.19 o                         
   9  -1  15         11.49          7.15        23.81 o                         
 -11   0  15          0.14         24.62        37.87 o                         
 -10   0  15        159.08        202.63        42.61 o                         
  -9   0  15        494.41        604.01        56.82 o                         
  -8   0  15       1924.79       2016.02       201.82 o                         
  -7   0  15        108.30        125.33        22.42 o                         
  -6   0  15       3802.23       3771.32       102.90 o                         
  -5   0  15        454.83        471.67        26.62 o                         
  -4   0  15       5654.04       5533.34       117.46 o                         
  -3   0  15        608.40        774.94        68.67 o                         
  -2   0  15       3816.81       3575.38       242.89 o                         
  -1   0  15      15133.15      14964.73       353.50 o                         
   0   0  15        256.79        264.66        15.99 o                         
   1   0  15         30.27         28.22        11.46 o                         
   2   0  15          8.51         30.38        27.46 o                         
   3   0  15       6630.26       6596.93       315.81 o                         
   4   0  15        979.51        998.15       111.30 o                         
   5   0  15        201.40        237.79        48.29 o                         
   6   0  15       1204.64       1334.82       174.77 o                         
   7   0  15        332.69        345.01        56.82 o                         
   8   0  15        375.31        445.55       141.09 o                         
   9   0  15         10.88          5.89        22.59 o                         
 -11   1  15        182.46          3.79        46.40 o                         
 -10   1  15        144.46          3.79        43.56 o                         
  -9   1  15        427.69        258.47        77.18 o                         
  -8   1  15       1058.21       1195.76        56.36 o                         
  -7   1  15        195.84        177.24        24.79 o                         
  -6   1  15       1225.76       1023.81        33.17 o                         
  -5   1  15        898.83        724.97        43.10 o                         
  -4   1  15       3956.14       3848.26       226.73 o                         
  -3   1  15       3623.62       3627.61       288.37 o                         
  -2   1  15       2255.78       2333.27        95.27 o                         
  -1   1  15        433.29        334.16        42.82 o                         
   0   1  15       1687.13       1767.29        41.72 o                         
   1   1  15       9715.85       9948.88       231.30 o                         
   2   1  15        422.25        450.55        45.46 o                         
   3   1  15        316.95        364.57        34.56 o                         
   4   1  15        953.19        788.59        23.04 o                         
   5   1  15       3500.29       3536.83        48.06 o                         
   6   1  15        675.37        654.74        32.20 o                         
   7   1  15        247.19        209.60        37.88 o                         
   8   1  15        758.90        684.54       106.54 o                         
   9   1  15         12.89         14.10        24.34 o                         
 -11   2  15         48.96         63.44        41.66 o                         
 -10   2  15        203.28        236.72        46.40 o                         
  -9   2  15         93.47        149.60        41.66 o                         
  -8   2  15        446.66        551.13        49.24 o                         
  -7   2  15       1181.90       1695.58        42.63 o                         
  -6   2  15        492.07        638.28        35.04 o                         
  -5   2  15        389.82        401.52        35.04 o                         
  -4   2  15       1119.07       1361.28        47.37 o                         
  -3   2  15       4749.30       5517.56       152.79 o                         
  -2   2  15       2838.80       3145.06       123.26 o                         
  -1   2  15       2271.52       2602.00        72.04 o                         
   0   2  15       5286.07       5711.31       115.35 o                         
   1   2  15        224.58        203.19        65.81 o                         
   2   2  15       2685.59       2918.95        91.01 o                         
   3   2  15       1719.69       2128.18        72.01 o                         
   4   2  15       2989.88       3132.25        68.26 o                         
   5   2  15        983.68       1225.65        40.73 o                         
   6   2  15        929.70       1062.69        38.83 o                         
   7   2  15        168.41        231.98        29.35 o                         
   8   2  15         75.80         87.11        26.51 o                         
   9   2  15        494.96        743.36        36.93 o                         
 -10   3  15        207.64         61.55        52.08 o                         
  -9   3  15        456.02        475.37        55.87 o                         
  -8   3  15         53.19         78.59        43.55 o                         
  -7   3  15        230.79        106.05        47.34 o                         
  -6   3  15        255.58         42.61        34.09 o                         
  -5   3  15       5336.82       6577.03       129.05 o                         
  -4   3  15        692.60        595.72        46.41 o                         
  -3   3  15        462.49        456.46        40.72 o                         
  -2   3  15       1085.39       1013.60        43.58 o                         
  -1   3  15       1111.51       1197.39        43.58 o                         
   0   3  15       4753.63       5169.38       220.15 o                         
   1   3  15        718.30        752.09        24.78 o                         
   2   3  15       4009.88       4409.56       101.49 o                         
   3   3  15        272.49        321.00        28.41 o                         
   4   3  15       1069.82       1091.19        31.26 o                         
   5   3  15         45.74          7.57        29.35 o                         
   6   3  15        481.96        285.04        34.09 o                         
   7   3  15        855.05       1033.27        43.57 o                         
   8   3  15         35.54          8.52        26.51 o                         
   9   3  15         16.14         77.64        27.46 o                         
 -10   4  15         81.17        106.99        49.24 o                         
  -9   4  15         48.18         77.64        44.50 o                         
  -8   4  15        116.56        210.20        51.13 o                         
  -7   4  15       1068.61       1699.22        73.88 o                         
  -6   4  15         67.44        121.19        46.39 o                         
  -5   4  15         20.15         44.50        46.39 o                         
  -4   4  15        500.16        496.23        40.72 o                         
  -3   4  15       2680.51       3449.30       105.21 o                         
  -2   4  15        957.14       1058.02        40.73 o                         
  -1   4  15        237.88        231.38        89.96 o                         
   0   4  15       1926.87       2257.73       213.68 o                         
   1   4  15         54.53         47.00        18.33 o                         
   2   4  15       1668.31       1989.66        68.22 o                         
   3   4  15         39.65          3.79        25.56 o                         
   4   4  15       1615.41       1473.19        51.16 o                         
   5   4  15        708.04        868.44        42.62 o                         
   6   4  15        235.10        310.58        33.14 o                         
   7   4  15         10.02          5.68        29.35 o                         
   8   4  15         15.46         14.20        28.40 o                         
  -9   5  15        185.93        317.20        54.92 o                         
  -8   5  15         83.79         14.20        50.18 o                         
  -7   5  15         19.42          0.00        52.07 o                         
  -6   5  15        356.89         66.28        60.60 o                         
  -5   5  15        476.95        527.46        69.13 o                         
  -4   5  15        808.34        697.06        69.14 o                         
  -3   5  15        534.68        446.04        68.18 o                         
  -2   5  15        957.57        910.22        62.51 o                         
  -1   5  15        590.10        602.30       157.68 o                         
   0   5  15        618.61        621.39        69.61 o                         
   1   5  15       1184.27       1200.22       179.98 o                         
   2   5  15        650.11        766.15        52.09 o                         
   3   5  15        134.95        167.59        40.71 o                         
   4   5  15        170.63        259.44        38.82 o                         
   5   5  15        318.36        286.91        40.72 o                         
   6   5  15        152.91         23.67        34.09 o                         
   7   5  15        205.70         57.76        36.93 o                         
  -7   6  15        135.91         99.42        61.55 o                         
  -6   6  15        226.65        252.82        62.49 o                         
  -4   6  15        259.49        199.79        57.76 o                         
  -3   6  15        129.32         92.79        54.92 o                         
  -2   6  15        381.23        383.51        58.71 o                         
  -1   6  15        806.68        809.04       271.34 o                         
   0   6  15         47.94          0.00        29.07 o                         
   1   6  15         88.87          0.00        44.50 o                         
   2   6  15         50.05         70.06        43.55 o                         
   3   6  15        987.53       1074.04        65.35 o                         
   4   6  15        105.49         91.84        41.66 o                         
   5   6  15         14.97         20.83        34.09 o                         
   6   6  15        153.33        167.59        36.93 o                         
  -5   7  15          4.63         57.76        55.86 o                         
  -4   7  15        105.62         24.62        56.81 o                         
  -3   7  15        199.97         80.48        60.60 o                         
  -2   7  15        238.02          0.00        53.03 o                         
  -1   7  15          4.96         13.91        32.78 o                         
   0   7  15         49.64         43.08        33.48 o                         
   1   7  15        505.17        542.96       167.61 o                         
   2   7  15          8.69          0.00        42.61 o                         
   3   7  15          0.65          0.00        42.61 o                         
   4   7  15         24.50         32.19        42.61 o                         
  -5  -7  16          9.48         40.71        68.17 o                         
  -4  -7  16          7.82         72.90        59.65 o                         
  -3  -7  16        201.71        347.50        61.55 o                         
  -2  -7  16        331.81        395.81        65.34 o                         
  -1  -7  16          1.37         20.14        36.66 o                         
   0  -7  16         97.68         37.87        58.70 o                         
   1  -7  16         16.14         29.64        38.49 o                         
   2  -7  16        338.37        371.19        55.87 o                         
   3  -7  16         14.22         21.78        42.61 o                         
  -7  -6  16         67.07         18.94        71.01 o                         
  -6  -6  16         66.53          0.00        66.28 o                         
  -5  -6  16        375.77        289.76        78.59 o                         
  -4  -6  16         64.93        173.27        60.60 o                         
  -3  -6  16        175.93        115.52        53.97 o                         
  -1  -6  16        710.91        698.32        48.16 o                         
   0  -6  16        499.53        571.00        94.22 o                         
   1  -6  16         51.14         27.46        52.08 o                         
   3  -6  16         29.59         31.24        43.55 o                         
   4  -6  16        369.51        356.04        47.35 o                         
   5  -6  16         33.36         26.51        37.87 o                         
  -8  -5  16        146.82        204.52        76.69 o                         
  -7  -5  16        200.98        247.13        71.02 o                         
  -6  -5  16        102.32         26.51        66.28 o                         
  -5  -5  16         98.39        140.13        64.39 o                         
  -4  -5  16        597.09        684.69        74.81 o                         
  -3  -5  16        693.98        649.68        69.13 o                         
  -2  -5  16        906.74        898.83        70.09 o                         
  -1  -5  16        908.67       1129.93        91.40 o                         
   0  -5  16        344.30        417.73        78.12 o                         
   1  -5  16        257.31        275.55        51.13 o                         
   2  -5  16        500.20        568.19        53.98 o                         
   3  -5  16        775.13        848.57        54.93 o                         
   4  -5  16        197.71        189.37        40.72 o                         
   5  -5  16        163.78        144.87        40.71 o                         
   6  -5  16         73.69         84.27        38.82 o                         
   7  -5  16         28.63          6.63        39.77 o                         
  -8  -4  16        136.32        123.09        71.01 o                         
  -7  -4  16         95.14         69.12        65.33 o                         
  -6  -4  16       1523.36       1452.27        97.58 o                         
  -5  -4  16        329.51        422.33        67.23 o                         
  -4  -4  16        901.37        883.68        51.15 o                         
  -3  -4  16       1084.09        971.85        51.15 o                         
  -2  -4  16        833.04        853.37        46.41 o                         
  -1  -4  16        338.74        369.81        27.11 o                         
   0  -4  16        252.15        223.48        48.29 o                         
   1  -4  16       4477.87       4991.79        78.70 o                         
   2  -4  16        105.06         84.27        27.46 o                         
   3  -4  16        206.40        169.49        41.66 o                         
   4  -4  16        142.50        174.22        35.98 o                         
   5  -4  16        836.67        863.74        51.14 o                         
   6  -4  16        519.78        496.21        47.35 o                         
   7  -4  16         32.87         27.46        37.87 o                         
   8  -4  16         95.19          0.00        41.66 o                         
  -8  -3  16        704.96        578.64        78.60 o                         
  -7  -3  16         76.80        138.24        62.49 o                         
  -6  -3  16        293.64        295.44        66.28 o                         
  -5  -3  16         95.37        134.45        41.66 o                         
  -4  -3  16       4730.28       5210.31       153.69 o                         
  -3  -3  16        553.67        301.16        43.56 o                         
  -2  -3  16        642.31        653.48        46.41 o                         
  -1  -3  16       3022.88       2896.00       134.16 o                         
   0  -3  16        979.54       1100.02        73.88 o                         
   1  -3  16        992.84       1086.96        84.78 o                         
   2  -3  16         35.35         23.67        26.51 o                         
   3  -3  16       3295.40       3732.63        83.43 o                         
   4  -3  16        295.72        234.84        37.88 o                         
   5  -3  16        134.09        133.51        35.03 o                         
   6  -3  16        160.01        125.93        36.93 o                         
   7  -3  16        284.20        269.87        42.61 o                         
   8  -3  16        308.94        274.60        45.45 o                         
  -8  -2  16         55.83         71.96        64.38 o                         
  -7  -2  16        103.48        164.75        62.49 o                         
  -6  -2  16       1538.28       1332.99        62.53 o                         
  -5  -2  16       2048.75       2146.41        70.13 o                         
  -4  -2  16       1303.70       1364.20        60.63 o                         
  -3  -2  16       1612.17       1130.39        56.85 o                         
  -2  -2  16       1741.33       1875.30        61.59 o                         
  -1  -2  16        871.27        884.60        30.81 o                         
   0  -2  16       3135.22       3675.94        95.30 o                         
   1  -2  16       3638.14       3935.26        84.16 o                         
   2  -2  16        912.57        975.62        39.78 o                         
   4  -2  16        957.50        962.33        33.15 o                         
   5  -2  16       1222.61       1321.42        50.20 o                         
   6  -2  16        683.07        586.22        44.51 o                         
   7  -2  16        330.44        138.25        41.66 o                         
   8  -2  16        203.33        167.60        42.61 o                         
   9  -2  16          4.60         29.35        39.77 o                         
 -11  -1  16         24.86          1.89        40.71 o                         
 -10  -1  16        148.25          9.47        43.56 o                         
  -8  -1  16        633.47        553.37       105.59 o                         
  -7  -1  16       2486.90       2556.43        94.30 o                         
  -6  -1  16        357.80        207.31        60.60 o                         
  -5  -1  16        692.06        613.66        40.73 o                         
  -4  -1  16       1492.75       1421.66       140.70 o                         
  -3  -1  16       3737.69       3804.10       148.45 o                         
  -2  -1  16       4683.13       5077.09       216.38 o                         
  -1  -1  16       1395.64       1306.91        42.80 o                         
   0  -1  16       3482.94       3648.51        98.43 o                         
   1  -1  16        163.70        109.81        17.21 o                         
   2  -1  16       5034.58       5629.00       295.16 o                         
   3  -1  16       1796.25       1856.67       142.14 o                         
   4  -1  16        950.52        901.96        96.61 o                         
   5  -1  16       1504.17       1373.12       287.06 o                         
   6  -1  16        556.11        473.06        29.44 o                         
   7  -1  16         83.18         52.31        48.29 o                         
   8  -1  16        115.31         34.31        38.35 o                         
   9  -1  16        405.88        365.75        67.71 o                         
 -11   0  16          0.80         51.13        43.55 o                         
 -10   0  16         39.87         48.29        41.66 o                         
  -9   0  16        815.71        941.95        67.72 o                         
  -8   0  16        511.68        635.77        77.65 o                         
  -7   0  16        493.36        405.74        37.41 o                         
  -6   0  16        193.62        160.22        25.57 o                         
  -5   0  16       4746.23       4827.84        93.93 o                         
  -4   0  16       1100.03       1181.22        33.58 o                         
  -3   0  16       2435.99       2532.16       178.69 o                         
  -2   0  16        723.80        564.62        27.75 o                         
  -1   0  16       4546.30       4422.26        98.58 o                         
   0   0  16      10915.29      11161.30       196.38 o                         
   1   0  16          4.58          1.41        11.56 o                         
   2   0  16       1755.21       1744.12        55.44 o                         
   3   0  16        273.85        278.70        93.27 o                         
   4   0  16       4282.94       4428.46       413.57 o                         
   5   0  16        396.02        466.25        87.12 o                         
   6   0  16        473.82        475.14        62.50 o                         
   7   0  16        859.91        903.06       179.95 o                         
   8   0  16         85.95         48.92        23.11 o                         
   9   0  16         12.03         30.86        33.61 o                         
 -11   1  16         43.04         45.45        45.45 o                         
 -10   1  16        214.38        160.02        48.29 o                         
  -9   1  16        188.11         56.08        36.40 o                         
  -8   1  16        650.01        616.07        82.87 o                         
  -7   1  16       2435.40       2677.33       325.07 o                         
  -6   1  16        374.91        275.82        48.29 o                         
  -5   1  16        606.95        404.41        37.41 o                         
  -4   1  16       1596.96       1468.58        92.86 o                         
  -3   1  16       4022.91       4301.54       100.96 o                         
  -2   1  16       5457.78       5570.18       193.21 o                         
  -1   1  16       1321.53       1311.27        29.93 o                         
   0   1  16       3571.32       3734.11        59.95 o                         
   1   1  16        196.65        205.45        13.36 o                         
   2   1  16       5043.88       5347.68        80.23 o                         
   3   1  16       1779.38       1814.81        69.17 o                         
   4   1  16        985.37        878.84        67.73 o                         
   5   1  16       1797.10       1794.56       161.07 o                         
   6   1  16        658.89        553.16       109.86 o                         
   7   1  16         88.09        114.68       105.10 o                         
   8   1  16         83.43         64.60        76.22 o                         
   9   1  16        382.12        323.75        82.38 o                         
 -11   2  16         84.02         18.94        44.50 o                         
 -10   2  16        106.63        140.13        46.40 o                         
  -9   2  16        269.65        346.56        48.29 o                         
  -8   2  16         84.37        141.08        45.45 o                         
  -7   2  16         66.51         66.28        42.61 o                         
  -6   2  16       1770.28       1935.72        69.17 o                         
  -5   2  16       2169.88       2639.32        92.87 o                         
  -4   2  16       1075.59       1250.39        46.42 o                         
  -3   2  16       1282.33       1495.91        49.26 o                         
  -2   2  16       1786.61       2011.80        59.70 o                         
  -1   2  16        824.58        983.18        39.78 o                         
   0   2  16       3180.99       3566.29       175.43 o                         
   1   2  16       3403.37       3593.84        72.64 o                         
   2   2  16        779.81        765.29        34.10 o                         
   3   2  16        120.99         81.43        27.46 o                         
   4   2  16        862.36        889.37        28.41 o                         
   5   2  16       1294.58       1387.77        42.63 o                         
   6   2  16        645.77        827.71        35.99 o                         
   7   2  16        331.52        463.04        34.09 o                         
   8   2  16        207.86        306.79        30.30 o                         
   9   2  16          3.55          0.00        27.46 o                         
 -10   3  16         73.26         56.81        47.34 o                         
  -9   3  16        282.49        289.75        53.97 o                         
  -8   3  16        736.29        826.78        64.40 o                         
  -7   3  16         51.61         46.39        47.34 o                         
  -6   3  16        195.96         46.40        47.34 o                         
  -5   3  16        136.35         21.78        34.09 o                         
  -4   3  16       4799.62       5415.39       118.59 o                         
  -3   3  16        435.13        359.85        39.77 o                         
  -2   3  16        440.35        278.42        36.93 o                         
  -1   3  16       3194.09       3422.91       109.04 o                         
   0   3  16        772.61        819.54        33.15 o                         
   1   3  16        912.08       1026.03       118.87 o                         
   2   3  16         52.32         66.28        23.67 o                         
   3   3  16       3298.04       4116.61        79.64 o                         
   4   3  16        380.19        318.17        34.09 o                         
   5   3  16        108.14          0.00        32.19 o                         
   6   3  16        154.04         94.69        31.25 o                         
   7   3  16        294.37        100.37        35.04 o                         
   8   3  16        316.64        275.55        35.98 o                         
  -9   4  16         38.88          9.47        47.34 o                         
  -8   4  16        160.24        225.35        52.08 o                         
  -7   4  16         99.98        123.09        49.24 o                         
  -6   4  16       1524.72       2035.83        73.89 o                         
  -5   4  16        412.17        470.64        60.61 o                         
  -4   4  16       1021.31       1248.39        44.52 o                         
  -3   4  16       1078.42       1408.52        47.36 o                         
  -2   4  16        755.30        895.01        38.83 o                         
  -1   4  16        357.33        296.57        87.12 o                         
   0   4  16        309.32        311.38        35.51 o                         
   1   4  16       4483.11       5346.87       396.49 o                         
   2   4  16         81.76         17.04        24.62 o                         
   3   4  16        219.65        298.27        43.56 o                         
   4   4  16        185.26        113.62        35.03 o                         
   5   4  16        831.03        949.93        45.46 o                         
   6   4  16        455.22        633.51        39.77 o                         
   7   4  16         45.03         75.75        30.30 o                         
   8   4  16         98.82        104.15        31.25 o                         
  -8   5  16        126.19         67.23        53.97 o                         
  -7   5  16        183.23         30.30        63.44 o                         
  -6   5  16        117.79          0.00        53.02 o                         
  -5   5  16         89.65          0.00        54.92 o                         
  -4   5  16        536.70        464.97        70.08 o                         
  -3   5  16        650.74        690.39        65.35 o                         
  -2   5  16        844.48        728.33        62.51 o                         
  -1   5  16        880.24        957.64        98.97 o                         
   0   5  16        272.07        194.60        57.76 o                         
   1   5  16        215.53        140.75        96.11 o                         
   2   5  16        467.04        631.63        50.19 o                         
   3   5  16        778.38       1109.02        58.72 o                         
   4   5  16        177.16        168.54        38.82 o                         
   5   5  16        131.24         71.96        37.87 o
[truncated: 134,866 more chars]
